# Supplementary material for: Knockout of the non-essential gene SUGCT creates diet-linked, age-related microbiome disbalance with a diabetes-like metabolic syndrome phenotype
Source: Cell Mol Life Sci. 2019 Nov 13;77(17):3423–39. doi: 10.1007/s00018-019-03359-z (PMC7426296; doi:10.1007/s00018-019-03359-z)
Supplement: Supplementary file 6 — Supplementary material 6 Related to Figs. S1 and S4. Primers used in this manuscript (XLSX 9 kb) [file 18_2019_3359_MOESM6_ESM.xlsx]

## Sheet: Sheet1
Table S1. Related to Figure 1. Primers used in this manuscript.
Primer name	Primer sequence (5' to 3')
Sugct genotyping primer P1 (PKO2438)	ACCAGTTTGGCTTTAGAC
Sugct genotyping primer P2 (PKO2439)	CTGCATGTAAAAGGGCCT
Sugct genotyping primer P3 (PKO2567)	TTCTGGGTCTGGGTTACC
Sugct 5' probe forward (PKO1435)	CAACCTAAATGCACCTCAACTG
Sugct 5' probe reverse (PKO1436)	TAGGGTCACCCTCATCAATTAC
Sugct 3' probe forward (PKO1437)	GTGAGGGGGATAAAATCTTGAG
Sugct 3' probe reverse (PKO1438)	ATGGAAGTCAGGACAAGAACTC
Sugct R-T forward (PKO2855)	CCGCAGTCAGATTGTGACAGTA
Sugct R-T reverse (PKO2856)	GTCACCAGCTCCTGGTCT
Bacterial 16S rRNA gene amplification (PKO6597)	ACTYCTACGGRAGGCWGC
Bacterial 16S rRNA gene amplification (PKO6598)	CRRCACGAGCTGACGAC
