# Supplementary material for: Knockout of the non-essential gene SUGCT creates diet-linked, age-related microbiome disbalance with a diabetes-like metabolic syndrome phenotype
Source: Cell Mol Life Sci. 2019 Nov 13;77(17):3423–39. doi: 10.1007/s00018-019-03359-z (PMC7426296; doi:10.1007/s00018-019-03359-z)
Supplement: Supplementary file 7 — Supplementary material 7 Related to Figs. 2 and S2. The combined list of detected metabolites from WT and SugctKO mouse kidney (XLSX 792 kb) [file 18_2019_3359_MOESM7_ESM.xlsx]

## Sheet: Differential_analysis
ID	RetentionTime	Mass (neutral)	ESImode	HMDB	METLIN	CompoundName	putative_formula	putative_compoundName	MetName	pseudo_CoV_max	Tstatistic	Log2FC	Pvalue	Qvalue	Sig_KO_WT	WT1	WT2	WT3	WT4	WT5	WT6	KO1	KO2	KO3	KO4	KO5	KO6
132.0421@7.467	7.467	132.042	Negative	HMDB0000661	3254	Glutaric acid (identified by MS2 standard)	C5H8O4	Monoethyl malonic acid; Ethylmalonic acid; 2-Acetolactate ; Dimethylmalonic acid; Glutaric acid; Methylsuccinic acid; 2-C-Methyl-1,4-erythrono-D-lactone; 2-Deoxy-L-ribono-1,4-lactone; 2-Hydroxy-4-oxopentanoic acid; (S)-2-Acetolactate	Glutaric acid (identified by MS2 standard)	2.75518	-11.671	3.64	1.31046e-06	0.000428679	X	32695.4	37806.6	56960	45093.3	74525.1	45843.7	495068	441013	378598	555402	1.30814e+06	690118
785.157@9.535	9.535	785.157	Negative	HMDB0001248	2302	FAD (identified by MS2 standard)	C27H33N9O15P2	FAD	FAD (identified by MS2 standard)	0.428126	-6.061	0.5	0.000359677	0.0588291	X	2.76871e+06	2.52449e+06	2.71095e+06	2.29592e+06	2.60052e+06	2.63006e+06	3.81419e+06	3.44711e+06	2.93851e+06	3.77912e+06	3.9065e+06	4.17756e+06
146.0578@8.799	8.799	146.058	Negative	HMDB0000448	115	Adipic acid (identified by MS2 standard)			Adipic acid (identified by MS2 standard)	3.00902	-6.036	1.74	0.000704843	0.0768565	X	31100.4	24770	30258.9	30787.2	39906.3	24727.9	86734	110623	56279.3	90408.2	226033	90655.2
406.1779@8.694	8.694	406.178	Positive				C25H26O5	Sericone; Xanthohumol E; Mammea A/BA; Euchrenone a2; Albanin D; Flemiwallichin D; Lupinifolin; Flemingin A; Flemiwallichin F; Glycyrdione B; Cajaflavanone; Paratocarpin F; Mammea A/AB; Rubraflavone A; Licocoumarin A; Glyinflanin C; Gancaonin Q; 6,8-Diprenylgenistein; Flemingin D; Minimiflorin; Mammeisin; Kuwanone S; (S)-Cajaflavanone; Mammea A/BB; Kanzonol Z; Honyucitrin	Sericone; Xanthohumol E; Mammea A/BA; Euchrenone a2; Albanin D; Flemiwallichin D; Lupinifolin; Flemingin A; Flemiwallichin F; Glycyrdione B; Cajaflavanone; Paratocarpin F; Mammea A/AB; Rubraflavone A; Licocoumarin A; Glyinflanin C; Gancaonin Q; 6,8-Diprenylgenistein; Flemingin D; Minimiflorin; Mammeisin; Kuwanone S; (S)-Cajaflavanone; Mammea A/BB; Kanzonol Z; Honyucitrin	0.476219	-4.428	0.5	0.00127837	0.100189	X	400744	330833	399769	371823	346585	279912	556181	483310	440413	454434	617455	457475
380.1429@7.555	7.555	380.143	Negative				C14H24N2O10	Egtazic acid	Egtazic acid	0.881326	-4.48	0.74	0.0015466	0.100189	X	6481.26	6965.61	9736.12	5448.24	5413.62	8040.57	9671.2	10499.1	9677.95	14114.5	12741	12582.8
360.1321@7.666	7.666	360.132	Negative	HMDB0006045	58352	Dityrosine	C18H20N2O6	Nitrendipin; Nitrendipine; Dityrosine	Dityrosine	0.300611	-4.204	0.3	0.00183765	0.100189	X	8372.61	8088.61	8297.73	9146.82	9246.26	7402.72	9949	10460.6	11603.6	11216.7	9118.41	9903.92
220.0855@8.086	8.086	220.085	Positive	HMDB00472	364	5-Hydroxy-L-tryptophan (identified by standard MS2)	C11H12N2O3	5-Hydroxy-L-tryptophan; Oxitriptan; p-Hydroxyl-ethotoin; 5-Hydroxytryptophan	5-Hydroxy-L-tryptophan (identified by standard MS2)	0.894472	4.007	-0.74	0.00251916	0.110489	X	134000	87288.1	151965	139378	149516	99811.8	75602.3	83469.3	85298.2	89089.4	49832.6	70670.2
128.1202@16.229	16.229	128.12	Positive	HMDB0001140		1-Octanal	C8H16O	trans-3-Octen-2-ol; oct-1-en-3S-ol; 2-Methyl-3-heptanone; Ethyl pentyl ketone; (R)-oct-1-en-3-ol; (R)-1-Octen-3-ol; (Z)-5-Octen-1-ol; Rhynchophorol.; S-sulcatol; oct-1-en-3-ol; (?)-(E)-2-Octen-4-ol; S-Rhynchophorol; R-sulcatol; Octanal; (E)-3-Octen-1-ol; 2,5-Diethyltetrahydrofuran; (R)-Sulcatol; (Z)-3-Octen-1-ol; (E)-2-Octen-1-ol; xi-7-Octen-2-ol; 2-Octanone	1-Octanal	0.841486	-4.124	0.65	0.0027021	0.110489	X	40788.7	21194.2	29086.3	31586	35470.4	31340.7	45695.6	61424.2	45379.3	39877.4	53588.8	47836
438.0946@9.548	9.548	438.095	Positive				C17H19N4O8P	Riboflavin cyclic-4',5'-phosphate	Riboflavin cyclic-4',5'-phosphate	1.58328	-4.504	0.95	0.00355448	0.129194	X	151451	132936	96252	61033.1	77462.3	107122	187514	185005	158015	199655	206641	229279
369.2881@19.542	19.542	369.288	Negative				C21H39NO4	N-Oleoyl-L-serin; cis-5-Tetradecenoylcarnitine; trans-2-Tetradecenoylcarnitine	N-Oleoyl-L-serin; cis-5-Tetradecenoylcarnitine; trans-2-Tetradecenoylcarnitine	0.371083	3.716	-0.3	0.00442002	0.133126	X	31377.5	29285.2	24479.2	26691.2	23704.7	25488.8	22395.4	19597.4	20615.5	21565.9	25093.4	21267.2
785.1568@9.551	9.551	785.157	Positive	HMDB0001248	2302	FAD (identified by MS2 standard)	C27H33N9O15P2	FAD	FAD (identified by MS2 standard)	1.94256	-4.265	1.01	0.00456771	0.133126	X	936036	844110	570763	336354	477690	641605	1.1762e+06	1.13835e+06	956018	1.26818e+06	1.33441e+06	1.43633e+06
423.3346@15.102	15.102	423.335	Negative	HMDB0006461	58412	Linoelaidyl carnitine; Linoleyl carnitine	C25H45NO4	Linoelaidyl carnitine; 9,12-Hexadecadienylcarnitine; Linoleyl carnitine	Linoelaidyl carnitine; Linoleyl carnitine	0.432542	-3.61	0.35	0.00488355	0.133126	X	89631.7	86705.6	121664	90916	98509.6	90951.4	142071	136572	122606	107297	116633	112680
282.2557@15.631	15.631	282.256	Negative	HMDB0000207	190	Oleic acid; (E)-13-Octadecenoic acid; Ethyl 9-hexadecenoate	C18H34O2	Vaccenic acid; 18:1(14Z); cis-10-oleic acid; 17:1(6)(9Me); (Z)-13-Octadecenoic acid; cis-12-oleic acid; 17:1(4)(15Me); 18:1(13E); trans-8-elaidic acid; 5E-octadecylenic acid; Petroselaidic acid; 17:1(12)(7Me); Ethyl 9-hexadecenoate; cis-13-Octadecenoic acid; 6-Octadecenoic acid, (Z)-; 3-octadecylenic acid; trans-12-elaidic acid; cis-Vaccenic acid; trans-2-oleic acid; 18:1(14E); trans-Vaccenic aci…	Oleic acid; (E)-13-Octadecenoic acid; Ethyl 9-hexadecenoate	0.499489	-3.516	0.4	0.00563631	0.1352	X	24967.7	25677.8	36343.2	32077.7	29323.9	31307.5	48010.6	38240.4	32031.1	41252.3	38569.9	38686.7
280.2401@15.105	15.105	280.24	Negative	HMDB0000673	191	Linoleic acid; Bovinic acid; 9E,11E-Octadecadienoic acid; 10E,12Z-Octadecadienoic acid; Linoelaidic acid; Ethyl 2E,4Z-hexadecadienoate; Octadecadienoate	C18H32O2	(S)-laballenic acid; Sebaleic acid; 17-Octadecynoic acid; Linoelaidic acid; 5-Octadecynoic acid; Linalyl caprylate; 16:2(2E,4E)(5Me,7Me[S]); FA 18:2; Mangiferic acid; Ethyl 2E,4Z-hexadecadienoate; (R)-laballenic acid; Malvalic acid; Bovinic acid; 9E,11E-Octadecadienoic acid; 10E,12Z-Octadecadienoic acid; Conjugated linoleic acid (9E,11E); Taxoleic acid; 7-trans,9-cis-octadecadienoic acid; Chaulmo…	Linoleic acid; Bovinic acid; 9E,11E-Octadecadienoic acid; 10E,12Z-Octadecadienoic acid; Linoelaidic acid; Ethyl 2E,4Z-hexadecadienoate; Octadecadienoate	0.525818	-3.516	0.41	0.00578624	0.1352	X	44958.9	42184.3	62957	46477	50533.5	42938.2	76845.5	69506.5	63289.5	53869.5	61331.8	58107.3
406.1777@8.685	8.685	406.178	Negative				C25H26O5	Sericone; Xanthohumol E; Mammea A/BA; Euchrenone a2; Albanin D; Flemiwallichin D; Lupinifolin; Flemingin A; Flemiwallichin F; Glycyrdione B; Cajaflavanone; Paratocarpin F; Mammea A/AB; Rubraflavone A; Licocoumarin A; Glyinflanin C; Gancaonin Q; 6,8-Diprenylgenistein; Flemingin D; Minimiflorin; Mammeisin; Kuwanone S; (S)-Cajaflavanone; Mammea A/BB; Kanzonol Z; Honyucitrin	Sericone; Xanthohumol E; Mammea A/BA; Euchrenone a2; Albanin D; Flemiwallichin D; Lupinifolin; Flemingin A; Flemiwallichin F; Glycyrdione B; Cajaflavanone; Paratocarpin F; Mammea A/AB; Rubraflavone A; Licocoumarin A; Glyinflanin C; Gancaonin Q; 6,8-Diprenylgenistein; Flemingin D; Minimiflorin; Mammeisin; Kuwanone S; (S)-Cajaflavanone; Mammea A/BB; Kanzonol Z; Honyucitrin	0.564833	-3.461	0.43	0.00630345	0.137466	X	19100.3	15213.8	19751.9	18999	16099.3	13253.9	26982.3	23647.8	20823.8	19787.2	26089.4	19990.1
423.3354@15.117	15.117	423.335	Positive	HMDB0006461	58412	Linoelaidyl carnitine; Linoleyl carnitine	C25H45NO4	Linoelaidyl carnitine; 9,12-Hexadecadienylcarnitine; Linoleyl carnitine	Linoelaidyl carnitine; Linoleyl carnitine	0.966051	-3.61	0.57	0.0085384	0.174568		1.19117e+06	1.61699e+06	2.50825e+06	1.79128e+06	1.92476e+06	1.90115e+06	3.11293e+06	2.79391e+06	2.37844e+06	2.27831e+06	2.70306e+06	2.68782e+06
639.1532@8.04	8.04	639.153	Negative				C29H28F3NO12	N-Trifluoroacetyladriamycin	N-Trifluoroacetyladriamycin	2.51747	-3.372	0.97	0.00991637	0.181295		24910.3	18763.2	30905.4	53472.4	32045.1	16378	73039.6	66266.9	45509.8	38578.3	47949.3	56245.1
386.1733@15.111	15.111	386.173	Positive				C22H26O6	Isogingerenone B; 3,5-Di-O-methyl-8-prenylafzelechin-4beta-ol; Porson; 4,5-Di-O-methyl-8-prenylafzelechin-4beta-ol; Gingerenone B	Isogingerenone B; 3,5-Di-O-methyl-8-prenylafzelechin-4beta-ol; Porson; 4,5-Di-O-methyl-8-prenylafzelechin-4beta-ol; Gingerenone B	0.242251	3.494	-0.16	0.00997582	0.181295		274948	280966	278179	278196	257698	266248	231809	258796	270799	238348	222812	241396
425.3504@15.628	15.628	425.35	Negative	HMDB0006464	58415	Elaidic carnitine; Vaccenyl carnitine; 11Z-Octadecenylcarnitine	C25H47NO4	Oleoylcarnitine; 11Z-Octadecenylcarnitine; Elaidic carnitine; Oleoyl L-carnitin; Vaccenyl carnitine	Elaidic carnitine; Vaccenyl carnitine; 11Z-Octadecenylcarnitine	0.569562	-3.086	0.37	0.0124247	0.186529		51871.7	56681.5	81451.3	70797.8	63667.3	64606.3	101196	79418.1	69260.8	83885.4	81367.8	83819.4
162.0525@5.142	5.142	162.053	Negative	HMDB0000355	3793	3-Hydroxy-3-methylglutaric acid (identified by standard MS2)			3-Hydroxy-3-methylglutaric acid (identified by standard MS2)	4.75839	-3.134	1.17	0.0128682	0.186529		206997	188249	243216	224669	400297	141382	424727	446821	264850	484214	1.35112e+06	484859
242.1878@17.191	17.191	242.188	Negative	HMDB0010730	74737	3-Oxotetradecanoic acid	C14H26O3	L-Menthyl (R,S)-3-hydroxybutyrate; 10-keto myristic acid; 6-Ketomyristic acid; 4-keto myristic acid; 3-Oxotetradecanoic acid; 13-keto myristic acid	3-Oxotetradecanoic acid	1.71515	-3.166	0.76	0.0131574	0.186529		13142.1	10714.8	15016.2	14894.3	9959.22	9413.72	27060.5	33725.3	15065.3	20305.7	13153.6	19066.9
289.1283@7.397	7.397	289.128	Positive				C11H19N3O6	Ophthalmic acid	Ophthalmic acid	0.791935	-3.103	0.46	0.0132507	0.186529		57649.4	64552.3	71024.5	42911.2	45985.9	45268.2	60833	85940.1	75807.4	80266.4	79262	63441.1
572.3522@9.906	9.906	572.352	Positive				C30H53O8P	dolichyl-4-D-xylosyl phosphate	dolichyl-4-D-xylosyl phosphate	0.283747	-3.006	0.2	0.0132576	0.186529		33548.9	35807.3	36588.4	38049.7	32199.7	39934.2	40734.8	41386.5	35727.1	41538.7	45455.7	44225.7
539.3422@15.629	15.629	539.342	Negative				C26H54NO6PS	2-Thio PAF	2-Thio PAF	0.472215	-2.949	0.32	0.014725	0.186529		11483.1	11105	16084.7	13962.6	13116.7	12715.1	19790.3	16105.2	13927.8	16767.1	14701	16196.4
421.3199@14.671	14.671	421.32	Positive	HMDB0006318	58389	Gamma-linolenyl carnitine; Alpha-linolenyl carnitine	C25H43NO4	Gamma-linolenyl carnitine; Alpha-linolenyl carnitine	Gamma-linolenyl carnitine; Alpha-linolenyl carnitine	1.17128	-3.127	0.59	0.0147894	0.186529		63616.1	104052	150874	110303	110665	111497	192786	172310	138802	129891	173552	149404
145.1103@15.103	15.103	145.11	Negative				C7H15NO2	Sarcosine, butyl ester; (3R,4S)-3-Amino-4-methylhexanoic acid; DL-Norleucine methyl ester; DL-.beta.-Homoleucin; 3-Dehydroxycarnitine; N,N-Dimethyl-L-valin; (S)-3-Amino-5-methylhexanoic acid; Alanine, butyl ester	Sarcosine, butyl ester; (3R,4S)-3-Amino-4-methylhexanoic acid; DL-Norleucine methyl ester; DL-.beta.-Homoleucin; 3-Dehydroxycarnitine; N,N-Dimethyl-L-valin; (S)-3-Amino-5-methylhexanoic acid; Alanine, butyl ester	0.534034	-2.928	0.35	0.0153302	0.186529		13331.3	12614.5	18557.6	14259.4	16125.9	12840.1	21312.4	20931.6	18320.2	14740.7	18287.3	17712.8
240.172@16.349	16.349	240.172	Negative		45869	7-oxo-11Z-Tetradecenoic acid; 7-oxo-11E-Tetradecenoic acid	C14H24O3	L-Menthyl acetoacetate	7-oxo-11Z-Tetradecenoic acid; 7-oxo-11E-Tetradecenoic acid	1.48808	-3.111	0.67	0.0154239	0.186529		30887.9	26051.3	39589.7	32954.2	26667.2	25494.6	57980.3	78433.8	37942.4	41088.2	31911.2	51985.9
303.1439@2.652	2.652	303.144	Positive				C12H21N3O6	N5-Acetyl-N2-gamma-L-glutamyl-L-ornithine; Nicotianamine	N5-Acetyl-N2-gamma-L-glutamyl-L-ornithine; Nicotianamine	0.693641	-2.896	0.45	0.015966	0.186529		264599	215107	287953	190839	188929	274450	277797	290625	305866	316485	458103	292682
559.1265@16.049	16.049	559.126	Negative				C17H29GdN4O7	Gadoteridol	Gadoteridol	0.680243	3.197	-0.37	0.0172128	0.187737		26159.2	29782.9	22499.9	20013.9	21763.4	17741.2	17875.7	18300.4	17473.1	15260.6	17979.4	18301.7
630.1421@2.245	2.245	630.142	Positive				C20H31N4O17P	CMP-N-glycoloylneuraminate	CMP-N-glycoloylneuraminate	0.275345	-2.946	0.17	0.0177156	0.187737		104795	98979.7	120882	102823	114150	98956	114058	117870	119019	112894	126737	126894
256.2402@15.403	15.403	256.24	Negative	HMDB0000220	187	Palmitic acid; Trimethyltridecanoic acid	C16H32O2	Dodecyl 2-methylpropanoate; Octyl octanoate; Dodecyl butyrate; Ethyl tetradecanoate; Hexyl decanoate; Myristic acid ethyl ester; Palmitic acid; Isopalmitic acid; 14:0(10Me,13Me); Pentadecanoic acid, 14-methyl-; 2-Hexyldecanoic acid; FA 16:0; Trimethyltridecanoic acid; Butyl dodecanoate; Hexadecanoic acid; 2-hydroxyhexadecanal	Palmitic acid; Trimethyltridecanoic acid	0.608115	-2.999	0.33	0.0188712	0.187737		44945	48460.8	64385	62977.9	62869.7	67079.6	85089.2	74457.4	69096	66913.9	71129	71512.6
147.0899@2.144	2.144	147.09	Positive				C6H13NO3	Fagomine; N-(2-Hydroxyethyl)-morpholine N-oxide; (2R,3R,4R)-2-Amino-4-hydroxy-3-methylpentanoic acid	Fagomine; N-(2-Hydroxyethyl)-morpholine N-oxide; (2R,3R,4R)-2-Amino-4-hydroxy-3-methylpentanoic acid	0.847962	2.874	-0.45	0.0190517	0.187737		190255	108449	129708	143732	106187	153721	81943.2	91431.2	93584.2	111172	123431	100549
122.0368@10.363	10.363	122.037	Negative				C7H6O2	3-(2-Furanyl)-2-propenal; 4-Hydroxybenzaldehyd; 2-Hydroxybenzaldehyde; Salicylaldehyd; 4-Hydroxybenzaldehyde; Benzoic acid	3-(2-Furanyl)-2-propenal; 4-Hydroxybenzaldehyd; 2-Hydroxybenzaldehyde; Salicylaldehyd; 4-Hydroxybenzaldehyde; Benzoic acid	0.33745	2.822	-0.21	0.0194006	0.187737		42001.8	47773.7	41855.4	40367	44074.4	38512.1	37104.9	38550.6	39995.5	40200	31409.2	33879.3
513.3273@15.403	15.403	513.327	Negative				C29H41F2N5O	Maraviroc	Maraviroc	0.62802	-2.985	0.34	0.0195128	0.187737		19633.5	23663.8	31286.8	27428.7	28706.9	29672.7	38807.5	34669.5	33340.7	32382.2	31101.2	30879.6
397.3199@15.234	15.234	397.32	Positive	HMDB0013207		9-Hexadecenoylcarnitine; trans-Hexadec-2-enoyl carnitine	C23H43NO4	9-Hexadecenoylcarnitine; trans-Hexadec-2-enoyl carnitine	9-Hexadecenoylcarnitine; trans-Hexadec-2-enoyl carnitine	1.72023	-2.838	0.7	0.0203841	0.18776		10267.5	10279.7	23498.8	20284.4	18352	17529.2	30349.1	27576.3	19933.8	19217.2	27866.9	33877.7
436.187@16.068	16.068	436.187	Positive				C26H28O6	Fleminone; Isochapelieric acid methyl ester; 1',2'-Dihydro-O-methylcyclopomiferin; Artocarpin; 2'-O-Methylcajanone; Kanzonol K; Orotinichalcone; Cannflavin A; Chapelieric acid methyl ester	Fleminone; Isochapelieric acid methyl ester; 1',2'-Dihydro-O-methylcyclopomiferin; Artocarpin; 2'-O-Methylcajanone; Kanzonol K; Orotinichalcone; Cannflavin A; Chapelieric acid methyl ester	0.178297	3.046	-0.1	0.0210274	0.18776		2.16168e+06	2.35726e+06	2.19228e+06	2.07876e+06	2.09213e+06	2.02783e+06	2.0004e+06	2.01934e+06	2.01836e+06	1.93162e+06	1.99767e+06	2.04928e+06
187.0642@8.715	8.715	187.064	Positive	HMDB0000734	5702	Indoleacrylic acid			Indoleacrylic acid	1.61157	-2.968	0.65	0.0212968	0.18776		1.74831e+06	1.6821e+06	1.17642e+06	743137	1.22018e+06	881673	1.61869e+06	1.71671e+06	1.64337e+06	2.08023e+06	2.37414e+06	1.83731e+06
413.351@15.847	15.847	413.351	Positive	HMDB0006210	58363	Heptadecanoyl carnitine	C24H47NO4	Heptadecanoyl carnitine	Heptadecanoyl carnitine	1.73186	-3.022	0.67	0.0219943	0.18776		12133.1	15652.3	28699.3	23194.6	27174.4	27263.6	30812.7	35894.2	32037.4	28752.7	40704.1	36806.6
422.1625@15.873	15.873	422.163	Negative				C22H23ClN6O	Losartan	Losartan	1.9218	3.159	-0.71	0.0225146	0.18776		69196.7	112164	40856.8	46821.3	53458.6	45429.9	38636.6	31919.3	36578.1	36454.6	32167.9	35455.9
294.1113@16.058	16.058	294.111	Positive				C15H18O6	Cyclocalopin F	Cyclocalopin F	0.552408	3.186	-0.29	0.022959	0.18776		60376.4	64544.9	54410	50557.4	49272.7	41776.6	44383.7	43338.9	42537.6	41825.3	42829.4	44196.6
134.0733@16.057	16.057	134.073	Positive				C9H10O	2-Phenylpropanal; 3-Phenylpropanal; m-Methylacetophenone; Cinnamyl alcohol; 1-Phenyl-1-propanone; 7-Nonene-3,5-diyn-1-ol; 4'-Methylacetophenone; Chavicol; trans-Cinnamyl alcohol; (Z)-4-(1-Propenyl)phenol; (4-Methylphenyl)acetaldehyde; Indan-1-ol; o-Vinylanisole; 4-Ethylbenzaldehyde; 2,4-Dimethylbenzaldehyde	2-Phenylpropanal; 3-Phenylpropanal; m-Methylacetophenone; Cinnamyl alcohol; 1-Phenyl-1-propanone; 7-Nonene-3,5-diyn-1-ol; 4'-Methylacetophenone; Chavicol; trans-Cinnamyl alcohol; (Z)-4-(1-Propenyl)phenol; (4-Methylphenyl)acetaldehyde; Indan-1-ol; o-Vinylanisole; 4-Ethylbenzaldehyde; 2,4-Dimethylbenzaldehyde	0.557732	2.906	-0.29	0.0242068	0.188652		68195.9	76406.8	61201.7	58683.1	57322.3	48330.9	50120.7	50848.5	46912.8	46994	49508.6	55854.3
414.2049@16.059	16.059	414.205	Positive				C24H30O6	Clausarinol; Eplerenone; Armillarin; Armillaripin; 4-O-Methylmelleolide	Clausarinol; Eplerenone; Armillarin; Armillaripin; 4-O-Methylmelleolide	0.542447	2.999	-0.28	0.0246235	0.188652		2.73499e+07	2.86272e+07	2.36654e+07	2.25309e+07	2.12608e+07	1.90964e+07	1.9729e+07	1.98659e+07	1.92978e+07	1.81574e+07	1.85923e+07	2.0561e+07
395.3044@14.354	14.354	395.304	Positive	HMDB0013334		9,12-Hexadecadienoylcarnitine	C23H41NO4	9,12-Hexadecadienoylcarnitine	9,12-Hexadecadienoylcarnitine	1.30188	-2.757	0.56	0.0252633	0.188652		203880	294712	453367	377915	230119	324142	568928	483084	407206	353804	410047	480508
289.1273@7.382	7.382	289.127	Negative				C11H19N3O6	Ophthalmic acid	Ophthalmic acid	0.86903	-2.765	0.42	0.0256467	0.188652		37738.5	43265.9	45125.3	27883.1	26495.9	31456.2	38142.6	49922.5	50662.8	47589.5	50750.7	41553.1
373.2465@11.125	11.125	373.247	Positive	HMDB0013327		Dodecanedioylcarnitine	C19H35NO6	Dodecanedioylcarnitine	Dodecanedioylcarnitine	2.84554	-2.618	0.86	0.0272802	0.188652		15239.7	28317	47486.9	20047.2	21813.5	14020.6	63682.9	40115.9	48905.9	23138	40466.1	38493.2
450.181@16.048	16.048	450.181	Negative				C24H31ClO6	Arnamiol	Arnamiol	1.17367	2.913	-0.5	0.0275105	0.188652		88519.4	89216.8	64495.9	58734.6	53735.5	44080.6	48253.2	49329	45120.6	41087	41109.9	48526.4
427.3659@16.245	16.245	427.366	Negative	HMDB0000848	5811	Stearoylcarnitine	C25H49NO4	Stearoylcarnitine	Stearoylcarnitine	0.955628	-2.842	0.43	0.027668	0.188652		14105	14589.4	22315.9	22761.3	24479.7	21663.8	28775.1	26950.8	25774.9	23248.3	29363.2	24606.6
118.0781@16.058	16.058	118.078	Positive				C9H10	alpha-Methylstyrene; 2-Phenylpropionaldehyd; Indane	alpha-Methylstyrene; 2-Phenylpropionaldehyd; Indane	0.535761	2.772	-0.27	0.0276818	0.188652		176701	197626	158797	143705	149030	129577	132826	127576	125947	122063	128686	148593
399.3349@15.403	15.403	399.335	Negative	HMDB0000222	961	L-Palmitoylcarnitine	C23H45NO4	Palmitoylcarnitine; L-Palmitoylcarnitine	L-Palmitoylcarnitine	0.664441	-2.789	0.32	0.0291994	0.192399		75650	93745	118628	113477	114834	119395	147924	135819	125595	123208	129187	123722
355.3449@15.4	15.4	355.345	Negative		3723	[FA (20:0)] N-eicosanoyl-ethanolamine	C22H45NO2	Eicosanoyl-EA	[FA (20:0)] N-eicosanoyl-ethanolamine	0.745326	-2.717	0.35	0.0315627	0.192399		9083.42	10379.1	13626	13262.8	14732.5	14683.3	18238.8	15913.3	15818.7	14214.7	15234.5	15617
302.1117@4.443	4.443	302.112	Negative				C24H14	Dibenzo[a,l]pyrene	Dibenzo[a,l]pyrene	0.880928	-2.546	0.41	0.0318773	0.192399		69962.9	80369.8	90282.8	102378	101951	57281.5	131515	93927.7	93402.9	125194	120148	97922.5
145.1105@15.404	15.404	145.111	Negative	HMDB0094649		2-Aminoheptanoate; 3-Dehydroxycarnitine	C7H15NO2	Sarcosine, butyl ester; (3R,4S)-3-Amino-4-methylhexanoic acid; DL-Norleucine methyl ester; DL-.beta.-Homoleucin; 3-Dehydroxycarnitine; N,N-Dimethyl-L-valin; (S)-3-Amino-5-methylhexanoic acid; Alanine, butyl ester	2-Aminoheptanoate; 3-Dehydroxycarnitine	0.647485	-2.716	0.31	0.0324373	0.192399		21526.4	23702	32171.9	30549	31856.2	32122.5	39054.3	35351.4	35511.3	33641.4	34879.3	31746.1
201.173@7.566	7.566	201.173	Positive	HMDB13224	85237	Caproylcholine			Caproylcholine	1.238	2.779	-0.5	0.0328634	0.192399		63081.6	74023.3	114854	120773	128723	105220	75376.6	77720.8	70623.9	66696.6	63242.1	64144.1
74.037@3.76	3.76	74.037	Negative	HMDB0000237	3215	Propionic acid; Lactaldehyde; 3-Hydroxypropanal; D-Lactaldehyde; Hydroxyacetone	C3H6O2	3-Hydroxypropanal; Glycidol; Propionic acid; Ethyl formate; Methyl acetate; D-Lactaldehyde; Hydroxyacetone; Acetol; Lactaldehyde	Propionic acid; Lactaldehyde; 3-Hydroxypropanal; D-Lactaldehyde; Hydroxyacetone	0.527249	-2.512	0.27	0.03305	0.192399		211159	228568	278218	246213	259866	217794	352155	327504	260077	306241	243167	258841
388.2099@11.061	11.061	388.21	Negative			methyl 9-hydroperoxy-10,12,13,15-bisepidioxy-16E-octadecenoate; methyl 10,12,13,15-bisepidioxy-16-hydroperoxy-8E-octadecenoate; methyl 10,12,13,16-bisepidioxy-9-hydroperoxy-14-octadecenoate; methyl 9,12,13,15-bisepidioxy-16-hydroperoxy-10-octadecenoate	C19H32O8	Dihydroroseoside; 5a,6a-Epoxy-7E-megastigmene-3a,9e-diol 3-glucoside; 5a,6a-Epoxy-7E-megastigmene-3b,9e-diol 9-glucoside; Icariside B8; 9,13-Dihydroxy-4-megastigmen-3-one 9-glucoside	methyl 9-hydroperoxy-10,12,13,15-bisepidioxy-16E-octadecenoate; methyl 10,12,13,15-bisepidioxy-16-hydroperoxy-8E-octadecenoate; methyl 10,12,13,16-bisepidioxy-9-hydroperoxy-14-octadecenoate; methyl 9,12,13,15-bisepidioxy-16-hydroperoxy-10-octadecenoate	2.34075	-2.568	0.72	0.0334791	0.192399		14145.2	31646.8	38830	21776.8	33939.4	16692.4	47964.4	40968.6	35206.4	28251.5	55113.7	39103.6
425.3515@15.646	15.646	425.351	Positive	HMDB0006464	58415	Vaccenyl carnitine; Elaidic carnitine; 11Z-Octadecenylcarnitine	C25H47NO4	Oleoylcarnitine; 11Z-Octadecenylcarnitine; Elaidic carnitine; Oleoyl L-carnitin; Vaccenyl carnitine	Vaccenyl carnitine; Elaidic carnitine; 11Z-Octadecenylcarnitine	1.48146	-2.643	0.55	0.03353	0.192399		645984	1.07386e+06	1.61145e+06	1.41208e+06	1.26882e+06	1.35822e+06	2.08621e+06	1.60328e+06	1.36176e+06	1.76586e+06	1.83002e+06	1.84836e+06
471.2022@15.872	15.872	471.202	Negative				C27H34ClNO2S	MK 886	MK 886	1.74264	2.75	-0.6	0.0341116	0.192399		57254.2	84208.9	32495.1	39129	42739.4	35548	33528.2	28492.2	28314.9	30021	26898.2	35105.9
327.1327@8.06	8.06	327.133	Positive				C15H21NO7	N-(1-Deoxy-1-fructosyl)phenylalanine	N-(1-Deoxy-1-fructosyl)phenylalanine	1.3511	-2.585	0.53	0.0341131	0.192399		755557	379011	564669	690073	451360	365155	944436	665714	705267	600117	814050	757295
679.1057@7.713	7.713	679.106	Negative	HMDB0011720	62452	UDP-N-acetylmuraminate	C20H31N3O19P2	UDP-N-acetylmuraminate	UDP-N-acetylmuraminate	0.884053	2.665	-0.38	0.0349221	0.193623		150381	97186.3	83823.2	121542	83549	98998.5	88532.3	79465.5	71109.3	77872.1	73630	86839.4
277.204@18.08	18.08	277.204	Negative				C17H27NO2	N,N,O-Didesmethylvenlafaxine; Venlafaxin; Venlafaxine	N,N,O-Didesmethylvenlafaxine; Venlafaxin; Venlafaxine	0.103866	-2.447	0.06	0.0362771	0.197784		11273.7	11798.8	11448.5	11978.4	11719.8	11408.9	12181.7	11640	11615.5	12419.3	12049.9	12490.9
244.2036@17.85	17.85	244.204	Negative	HMDB0010731	74682	(R)-3-Hydroxy-tetradecanoic acid; Ethyl 3-hydroxydodecanoate; 3-hydroxytetradecanoic acid	C14H28O3	Ethyl 3-hydroxydodecanoate; 2-Hydroxymyristic acid; 3-hydroxytetradecanoic acid; 3-(L-Menthoxy)-2-methylpropane-1,2-diol; omega-hydroxy myristic acid; (R)-3-Hydroxy-tetradecanoic acid; 3-Hydroxymyristic acid	(R)-3-Hydroxy-tetradecanoic acid; Ethyl 3-hydroxydodecanoate; 3-hydroxytetradecanoic acid	0.978571	-2.53	0.41	0.0384254	0.199541		22632.4	19035.1	27504.2	23060	22183.5	21931.9	33923.5	44525.8	22828	28812.9	23660.9	30809.8
118.0266@3.768	3.768	118.027	Negative	HMDB0000254	114	Succinic acid (identified by MS2 standard)	C4H6O4	Erythrono-1,4-lactone; Succinic acid; 4-Hydroxy-2-oxobutanoic acid; Methylmalonic acid; xi-3-Hydroxy-2-oxobutanoic acid; Threonolactone; D-Erythronic acid .gamma.-lacton	Succinic acid (identified by MS2 standard)	0.756237	-2.407	0.35	0.0397979	0.199541		4.9439e+06	5.51891e+06	7.1182e+06	5.75188e+06	6.61101e+06	4.0594e+06	8.46158e+06	7.97415e+06	6.10294e+06	7.5765e+06	6.09677e+06	6.72036e+06
396.2129@12.797	12.797	396.213	Positive				C21H32O7	Isopetasoside	Isopetasoside	4.90482	-2.357	1.05	0.0401494	0.199541		22035.1	16554.1	16978.6	25204	62106.2	14436.8	31427.4	123460	39661.6	32574.4	34312.9	64762.2
100.0161@3.758	3.758	100.016	Negative				C4H4O3	Succinic anhydride; 2,4(3H,5H)-Furandion	Succinic anhydride; 2,4(3H,5H)-Furandion	0.569645	-2.394	0.28	0.0402047	0.199541		110956	122229	143975	130504	141782	111707	186130	175867	131961	161591	124400	146590
397.0876@16.868	16.868	397.088	Negative				C18H24BrNO4	Methylscopolamine	Methylscopolamine	0.188495	2.38	-0.1	0.0406405	0.199541		14348.9	13923	12727.1	13589	13214.1	13675.6	12658.1	12865	13729.8	11736.5	12088.4	13091.3
422.1919@8.467	8.467	422.192	Positive				C22H30O8	Valtratum	Valtratum	0.72195	-2.433	0.32	0.0406851	0.199541		37075	48652.4	37908.4	35052.2	38956	37298.1	58717	40330.7	53756.3	38970.6	61039.9	44269.4
214.1567@15.408	15.408	214.157	Negative	HMDB0010727		3-Oxododecanoic acid	C12H22O3	9-keto lauric acid; 3-Oxododecanoic acid; 4-Acetoxy-2-hexyltetrahydrofuran; 4-keto lauric acid	3-Oxododecanoic acid	1.74505	-2.503	0.58	0.0408694	0.199541		21500.4	23941.3	28953.1	28889.6	21487.1	19750.2	46785.8	55940.1	26051.1	38650.8	21592.7	35309.6
168.028@3.116	3.116	168.028	Negative				C5H4N4O3	Uric acid	Uric acid	0.458744	-2.361	0.23	0.0422564	0.201633		595786	527552	473518	480495	637063	465228	652880	628451	584461	536881	706208	595908
573.0881@4.584	4.584	573.088	Positive		66293	GDP-3,6-dideoxy-D-galactose			GDP-3,6-dideoxy-D-galactose	0.510279	-2.605	0.23	0.0425306	0.201633		1.1464e+07	1.01797e+07	1.27435e+07	1.44928e+07	9.83604e+06	1.10588e+07	1.3029e+07	1.40521e+07	1.32543e+07	1.31204e+07	1.42661e+07	1.34109e+07
343.272@19.155	19.155	343.272	Negative				C19H37NO4	Dodecanoylcarnitine; Lauroyl L-carnitin; N-palmitoyl serine	Dodecanoylcarnitine; Lauroyl L-carnitin; N-palmitoyl serine	0.277675	2.528	-0.13	0.0434176	0.202897		65471.5	57211.5	54395.7	53829.6	51807.1	54975.6	51157.7	51987.1	50955.2	48731.9	53056.4	52022.7
170.0939@14.04	14.04	170.094	Negative				C9H14O3	cis-3-Hexenyl pyruvate; 1,4-Ipomeadiol	cis-3-Hexenyl pyruvate; 1,4-Ipomeadiol	1.94941	2.313	-0.65	0.0447833	0.205678		21544.7	19234.1	28997.3	15246.9	43303.4	31377.4	14928.9	12810.4	10696.2	16679.9	22228.3	21986.9
344.1243@8.167	8.167	344.124	Negative				C19H20O6	2'-Hydroxy-2,4',5,6'-tetramethoxychalcon; 4-Hydroxy-2',3,4',6'-tetramethoxychalcon; 2'-Hydroxy-2,4,4',6'-tetramethoxychalcon; tetra-O-methyl-maesopsin; Dihydroisomilletenone methyl ether; Dihydromilletenone methyl ether; 2'-Hydroxy-3,4,4',6'-tetramethoxychalcon; 2'-Hydroxy-3,4,4',5-tetramethoxychalcon; Kanakugiol; 2'-Hydroxy-3,4,5,6'-tetramethoxychalcon; 3-Hydroxy-2',4,4',6'-tetramethoxychalcon; …	2'-Hydroxy-2,4',5,6'-tetramethoxychalcon; 4-Hydroxy-2',3,4',6'-tetramethoxychalcon; 2'-Hydroxy-2,4,4',6'-tetramethoxychalcon; tetra-O-methyl-maesopsin; Dihydroisomilletenone methyl ether; Dihydromilletenone methyl ether; 2'-Hydroxy-3,4,4',6'-tetramethoxychalcon; 2'-Hydroxy-3,4,4',5-tetramethoxychalcon; Kanakugiol; 2'-Hydroxy-3,4,5,6'-tetramethoxychalcon; 3-Hydroxy-2',4,4',6'-tetramethoxychalcon; …	0.933063	-2.46	0.37	0.04527	0.205678		73214.8	70123.6	80978.1	99694.1	125879	69108.3	102229	111742	92757.9	113263	118841	119354
217.1317@11.342	11.342	217.132	Positive				C10H19NO4	L-Valine, N-[(1,1-dimethylethoxy)carbonyl]-; Propionylcarnitine	L-Valine, N-[(1,1-dimethylethoxy)carbonyl]-; Propionylcarnitine	3.76404	-2.271	0.81	0.0493865	0.218683		54617.3	75731.8	54909.7	94408.6	36310.6	44123.2	144929	138799	42622.1	145731	111248	72164.6
297.1937@15.243	15.243	297.194	Negative		36731	N-(3-oxododecanoyl) homoserine lactone	C16H27NO4	N-3-Oxododecanoyl-L-homoserine lacton	N-(3-oxododecanoyl) homoserine lactone	1.46215	-2.442	0.49	0.0505394	0.218683		9898.42	8333.67	11426.4	10119.4	9739.2	9912.49	14443.4	20570.7	9552.6	14973.3	9285.79	17549.2
328.261@18.753	18.753	328.261	Negative				C19H36O4	MG(0:0/16:1(9Z)/0:0); Avocadene 4-acetate; Avocadene 1-acetate; MG(16:1(7Z)/0:0/0:0); MG(16:1(9Z)/0:0/0:0); Monopalmitolein (9c); Avocadene 2-acetate	MG(0:0/16:1(9Z)/0:0); Avocadene 4-acetate; Avocadene 1-acetate; MG(16:1(7Z)/0:0/0:0); MG(16:1(9Z)/0:0/0:0); Monopalmitolein (9c); Avocadene 2-acetate	0.400004	2.239	-0.19	0.0506566	0.218683		59590.4	44564.5	44734.3	46744.8	45365.1	43956.7	41851.4	38027	36391.4	41760.7	46042.2	44467.1
171.0894@10.254	10.254	171.089	Negative				C8H13NO3	N-Butyryl-DL-homoserine lacton; N-Butyryl-L-homoserine lacton	N-Butyryl-DL-homoserine lacton; N-Butyryl-L-homoserine lacton	5.75339	-2.221	1	0.0508553	0.218683		24901	20334.9	14035.4	32019.4	46273.5	11497.6	33379.5	79926.9	21491.5	48686.3	90511.6	30961.1
160.1099@12.37	12.37	160.11	Negative	HMDB0010722	74674	3-Hydroxyoctanoic acid; 7-Hydroxyoctanoic acid; Isoamyl lactate; Hydroxyoctanoic acid; (R)-2-Hydroxycaprylic acid; (R)-3-Hydroxyoctanoic acid	C8H16O3	3-Hydroxyoctanoic acid; 4-Hydroxyvalproic acid; 5,5-Dimethyl-1,3-dioxane-2-ethanol; 7-Hydroxyoctanoic acid; 3-Hydroxyvalproic acid; (.+/-.)-2-Hydroxyoctanoic acid; 8-hydroxy caprylic acid; (+/-)-Ethyl 2-hydroxy-3-methylvalerate; (R)-3-Hydroxyoctanoic acid; Ethyl (?)-3-hydroxyhexanoate; 6-hydroxy caprylic acid; (R)-2-Hydroxycaprylic acid; 5-Hydroxyvalproic acid; Peroxyoctanoic acid; Isoamyl lactat…	3-Hydroxyoctanoic acid; 7-Hydroxyoctanoic acid; Isoamyl lactate; Hydroxyoctanoic acid; (R)-2-Hydroxycaprylic acid; (R)-3-Hydroxyoctanoic acid	1.78581	-2.238	0.57	0.0528459	0.218683		16477.4	22715.2	25527.6	24211.7	18624.7	13779.8	39637.7	42763.3	21002.7	34286	17293.5	30362
180.0359@9.235	9.235	180.036	Positive				C8H8N2OS	2-Amino-6-methoxybenzothiazol; 2-Amino-4-methoxybenzothiazol	2-Amino-6-methoxybenzothiazol; 2-Amino-4-methoxybenzothiazol	0.645201	2.195	-0.32	0.0529599	0.218683		30847.3	39836.8	49306.6	46678.9	48697.9	40722	32801.5	39924	25358.3	38384.3	31100.6	37627
1214.6024@8.002	8.002	1214.6	Positive				C56H94O28	Asparagoside H; Protodegalactotigonin	Asparagoside H; Protodegalactotigonin	0.587852	-2.19	0.29	0.0534136	0.218683		21421	20063.6	27100	27724.3	20796.7	18674.2	23008.3	32321.4	22369.9	27338.9	30513.3	30409.3
391.2717@18.632	18.632	391.272	Negative				C23H37NO4	N-arachidonoyl L-serine; 12-HETE-Ala; N-Arachidonoyl-L-serine; N-arachidonoyl D-serine; 15-HETE-Ala	N-arachidonoyl L-serine; 12-HETE-Ala; N-Arachidonoyl-L-serine; N-arachidonoyl D-serine; 15-HETE-Ala	0.358735	2.189	-0.19	0.0534806	0.218683		70972.5	66854.4	55820.1	56531.2	56848.8	62976.7	54174.7	51550.8	51776.8	46445.5	62582.3	58520
118.0629@8.713	8.713	118.063	Negative		4129	2-Hydroxy-3-methylbutyric acid; 2-Methyl-3-hydroxybutyric acid; 5-Hydroxypentanoic acid; 4-Hydroxyisovaleric acid; 3-Hydroxy-2-methyl-[R-(R,S)]-butanoic acid; Erythronilic acid; 2-Ethylhydracrylic acid; 3-Hydroxy-2-methyl-[S-(R,R)]-butanoic acid; 3-Hydroxyvaleric acid; 3-Hydroxyisovaleric acid; 2-Hydroxyvaleric acid; 2-Hydroxy-2-methylbutyric acid	C5H10O3	Erythronilic acid; 2-Methyl-3-hydroxybutyric acid; Methyl 3-hydroxybutyrate; 2-Hydroxy-2-methylbutyric acid; Diethyl carbonate; 3-Hydroxy-2-methyl-[S-(R,R)]-butanoic acid; 2-Ethylhydracrylic acid; 2-Hydroxyvaleric acid; 3-Hydroxyvaleric acid; 2-Hydroxy-3-methylbutyric acid; 3-Hydroxy-2-methyl-[R-(R,S)]-butanoic acid; 3-Hydroxyisovaleric acid; DL-2-Hydroxyvaleric acid; 5-hydroxy valeric acid; Ethy…	2-Hydroxy-3-methylbutyric acid; 2-Methyl-3-hydroxybutyric acid; 5-Hydroxypentanoic acid; 4-Hydroxyisovaleric acid; 3-Hydroxy-2-methyl-[R-(R,S)]-butanoic acid; Erythronilic acid; 2-Ethylhydracrylic acid; 3-Hydroxy-2-methyl-[S-(R,R)]-butanoic acid; 3-Hydroxyvaleric acid; 3-Hydroxyisovaleric acid; 2-Hydroxyvaleric acid; 2-Hydroxy-2-methylbutyric acid	0.992023	-2.24	0.38	0.0556186	0.224618		118594	123595	165598	237365	155169	161720	222184	189945	168313	201176	192132	254439
291.0948@3.548	3.548	291.095	Positive				C11H17NO8	N-Acetylneuraminic Acid, 2,3-Dehydro-2-deoxy-	N-Acetylneuraminic Acid, 2,3-Dehydro-2-deoxy-	0.709688	-2.157	0.33	0.0565474	0.225584		380104	390616	512868	574804	457293	349472	730482	595430	591880	502238	474739	454793
215.1156@10.599	10.599	215.116	Negative				C10H17NO4	L-Proline, N-[(1,1-dimethylethoxy)carbonyl]-; Propenoylcarnitine	L-Proline, N-[(1,1-dimethylethoxy)carbonyl]-; Propenoylcarnitine	4.82787	-2.191	0.82	0.0585013	0.226635		24514.1	31886.3	19645.3	34622.6	20244.6	14188.7	53925.2	58576	17176.5	53650.7	62185	25096.2
228.1118@8.168	8.168	228.112	Negative	HMDB0006695	58518	Prolyl-Hydroxyproline; Hydroxyprolyl-Proline; Tetraacetylethylenediamine; Prolylhydroxyproline	C10H16N2O4	Hydroxyprolyl-Proline; Prolyl-Hydroxyproline; N,N'-Diallyl-2,3-dihydroxysuccinamide; Prolylhydroxyproline; Tetraacetylethylenediamine	Prolyl-Hydroxyproline; Hydroxyprolyl-Proline; Tetraacetylethylenediamine; Prolylhydroxyproline	0.687722	-2.132	0.32	0.0590722	0.226635		16199.6	14040.3	12767.7	10164.4	13501.9	11006.4	18056.3	11942.8	14524.6	16612.3	20555.1	15320.5
427.367@16.267	16.267	427.367	Positive	HMDB0000848	5811	Stearoylcarnitine	C25H49NO4	Stearoylcarnitine	Stearoylcarnitine	2.20245	-2.324	0.57	0.0592215	0.226635		155688	274116	388145	398764	458684	394696	532032	468363	460192	406564	586239	476763
237.1007@8.043	8.043	237.101	Negative				C12H15NO4	3-Hydroxy-carbofuran; 3-Hydroxy carbofuran; Salsoline-1-carboxylate	3-Hydroxy-carbofuran; 3-Hydroxy carbofuran; Salsoline-1-carboxylate	1.43037	-2.195	0.47	0.0598581	0.226635		32899.8	18074.2	29074.7	34471.1	23742.3	16052.9	46733.6	29147	33511.8	29656.6	37989.4	31445.8
273.0843@3.528	3.528	273.084	Positive				C15H15NO2S	Modafinil	Modafinil	0.767691	-2.119	0.34	0.0605799	0.226635		358938	381308	500255	574369	450303	340549	714506	588078	583365	494798	461739	443792
367.2734@13.607	13.607	367.273	Positive				C21H37NO4	3, 5-Tetradecadiencarnitine	3, 5-Tetradecadiencarnitine	2.58002	-2.299	0.61	0.0609678	0.226635		47690.9	103479	171274	132950	111335	107763	199084	158094	146793	137929	149123	180167
217.131@11.34	11.34	217.131	Negative				C10H19NO4	L-Valine, N-[(1,1-dimethylethoxy)carbonyl]-; Propionylcarnitine	L-Valine, N-[(1,1-dimethylethoxy)carbonyl]-; Propionylcarnitine	6.25496	-2.139	0.86	0.0631737	0.229448		113820	163997	104014	187517	75497.4	82231.4	327683	288516	74762.9	317697	242205	149372
311.1049@3.08	3.08	311.105	Positive				C11H21NO7S	N-(1-Deoxy-1-fructosyl)methionine	N-(1-Deoxy-1-fructosyl)methionine	1.46184	-2.172	0.46	0.0642478	0.229448		393576	200943	302564	400743	232928	196609	489254	340821	365858	307996	424197	376033
327.1313@8.041	8.041	327.131	Negative				C15H21NO7	N-(1-Deoxy-1-fructosyl)phenylalanine	N-(1-Deoxy-1-fructosyl)phenylalanine	1.4005	-2.142	0.46	0.0644697	0.229448		209440	114389	176366	229342	156061	106278	304081	200472	215792	179050	227488	200993
215.1519@11.91	11.91	215.152	Negative	HMDB0013279		N-Nonanoylglycine	C11H21NO3	L-Leucine, N-pivaloyl; L-Isoleucine, N-pivaloyl; N-Nonanoylglycine	N-Nonanoylglycine	2.13719	2.322	-0.55	0.0645301	0.229448		9749.99	20128.3	6131.52	8938.03	10665.1	8356.49	7025.35	6410.34	7448.89	7226.48	6497.53	6211.81
171.0356@9.6	9.6	171.036	Positive				C7H9NO2S	o-Toluenesulfonamid; .beta.-(2-Thienyl)-D-alanin; 2-(4-Methyl-5-thiazolyl)ethyl formate	o-Toluenesulfonamid; .beta.-(2-Thienyl)-D-alanin; 2-(4-Methyl-5-thiazolyl)ethyl formate	1.64315	-2.085	0.52	0.0662756	0.229713		19996.9	24597	24878.1	14487.1	14992.4	24266.6	34634.3	19618.6	27178.1	22035.6	27216	51294
303.1431@8.653	8.653	303.143	Negative				C12H21N3O6	N5-Acetyl-N2-gamma-L-glutamyl-L-ornithine; Nicotianamine	N5-Acetyl-N2-gamma-L-glutamyl-L-ornithine; Nicotianamine	1.05867	-2.157	0.37	0.0667118	0.229713		48818.3	48241.2	58365.2	27211.1	40123.8	40332.1	49713	60373.6	50022.2	66557.9	57359.4	48881.6
630.1421@2.241	2.241	630.142	Negative				C20H31N4O17P	CMP-N-glycoloylneuraminate	CMP-N-glycoloylneuraminate	0.276377	-2.074	0.13	0.0667128	0.229713		156687	151619	174731	146237	175035	147226	178150	157042	172413	166541	189148	173668
227.2254@18.36	18.36	227.225	Positive				C14H29NO	Halaminol A	Halaminol A	0.159267	2.052	-0.08	0.0674135	0.229713		187596	190315	197331	195178	214503	201330	179754	196543	186766	198460	180816	180792
202.1204@12.257	12.257	202.12	Negative	HMDB0000792	4240	Sebacic acid (identified by MS2 standard)	C10H18O4	R-2-Hydroxy-3-methylbutanoic acid 3-Methylbutanoyl; Heptylmalonic acid; 3-Methylazelaic acid; Oxalic acid dibutyl ester; Sebacic acid; 2-Ethylsuberic acid	Sebacic acid (identified by MS2 standard)	3.06258	-2.04	0.74	0.0689606	0.23159		82472	62075.7	65222.2	67233.3	208541	70971.5	113714	305867	117248	94826.5	152418	124518
172.1009@9.735	9.735	172.101	Positive				C11H12N2	1,2,3,4-Tetrahydro-beta-carboline; Phenazone; Antipyrine	1,2,3,4-Tetrahydro-beta-carboline; Phenazone; Antipyrine	1.14422	2.063	-0.4	0.0701362	0.23159		52313.6	28758.6	50615.5	39721.7	37293.4	27074.9	24602.3	24611.2	30261.3	24634.7	34204.1	37081.2
234.1624@17.846	17.846	234.162	Positive				C15H22O2	Alcyopterosins O; Isocurcumenol; Procurcumenol; (Z)-alpha-Bergamotenoic acid; Sugeonol; 9-Pentadecene-12,14-diyne-1,11-diol; Rishitinol; 12-Hydroxy-chiloscyphone; 3-Phenylpropyl hexanoate; 2-Methyl-4-phenyl-2-butyl 2-methylpropanoate; p-Hydroxynonanophenone; Oxysolavetivone; Dihydroisoalantolactone; Curcumanolide A; 4,6-Decadiyn-1-ol isovalerate; Valerenic acid; 3,7-Bisaboladiene-2,8-dione; alpha…	Alcyopterosins O; Isocurcumenol; Procurcumenol; (Z)-alpha-Bergamotenoic acid; Sugeonol; 9-Pentadecene-12,14-diyne-1,11-diol; Rishitinol; 12-Hydroxy-chiloscyphone; 3-Phenylpropyl hexanoate; 2-Methyl-4-phenyl-2-butyl 2-methylpropanoate; p-Hydroxynonanophenone; Oxysolavetivone; Dihydroisoalantolactone; Curcumanolide A; 4,6-Decadiyn-1-ol isovalerate; Valerenic acid; 3,7-Bisaboladiene-2,8-dione; alpha…	0.132076	2.026	-0.06	0.0708449	0.23159		87388.5	92747.2	97689	93910.7	96652.1	92286.9	85848.8	87340	89819.1	88009.1	91202.4	94534.4
104.0108@2.178	2.178	104.011	Negative				C3H4O4	Hydroxypyruvic acid; Tartronate semialdehyde; Malonic acid	Hydroxypyruvic acid; Tartronate semialdehyde; Malonic acid	0.495512	2.038	-0.21	0.0714644	0.23159		50796.3	46751.7	42035.2	44175.5	61055.2	42669.6	39198.3	38603.8	37635.6	40416.1	50078.1	41640
348.0474@3.816	3.816	348.047	Negative	HMDB0000175	3490	Inosine 5'-monophosphate (IMP) (matched by MS2); Inosine 2'-phosphate			Inosine 5'-monophosphate (IMP) (matched by MS2); Inosine 2'-phosphate	0.843118	2.089	-0.31	0.072142	0.23159		9.57354e+06	1.05637e+07	8.15292e+06	1.00612e+07	8.07608e+06	8.43405e+06	6.70407e+06	6.72119e+06	8.54433e+06	9.42398e+06	8.42076e+06	5.16913e+06
243.1473@14.855	14.855	243.147	Negative				C12H21NO4	Tiglylcarnitine	Tiglylcarnitine	0.418879	-2.125	0.16	0.073998	0.23159		15516.9	16747.1	16339.6	14776.2	16423.6	16518.8	16888	17553.3	15880.5	17532.6	17953.1	22619.8
395.3023@14.34	14.34	395.302	Negative	HMDB0013334		9,12-Hexadecadienoylcarnitine	C23H41NO4	9,12-Hexadecadienoylcarnitine	9,12-Hexadecadienoylcarnitine	1.00463	-2.001	0.38	0.0749715	0.23159		11152	10574.7	14008.5	11953.9	6679.3	9574.89	17233	15465.8	12768.2	10107.2	11832.6	14775.7
424.2081@12.143	12.143	424.208	Positive				C22H32O8	Dihydrovaltrate; 8beta-Angeloyloxy-15-hydroxy-1alpha,10R-dimethoxy-3-oxo-11(13)-germacren-12,6alpha-olide; Didrovaltratum	Dihydrovaltrate; 8beta-Angeloyloxy-15-hydroxy-1alpha,10R-dimethoxy-3-oxo-11(13)-germacren-12,6alpha-olide; Didrovaltratum	2.16086	-1.986	0.63	0.0752959	0.23159		32645.1	16120.5	20384.2	39396.3	38409.2	31751.3	29052.8	60051.2	63313.8	25681.3	41753	59608.6
172.0736@10.392	10.392	172.074	Negative	HMDB0000341	5330	2-Octenedioic acid; cis-4-Octenedioic acid; Ethyl 2,4-dioxohexanoate; Diethyl fumarate; trans-3-Octenedioic acid	C8H12O4	3-Isopropenylpentanedioic acid; trans-3-Octenedioic acid; 2-Octenedioic acid; Diethyl fumarate; Ethyl 2,4-dioxohexanoate; cis-4-Octenedioic acid	2-Octenedioic acid; cis-4-Octenedioic acid; Ethyl 2,4-dioxohexanoate; Diethyl fumarate; trans-3-Octenedioic acid	6.65338	-2.055	0.81	0.0754308	0.23159		7518.11	4646.43	9201.61	7058.41	9702.77	4762.2	15486.5	28363.1	5455.71	8138.73	16327.3	9479.08
188.1407@14.406	14.406	188.141	Negative	HMDB0002203	6544	3-Hydroxycapric acid; (R)-3-Hydroxydecanoic acid; xi-5-Hydroxydecanoic acid; 9-Hydroxydecanoic acid; 10-Hydroxydecanoic acid	C10H20O3	10-hydroxy capric acid; (1R,2R,4S)-p-Menthane-1,2,8-triol; 3-Hydroxydecanoic acid; 2-Hexyl-1,3-dioxan-5-ol; (1R,2R,4R,8R)-p-Menthane-2,8,9-triol; (R)-3-Hydroxydecanoic acid; 2,6-Dimethyl-7-octene-2,3,6-triol; cis-p-Menthane-1,7,8-triol; 5-hydroxy capric acid; 3-Hydroxycapric acid; 2-hydroxy capric acid; 9-Hydroxydecanoic acid; (1S,2S,4R,8R)-p-Menthane-1,2,9-triol; Ethyl (?)-3-hydroxyoctanoate; 6-…	3-Hydroxycapric acid; (R)-3-Hydroxydecanoic acid; xi-5-Hydroxydecanoic acid; 9-Hydroxydecanoic acid; 10-Hydroxydecanoic acid	1.68447	-2.085	0.47	0.0754865	0.23159		21269	24550.4	32965.7	29335.5	23976.5	23981.6	50030.7	49428.8	24513.7	38703.2	22098.4	39769.9
78.0141@2.131	2.131	78.0141	Positive				C2H6OS	Dimethyl sulfoxide	Dimethyl sulfoxide	0.19199	2.039	-0.08	0.0757521	0.23159		228579	262847	259635	241062	242546	231953	233152	244203	231739	220767	229098	227788
310.1171@8.216	8.216	310.117	Negative				C14H18N2O6	Gamma-Glutamyltyrosine; gamma-Glutamyltyrosine	Gamma-Glutamyltyrosine; gamma-Glutamyltyrosine	0.676222	1.97	-0.28	0.0784038	0.237477		26339.9	37860.6	31490.8	34561.6	44056.2	29292.9	32322.6	22873.3	31734.4	29635	27301.2	23461.7
245.1635@13.296	13.296	245.163	Positive	HMDB0013128		2-Methylbutyroylcarnitine; Isovalerylcarnitine; Valerylcarnitine; Pivaloylcarnitine			2-Methylbutyroylcarnitine; Isovalerylcarnitine; Valerylcarnitine; Pivaloylcarnitine	2.42389	-2.002	0.57	0.080126	0.238302		40377.4	49674.8	50504.8	59677.1	29787.6	49958.5	91373.9	115512	39903.6	74222.5	42955.7	71698.1
204.0898@8.701	8.701	204.09	Negative	HMDB0013609	65364	Tryptophan (matched by MS2)	C11H12N2O2	L-Tryptophan; Idazoxan; S-nirvanol; (?)-Tryptophan; Fenozolone; 4-Hydroxyantipyrine; Tryptophan; 3-Hydroxymethylantipyrine; D-Tryptophan; Ethotoin; Nirvanol	Tryptophan (matched by MS2)	0.85764	-2.015	0.3	0.0806534	0.238302		442958	440216	426436	292687	502103	302173	460989	441405	427282	560130	559357	471690
115.1@9.915	9.915	115.1	Positive				C6H13NO	N-(2-Methylpropyl)acetamide; N-(3-Methylbutyl)acetamide	N-(2-Methylpropyl)acetamide; N-(3-Methylbutyl)acetamide	0.226119	1.982	-0.09	0.0818343	0.238302		507604	596469	616113	561648	561048	583803	504325	559283	550033	513886	539098	545274
275.1287@9.054	9.054	275.129	Positive				C14H17N3O3	Alanyl-Tryptophan; Tryptophyl-Alanine; Alanyltryptophan	Alanyl-Tryptophan; Tryptophyl-Alanine; Alanyltryptophan	0.352197	1.966	-0.14	0.0819905	0.238302		72899.6	79862.4	71437.6	65015.5	70426.5	75062.4	59763.6	71017.8	65983	70253.6	71641.3	55912.8
279.1325@2.3	2.3	279.132	Positive				C11H21NO7	N-(1-Deoxy-1-fructosyl)valine	N-(1-Deoxy-1-fructosyl)valine	1.38494	-1.969	0.42	0.0836099	0.238302		2.13721e+06	1.00831e+06	1.37928e+06	1.6559e+06	1.25166e+06	926520	2.40815e+06	1.54699e+06	1.84705e+06	1.40672e+06	1.94636e+06	1.74963e+06
362.2476@16.414	16.414	362.248	Negative				C22H34O4	19,20-DiHDP; Annoglabasin B; Annosquamosin A; ent-16a-Hydroxy-17-acetoxy-19-kauranal; 19,20-DiHDPA; 1a,1b-dihomo-PGJ2; 16,17-DiHDPE; 7,8-DiHDPE; 1,2-Benzenedicarboxylic acid, diheptyl ester; Lycopersiconolide; 13,14-DiHDPE; 10,11-DiHDPE; Epoxysiderol; 1a,1b-dihomo-15-deoxy-delta-12,14-PGD2; (Z)-2,4-Dihydroxy-6-(8-pentadecenyl)benzoic acid; 7(S),17(S)-Dihydroxy-8(E),10(Z),13(Z),15(E),19(Z)-docosap…	19,20-DiHDP; Annoglabasin B; Annosquamosin A; ent-16a-Hydroxy-17-acetoxy-19-kauranal; 19,20-DiHDPA; 1a,1b-dihomo-PGJ2; 16,17-DiHDPE; 7,8-DiHDPE; 1,2-Benzenedicarboxylic acid, diheptyl ester; Lycopersiconolide; 13,14-DiHDPE; 10,11-DiHDPE; Epoxysiderol; 1a,1b-dihomo-15-deoxy-delta-12,14-PGD2; (Z)-2,4-Dihydroxy-6-(8-pentadecenyl)benzoic acid; 7(S),17(S)-Dihydroxy-8(E),10(Z),13(Z),15(E),19(Z)-docosap…	0.32023	-1.917	0.15	0.0843032	0.238302		62474.2	48665.6	55462.8	58029.8	61099	57167	72381.5	59540.6	56131.4	63956.4	59765	67823.6
243.1841@13.376	13.376	243.184	Positive	HMDB0013286		N-Undecanoylglycine	C13H25NO3	N-Undecanoylglycine	N-Undecanoylglycine	1.99734	2.089	-0.48	0.0846537	0.238302		265994	581938	223577	246276	255190	198993	231525	171175	197586	191875	198820	193180
200.1048@12.041	12.041	200.105	Negative	HMDB0013227		cis-5-Decenedioic acid; cis-4-Decenedioic acid			cis-5-Decenedioic acid; cis-4-Decenedioic acid	3.40496	-1.922	0.7	0.0846754	0.238302		29151.4	23110.8	25839.8	32783.3	81881.1	23172.9	41060.1	106603	38530.3	39101	59954.4	50340.1
118.0265@4.443	4.443	118.026	Negative				C4H6O4	Erythrono-1,4-lactone; Succinic acid; 4-Hydroxy-2-oxobutanoic acid; Methylmalonic acid; xi-3-Hydroxy-2-oxobutanoic acid; Threonolactone; D-Erythronic acid .gamma.-lacton	Erythrono-1,4-lactone; Succinic acid; 4-Hydroxy-2-oxobutanoic acid; Methylmalonic acid; xi-3-Hydroxy-2-oxobutanoic acid; Threonolactone; D-Erythronic acid .gamma.-lacton	0.532468	1.917	-0.22	0.0853857	0.238302		114231	105681	139797	115644	131432	101997	117297	112619	84096.7	110199	83269.3	103205
264.1726@16.458	16.458	264.173	Negative				C16H24O3	Dinor-12-oxophytodienoic Acid; 12-Oxo-2,3-dinor-10,15-phytodienoic acid; 3,5-Bis(1,1-dimethylethyl)-4-hydroxy-benzoic acid ethyl ester	Dinor-12-oxophytodienoic Acid; 12-Oxo-2,3-dinor-10,15-phytodienoic acid; 3,5-Bis(1,1-dimethylethyl)-4-hydroxy-benzoic acid ethyl ester	0.118761	-1.932	0.05	0.0859609	0.238302		13334.8	14253.6	13984.3	13556.2	14434	13256.7	14498.8	14176.2	13654.6	14311.7	14382.1	14639.3
293.1484@5.518	5.518	293.148	Positive				C12H23NO7	N-(1-Deoxy-1-fructosyl)isoleucine; N-(1-Deoxy-1-fructosyl)leucine	N-(1-Deoxy-1-fructosyl)isoleucine; N-(1-Deoxy-1-fructosyl)leucine	1.08976	-1.955	0.34	0.0891713	0.24399		5.60362e+06	3.1728e+06	4.74095e+06	5.96155e+06	4.02318e+06	3.28881e+06	6.762e+06	5.02035e+06	5.23329e+06	4.63892e+06	6.03361e+06	5.58872e+06
245.1625@13.292	13.292	245.162	Negative	HMDB0000378	5367	2-Methylbutyroylcarnitine; Isovalerylcarnitine; Valerylcarnitine; Pivaloylcarnitine			2-Methylbutyroylcarnitine; Isovalerylcarnitine; Valerylcarnitine; Pivaloylcarnitine	2.79022	-1.953	0.57	0.0897666	0.24399		70650.2	84228.2	84596.6	96172.3	51522.9	86007.9	162609	195573	64864.5	130648	70749.3	120868
185.0802@2.248	2.248	185.08	Positive				C7H11N3O3	(S)-N-(4,5-Dihydro-1-methyl-4-oxo-1H-imidazol-2-yl)alanine	(S)-N-(4,5-Dihydro-1-methyl-4-oxo-1H-imidazol-2-yl)alanine	2.20654	1.926	-0.51	0.0930497	0.24399		241015	110794	95425.2	149096	90452.1	83695.9	80431	73443.1	86662.3	90880	63729.3	116311
249.1715@14.449	14.449	249.172	Positive				C15H23NO2	N-Desmethyltramadol; N,O-Didesmethylvenlafaxine; Alprenolol; O-Desmethyltramadol	N-Desmethyltramadol; N,O-Didesmethylvenlafaxine; Alprenolol; O-Desmethyltramadol	0.304295	2.032	-0.11	0.0934136	0.24399		739975	919523	728297	741748	786412	734975	699600	727426	732472	722378	709811	705023
216.1722@16.185	16.185	216.172	Negative	HMDB0002059	6465	12-Hydroxydodecanoic acid; xi-5-Hydroxydodecanoic acid; (R)-3-Hydroxydodecanoic acid; 3-Hydroxydodecanoic acid	C12H24O3	12-Hydroxydodecanoic acid; 2S-hydroxylauric acid; xi-5-Hydroxydodecanoic acid; Texanol; 3-Hydroxydodecanoic acid; alpha-hydroxy lauric acid; 2R-hydroxylauric acid; 4S-hydroxylauric acid; (R)-3-Hydroxydodecanoic acid; 4R-hydroxylauric acid; 4-hydroxy lauric acid	12-Hydroxydodecanoic acid; xi-5-Hydroxydodecanoic acid; (R)-3-Hydroxydodecanoic acid; 3-Hydroxydodecanoic acid	1.07894	-1.925	0.33	0.0942488	0.24399		17813.1	19567.9	20593.9	22947.2	15855.4	17978.6	29438.6	33010	17740.2	25490.9	17216.2	24843.2
189.1002@8.962	8.962	189.1	Negative				C8H15NO4	Castanospermin; N-Methylcalystegine B2; L-Alanine, N-[(1,1-dimethylethoxy)carbonyl]-	Castanospermin; N-Methylcalystegine B2; L-Alanine, N-[(1,1-dimethylethoxy)carbonyl]-	6.40993	-1.866	0.79	0.0945139	0.24399		44287.5	88160.4	52881	108773	42932.4	39709.9	135023	128512	39312.2	198808	114876	65554.1
176.0683@9.465	9.465	176.068	Negative				C7H12O5	3-propylmalic acid; 2,3-Dimethyl-3-hydroxyglutaric acid; 3-Isopropylmalate; (?)-Glycerol 1,2-diacetate; 2-Isopropylmalic acid; 3-Hydroxy-2-methylglutarate	3-propylmalic acid; 2,3-Dimethyl-3-hydroxyglutaric acid; 3-Isopropylmalate; (?)-Glycerol 1,2-diacetate; 2-Isopropylmalic acid; 3-Hydroxy-2-methylglutarate	8.12684	1.85	-0.88	0.0948146	0.24399		25733.8	22490.1	57174.3	18696.3	60204.7	20295.3	14371.3	11490.9	7610.78	20456.3	47293.2	15757
298.2511@19.757	19.757	298.251	Negative	HMDB0010736		3-Oxooctadecanoic acid; 11-Oxooctadecanoic acid; 5-Hexyltetrahydro-2-furanoctanoic acid; 10-Oxooctadecanoic acid; 5-Oxooctadecanoic acid; 9-Oxooctadecanoic acid; 9,10-epoxyoctadecanoic acid	C18H34O3	12-HOME(10E); 6-keto stearic acid; 9R-HOME(10E); 19-HOME(9Z); 12R-HOME(10E); 5-keto stearic acid; 5-Hexyltetrahydro-2-furanoctanoic acid; 10-Oxooctadecanoic acid; 13-HpOME(14E); 10-keto stearic acid; 12S-HOME(10E); Isoricinoleic Acid; 4-keto stearic acid; 10S-HOME(11Z); 3-Oxooctadecanoic acid; 7-keto-stearic acid; 13S-HOME(11E); 9R,10S-epoxy-stearic acid; 9S,10R-epoxy-stearic acid; 11S-HOME(12Z);…	3-Oxooctadecanoic acid; 11-Oxooctadecanoic acid; 5-Hexyltetrahydro-2-furanoctanoic acid; 10-Oxooctadecanoic acid; 5-Oxooctadecanoic acid; 9-Oxooctadecanoic acid; 9,10-epoxyoctadecanoic acid	0.790231	-1.88	0.27	0.0951284	0.24399		16225.2	12529.6	18242.3	14332.8	14255.6	13859.5	22739.2	21451.7	14390.8	18068.3	13543.5	19116.4
326.2456@18.001	18.001	326.246	Negative				C19H34O4	Avocadyne 2-acetate; MG(16:2/0:0/0:0); Avocadyne 4-acetate; 1-Acetoxy-2-hydroxy-16-heptadecen-4-one; Avocadyne 1-acetate; Methyl-9-hydroperoxy-delta10E,12E-octadecadienoic acid; Ceriporic acid A; Methyl-13-hydroperoxy-delta9Z,11E-octadecadienoic acid; Methyl-9-hydroperoxy-delta10E,12Z-octadecadienoic acid; Methyl-13-hydroperoxy-delta9E,11E-octadecadienoic acid	Avocadyne 2-acetate; MG(16:2/0:0/0:0); Avocadyne 4-acetate; 1-Acetoxy-2-hydroxy-16-heptadecen-4-one; Avocadyne 1-acetate; Methyl-9-hydroperoxy-delta10E,12E-octadecadienoic acid; Ceriporic acid A; Methyl-13-hydroperoxy-delta9Z,11E-octadecadienoic acid; Methyl-9-hydroperoxy-delta10E,12Z-octadecadienoic acid; Methyl-13-hydroperoxy-delta9E,11E-octadecadienoic acid	0.464856	1.916	-0.17	0.0968837	0.24399		32027.9	22696.6	29060.7	30540.6	26013.3	24676.2	22752.1	25162.2	25536.9	22418.2	25875.2	24564.1
331.2109@9.143	9.143	331.211	Positive				C15H29N3O5	Marimastat	Marimastat	0.584381	1.833	-0.22	0.0994135	0.24399		133834	136488	130222	114260	110647	101819	83191	124922	89791.4	121703	108743	100063
118.0461@3.8	3.8	118.046	Positive				C5H10OS	Thiopropionic acid, S-ethyl ester; S-Propyl thioacetate; 4-(Methylthio)-2-butanone; S-Methyl butanethioate; 3-(Methylthio)butanal; 3-Mercapto-2-pentanone; xi-2-Methyl-1,3-oxathiane; 4-Mercapto-2-pentanone; Tetrahydro-2-methylthiophen-3-ol; 1-(Methylthio)-2-butanone; 4-(Methylthio)butanal; 3-(Methylthio)-2-butanone; 2-Mercapto-3-pentanone; Tetrahydro-2-methyl-3-furanthiol	Thiopropionic acid, S-ethyl ester; S-Propyl thioacetate; 4-(Methylthio)-2-butanone; S-Methyl butanethioate; 3-(Methylthio)butanal; 3-Mercapto-2-pentanone; xi-2-Methyl-1,3-oxathiane; 4-Mercapto-2-pentanone; Tetrahydro-2-methylthiophen-3-ol; 1-(Methylthio)-2-butanone; 4-(Methylthio)butanal; 3-(Methylthio)-2-butanone; 2-Mercapto-3-pentanone; Tetrahydro-2-methyl-3-furanthiol	0.417312	-1.827	0.16	0.0995075	0.24399		349284	371646	385371	346102	473410	346585	428603	394854	378046	428585	496046	413327
243.1832@13.37	13.37	243.183	Negative	HMDB0013286		N-Undecanoylglycine	C13H25NO3	N-Undecanoylglycine	N-Undecanoylglycine	2.97886	1.958	-0.55	0.099672	0.24399		80005.4	196026	59698.1	70221.7	72964.4	56310.2	69462.5	48017.8	57820.8	53165.9	51500.1	52834.3
117.0426@2.26	2.26	117.043	Negative	HMDB0000532		Acetylglycine; L-Aspartate-semialdehyde; L-2-Amino-3-oxobutanoic acid	C4H7NO3	L-Aspartate-semialdehyde; N-Acetylglycine; L-2-Amino-3-oxobutanoic acid; Acetylglycine	Acetylglycine; L-Aspartate-semialdehyde; L-2-Amino-3-oxobutanoic acid	1.14607	-1.847	0.35	0.0999938	0.24399		121709	142610	98139	116540	106422	86602.2	189440	207003	135856	108411	126277	109741
1025.5105@8.921	8.921	1025.51	Positive				C50H81N3O15P2	CDP-DG(16:0/22:6(4Z,7Z,10Z,13Z,16Z,19Z))	CDP-DG(16:0/22:6(4Z,7Z,10Z,13Z,16Z,19Z))	0.837384	-1.805	0.31	0.101735	0.24399		29642.7	17882.5	20147.3	27328.1	19232.8	18100.6	33200.9	22456.8	22124.5	23430.4	33595.9	28504.7
381.0695@8.635	8.635	381.07	Negative		70967	2-Amino-5-formylamino-6-(5-phospho-D-ribosylamino)pyrimidin-4(3H)-one			2-Amino-5-formylamino-6-(5-phospho-D-ribosylamino)pyrimidin-4(3H)-one	2.67662	-1.819	0.57	0.102129	0.24399		59373.1	76911.5	96153.9	74655.6	110202	46810.4	105881	78933.8	70205.4	107142	243160	120622
220.0853@5.241	5.241	220.085	Positive	HMDB15571a	65553	HMDB15571a	C11H12N2O3	5-Hydroxy-L-tryptophan; Oxitriptan; p-Hydroxyl-ethotoin; 5-Hydroxytryptophan	HMDB15571a	2.44823	1.93	-0.5	0.102629	0.24399		200747	228220	470730	387932	598783	326144	239264	217040	207247	285126	276741	241945
732.5099@8.92	8.92	732.51	Positive				C43H73O7P	PA(P-18:0/22:6(4Z,7Z,10Z,13Z,16Z,19Z))	PA(P-18:0/22:6(4Z,7Z,10Z,13Z,16Z,19Z))	1.03345	-1.792	0.38	0.103312	0.24399		77845.3	42778.7	48931.4	68803.6	44337.3	44675.8	89063.5	54154.1	55931.6	55290.8	93691.9	77776.5
397.32@14.815	14.815	397.32	Positive	HMDB0006317	58388	trans-Hexadec-2-enoyl carnitine; 9-Hexadecenoylcarnitine	C23H43NO4	9-Hexadecenoylcarnitine; trans-Hexadec-2-enoyl carnitine	trans-Hexadec-2-enoyl carnitine; 9-Hexadecenoylcarnitine	2.16612	-1.854	0.49	0.103491	0.24399		368428	817123	864354	974381	449446	788137	1.3313e+06	803360	735640	938611	938225	983892
273.1939@14.986	14.986	273.194	Negative	HMDB0013238		Heptanoylcarnitine	C14H27NO4	Heptanoylcarnitine	Heptanoylcarnitine	1.65853	-1.857	0.42	0.103814	0.24399		19812.6	22694	25942.7	26560.8	22200.1	32297.2	33932.9	52099.8	20988	35063.6	23370.1	42340
233.1259@9.529	9.529	233.126	Negative	HMDB0013125		Hydroxypropionylcarnitine			Hydroxypropionylcarnitine	2.16585	-1.871	0.48	0.103978	0.24399		10407.3	12395.8	15330.4	16408.7	29620.7	10180.3	17186.2	28008.6	21286.4	21014.1	18843.7	17709.5
341.2576@13.134	13.134	341.258	Positive	HMDB0013326		trans-2-Dodecenoylcarnitine	C19H35NO4	trans-2-Dodecenoylcarnitine	trans-2-Dodecenoylcarnitine	2.32991	-1.817	0.52	0.104569	0.24399		39985.3	87941.4	114665	114012	57808.6	79801.8	165510	121938	98161	78758.5	94593.3	125477
438.2239@9.042	9.042	438.224	Negative				C23H34O8	Ouabagenin	Ouabagenin	0.283118	1.803	-0.11	0.105065	0.24399		23748.4	25599.9	22814.9	25954.3	22767.8	25197.6	22430.7	25440.3	24139.6	22308.8	20269.6	21128.2
471.3349@15.098	15.098	471.335	Positive	HMDB0006510	58436	Cervonyl carnitine	C29H45NO4	Cervonyl carnitine	Cervonyl carnitine	1.51399	-1.812	0.42	0.105514	0.24399		17200.9	19136.9	31050.3	31139.5	39720.6	32063.8	39566.1	28701.1	41893.4	30079.1	32648.5	48806.8
187.1204@10.301	10.301	187.12	Negative	HMDB0013010		N-Heptanoylglycine	C9H17NO3	N-Heptanoylglycine; 7-Keto-8-aminopelargonic acid; Polyethylene glycol	N-Heptanoylglycine	2.2659	1.912	-0.48	0.105913	0.24399		13448.5	29416.8	9473.28	10971	16010.8	11493.2	10821.9	9727.97	10547.4	11770.8	9522.82	8430.58
280.1423@8.047	8.047	280.142	Negative				C14H20N2O4	Valyl-Tyrosine; Feruloyl-2-hydroxyputrescine; Tyrosyl-Valine	Valyl-Tyrosine; Feruloyl-2-hydroxyputrescine; Tyrosyl-Valine	0.601347	1.808	-0.21	0.1084	0.246652		32426.5	40094.2	35312.7	32851.1	36400.5	30668.2	27889.1	35530	35203.9	33027.4	25925.3	23998.5
205.0738@11.164	11.164	205.074	Negative	HMDB0011621	34534	Cinnamoylglycine (identified by MS2 standard)	C11H11NO3	Indolelactic acid; Cinnamoylglycine; 3-Indolehydracrylic acid; 5-Methoxyindoleacetate; Methyl 1-methoxy-1H-indole-3-carboxylate; Methoxyindoleacetic acid; DL-Indole-3-lactic acid; Edulitine	Cinnamoylglycine (identified by MS2 standard)	7.59022	-1.807	0.74	0.108812	0.246652		8523.35	10423.6	14773.2	8422.07	38969	8087.63	16048.9	22025.9	13649.7	24590.8	35847.3	18003.1
174.0892@10.681	10.681	174.089	Negative				C8H14O4	2,4-Dimethyladipic acid; Dimethyl adipate; Ethyladipic acid; 2-Propylglutaric acid; 3-Methylpimelic acid; Suberic acid; Diethyl succinate	2,4-Dimethyladipic acid; Dimethyl adipate; Ethyladipic acid; 2-Propylglutaric acid; 3-Methylpimelic acid; Suberic acid; Diethyl succinate	0.576874	-1.776	0.21	0.109331	0.246652		18529.7	17034.7	22181.9	18845.9	22170.1	17511.7	27184.2	26542.9	18613.7	19034.1	21136.5	22436.8
641.2997@19.288	19.288	641.3	Negative				C30H47N3O10S	S-(PGA2)-glutathione; S-(9-deoxy-delta9,12-PGD2)-glutathione; S-(PGJ2)-glutathione; 12-Oxo-c-LTB3; Lipoxin C4	S-(PGA2)-glutathione; S-(9-deoxy-delta9,12-PGD2)-glutathione; S-(PGJ2)-glutathione; 12-Oxo-c-LTB3; Lipoxin C4	1.57685	-1.895	0.39	0.110397	0.247351		145796	300715	346028	294308	341750	349865	350660	358334	358640	363075	438392	371478
216.1118@7.46	7.46	216.112	Positive				C9H16N2O4	Threoninyl-Proline; Prolyl-Threonine; Sakacin P	Threoninyl-Proline; Prolyl-Threonine; Sakacin P	3.72807	-1.891	0.56	0.114124	0.252322		34108.8	31881.2	32596.2	27153.4	33002.1	29672.4	40361.3	27512.7	35363.1	46730.2	117070	44816.1
218.1159@10.868	10.868	218.116	Negative	HMDB0000350	45926	3-Hydroxysebacic acid; 2-Hydroxydecanedioic acid	C10H18O5	2-Hydroxydecanedioic acid; 3-Hydroxysebacic acid	3-Hydroxysebacic acid; 2-Hydroxydecanedioic acid	3.53463	-1.731	0.69	0.114158	0.252322		42393.9	41724.2	46848.4	71507	136314	38938.2	61766.3	215314	75180.1	65839.3	77762.9	106379
420.3115@15.83	15.83	420.312	Positive				C22H44O7	Glycolic acid tetraethoxylate lauryl ether	Glycolic acid tetraethoxylate lauryl ether	0.431319	1.733	-0.16	0.116408	0.254609		88831.2	85054.7	86185.5	72194	88705.8	66129.5	84856.5	71409	75460.9	67937.8	65496.9	70348
466.2332@14.356	14.356	466.233	Negative				C21H39O9P	Dolichyl b-D-glucosyl phosphate	Dolichyl b-D-glucosyl phosphate	0.0979161	1.765	-0.03	0.11675	0.254609		32247.3	32985.1	31988.1	32769.2	31543.2	32282.2	32455.7	32225.4	31731.1	31897.2	30007.8	30915.7
314.2458@17.657	17.657	314.246	Negative				C18H34O4	(9xi,10xi,12xi)-9,10-Dihydroxy-12-octadecenoic acid; 12S-HpOME(13Z); 12,13-DHOME; MG(15:1(9Z)/0:0/0:0); 13S-HpOME(11E); 18-hydroxy-9R,10S-epoxy-stearic acid; 7-HpOME(5E); 9,10-DiHOME; 14R-HpOME(12E); 11R-HpOME; 7S,8S-DiHOME(9Z); 8R-HpOME; 18-hydroxy-9S,10R-epoxy-stearic acid; 10S-HpOME; 6-HpOME(7E); 8R,11S-DiHOME; 12-HpOME(10E); 9,10-DiHOME(12); 8-HpOME(6E); 12S-HpOME(13E); 9,13-DiHOME(10); 9-HpO…	(9xi,10xi,12xi)-9,10-Dihydroxy-12-octadecenoic acid; 12S-HpOME(13Z); 12,13-DHOME; MG(15:1(9Z)/0:0/0:0); 13S-HpOME(11E); 18-hydroxy-9R,10S-epoxy-stearic acid; 7-HpOME(5E); 9,10-DiHOME; 14R-HpOME(12E); 11R-HpOME; 7S,8S-DiHOME(9Z); 8R-HpOME; 18-hydroxy-9S,10R-epoxy-stearic acid; 10S-HpOME; 6-HpOME(7E); 8R,11S-DiHOME; 12-HpOME(10E); 9,10-DiHOME(12); 8-HpOME(6E); 12S-HpOME(13E); 9,13-DiHOME(10); 9-HpO…	2.10698	1.812	-0.44	0.117674	0.254925		29815	17225.3	24783.2	48818.3	40036.9	21215	20449.1	19565.1	16415.9	23627.4	23860.5	22425.9
641.2988@18.862	18.862	641.299	Negative	HMDB0013062		S-(PGA2)-glutathione; S-(9-deoxy-delta9,12-PGD2)-glutathione; S-(PGJ2)-glutathione	C30H47N3O10S	S-(PGA2)-glutathione; S-(9-deoxy-delta9,12-PGD2)-glutathione; S-(PGJ2)-glutathione; 12-Oxo-c-LTB3; Lipoxin C4	S-(PGA2)-glutathione; S-(9-deoxy-delta9,12-PGD2)-glutathione; S-(PGJ2)-glutathione	1.98359	-1.804	0.42	0.121124	0.260673		18323.3	44149.3	48590.6	40301.2	49344.4	46735.9	49414.3	47864.1	48746.6	53542.9	66615.9	51908.1
1200.6733@8.546	8.546	1200.67	Positive				C61H100O23	Araloside S1	Araloside S1	1.47122	-1.711	0.39	0.122856	0.262673		251452	176536	263259	196770	174736	278218	317094	237577	200511	219765	374401	451742
315.2418@12.688	12.688	315.242	Positive	HMDB0000651	962	Decanoylcarnitine	C17H33NO4	Decanoylcarnitine	Decanoylcarnitine	2.88299	-1.682	0.56	0.125991	0.26653		117499	272252	261214	412676	151605	243946	527195	391957	274532	240898	228923	411650
438.2022@12.143	12.143	438.202	Negative				C26H30O6	Leachianone A; Antiarone E; Antiarone D; Exiguaflavanone B; Hiravanone; Kuraridin; Maackiaflavanone; Exiguaflavanone F; Isosophoranone; Isokurarinone; Flemiwallichin C; Antiarone C; Kanzonol G; Flemiflavanone A; Leachianone B; 1-Hydroxy-3,6,7-trimethoxy-2,8-diprenylxanthone; Homoflemingin; Amoradicin; Sophoraisoflavanone B	Leachianone A; Antiarone E; Antiarone D; Exiguaflavanone B; Hiravanone; Kuraridin; Maackiaflavanone; Exiguaflavanone F; Isosophoranone; Isokurarinone; Flemiwallichin C; Antiarone C; Kanzonol G; Flemiflavanone A; Leachianone B; 1-Hydroxy-3,6,7-trimethoxy-2,8-diprenylxanthone; Homoflemingin; Amoradicin; Sophoraisoflavanone B	2.76017	-1.669	0.59	0.12629	0.26653		8070.64	4225.08	4273.51	10308.1	11963.5	8318.81	7732.67	14591.4	16029.5	6504.31	8941.48	16662.7
291.0953@3.521	3.521	291.095	Negative				C11H17NO8	N-Acetylneuraminic Acid, 2,3-Dehydro-2-deoxy-	N-Acetylneuraminic Acid, 2,3-Dehydro-2-deoxy-	1.43638	-1.666	0.42	0.127155	0.266636		436632	417775	468046	679056	424978	282862	918464	682500	716396	483036	429153	422223
446.1571@2.275	2.275	446.157	Negative				C23H26O9	Osmanthuside A	Osmanthuside A	1.07581	-1.667	0.31	0.130571	0.27004		20945.2	10155.8	15108.6	14244.3	14897.2	10680.2	20980.9	17825	21435.7	15506.8	15863.5	13603.5
293.1476@5.353	5.353	293.148	Negative				C12H23NO7	N-(1-Deoxy-1-fructosyl)isoleucine; N-(1-Deoxy-1-fructosyl)leucine	N-(1-Deoxy-1-fructosyl)isoleucine; N-(1-Deoxy-1-fructosyl)leucine	1.9581	-1.687	0.43	0.131078	0.27004		674972	276889	441992	620156	408104	281265	818094	523747	591025	434646	592018	537089
287.2101@11.575	11.575	287.21	Positive	HMDB0000791	960	L-Octanoylcarnitine (identified by MS2 standard)	C15H29NO4	L-Octanoylcarnitine; Octanoylcarnitin; Valprolylcarnitin	L-Octanoylcarnitine (identified by MS2 standard)	3.95187	-1.693	0.56	0.133106	0.27004		101726	300366	270650	427380	170140	279546	478795	411025	288096	277567	273139	398652
279.1314@2.282	2.282	279.131	Negative				C11H21NO7	N-(1-Deoxy-1-fructosyl)valine	N-(1-Deoxy-1-fructosyl)valine	1.77887	-1.667	0.41	0.133236	0.27004		108459	48043.6	78102.7	102455	81877.2	47602.5	142517	87278.3	103358	76026.9	103139	89277.9
189.1005@8.966	8.966	189.101	Positive				C8H15NO4	Castanospermin; N-Methylcalystegine B2; L-Alanine, N-[(1,1-dimethylethoxy)carbonyl]-	Castanospermin; N-Methylcalystegine B2; L-Alanine, N-[(1,1-dimethylethoxy)carbonyl]-	7.11878	-1.648	0.71	0.133609	0.27004		19016.8	38362.9	21662.6	46333.7	18346.2	16913.9	52388.5	51047.3	14213.9	76601.9	51660.1	29252
313.0932@8.978	8.978	313.093	Negative				C17H15NO5	Avenanthramide 1f; Benorylat; Avenanthramide E	Avenanthramide 1f; Benorylat; Avenanthramide E	1.24315	-1.661	0.33	0.133732	0.27004		8995.73	10824.1	17920.5	12721.2	19220.5	12783.2	15919	19825.1	16533.1	21602.3	14114.8	13801.7
296.2354@18.845	18.845	296.235	Negative	HMDB0004701	43441	(Z)-13-Oxo-9-octadecenoic acid; 12-Hydroxy-8,10-octadecadienoic acid; 9-HODE; 12,13-EpOME; 9,10-Epoxyoctadecenoic acid; Alpha-dimorphecolic acid; 13S-hydroxyoctadecadienoic acid ; 13-HODE	C18H32O3	13-HOD; 12-OxoOME(10Z); 13S-hydroxyoctadecadienoic acid; Avenoleic acid; alpha-artemisic acid; 12S,13R-EpOME; 12-OxoOME(9Z); 9,10-EpOME(12); (Z)-13-Oxo-9-octadecenoic acid; 8S-HODE; 9R-Hydroxy-10E,12Z-octadecadienoic acid; 9-Hydroxy-10E,12Z-octadecadienoic acid; Alpha-dimorphecolic acid; 12,13-EpOME(9); 2R-hydroxy-linoleic acid; 12(13)-Epoxy-9Z-octadecenoic acid; 13R-HODE; 10R-HODE; Densipolic ac…	(Z)-13-Oxo-9-octadecenoic acid; 12-Hydroxy-8,10-octadecadienoic acid; 9-HODE; 12,13-EpOME; 9,10-Epoxyoctadecenoic acid; Alpha-dimorphecolic acid; 13S-hydroxyoctadecadienoic acid ; 13-HODE	1.37449	-1.626	0.38	0.136186	0.270565		28125.2	17318	32040.2	17756.5	23057.4	19296.1	35354.6	43953.5	26244.8	28849.8	17447.8	29654.9
371.3048@14.55	14.55	371.305	Positive				C21H41NO4	N-stearoyl serine; Myristoylcarnitin; Tetradecanoylcarnitine	N-stearoyl serine; Myristoylcarnitin; Tetradecanoylcarnitine	1.97066	-1.68	0.41	0.137171	0.270565		368807	634099	805379	1.10608e+06	615977	881364	1.13905e+06	997260	806676	728943	880795	1.06435e+06
682.4297@18.917	18.917	682.43	Positive				C37H62O11	Cyclopassifloside II	Cyclopassifloside II	0.116118	1.619	-0.04	0.137411	0.270565		219029	221475	216077	229646	218576	210061	215803	209786	209048	221620	201398	218410
316.2608@18.118	18.118	316.261	Negative				C18H36O4	7,8-dihydroxy stearic acid; 9R,10S-dihydroxy-stearic acid; 8,9-dihydroxy stearic acid; 9,12-dihydroxy stearic acid; (9S,10S)-9,10-dihydroxyoctadecanoic acid; MG(0:0/15:0/0:0); 6,7-dihydroxy stearic acid; 5,6-dihydroxy stearic acid; MG(15:0/0:0/0:0); 11,12-dihydroxy stearic acid; 10,11-dihydroxy stearic acid; 9,10-dihydroxy stearic acid; (9S,10S)-9,10-dihydroxyoctadecanoate; 9S,10R-dihydroxy-stear…	7,8-dihydroxy stearic acid; 9R,10S-dihydroxy-stearic acid; 8,9-dihydroxy stearic acid; 9,12-dihydroxy stearic acid; (9S,10S)-9,10-dihydroxyoctadecanoic acid; MG(0:0/15:0/0:0); 6,7-dihydroxy stearic acid; 5,6-dihydroxy stearic acid; MG(15:0/0:0/0:0); 11,12-dihydroxy stearic acid; 10,11-dihydroxy stearic acid; 9,10-dihydroxy stearic acid; (9S,10S)-9,10-dihydroxyoctadecanoate; 9S,10R-dihydroxy-stear…	0.664848	1.718	-0.19	0.139285	0.270565		58255.2	35052.6	42694.7	49735.7	38325.2	45082.9	37566.7	38773.8	37094.3	38280.2	38599.9	42479.4
247.1417@3.604	3.604	247.142	Positive	HMDB0013127		Hydroxybutyrylcarnitine	C11H21NO5	Hydroxybutyrylcarnitine	Hydroxybutyrylcarnitine	5.91006	-1.67	0.61	0.139646	0.270565		174118	548513	629911	967345	559170	515082	1.16814e+06	633453	770406	581109	722665	894534
331.2065@8.231	8.231	331.207	Positive				C22H25N3	Indoramin; Indoramine	Indoramin; Indoramine	1.14806	1.614	-0.33	0.139651	0.270565		28442.7	34628.7	26910.5	54363.9	30224.6	25762.8	22745.7	30435.3	34393.6	26574.2	23359.6	19195.2
294.1584@8.539	8.539	294.158	Positive				C15H22N2O4	Leucyl-Tyrosine; Tyrosyl-Leucine; Sinapoylputrescine; Isoleucyl-Tyrosine; Tyrosyl-Isoleucine; 3,4,5-Trimethoxy-N-3-piperidinylbenzamid	Leucyl-Tyrosine; Tyrosyl-Leucine; Sinapoylputrescine; Isoleucyl-Tyrosine; Tyrosyl-Isoleucine; 3,4,5-Trimethoxy-N-3-piperidinylbenzamid	0.527977	1.616	-0.17	0.141185	0.270565		68040.7	87014.8	75951.7	71451.2	70422.3	65097.7	61245.1	67011.5	76658.1	72568.6	62820.7	50196.4
145.0743@7.927	7.927	145.074	Positive				C6H11NO3	L-trans-5-Hydroxy-2-piperidinecarboxylic acid; Isobutyrylglycine; N-(2-Carboxymethyl)-morpholine; 4-Acetamidobutanoic acid; 4-Acetamidobutanoate; (S)-5-Amino-3-oxohexanoate; 2-Keto-6-aminocaproate; Allysine; (S)-2-amino-6-oxohexanoate; L-cis-4-(Hydroxymethyl)-2-pyrrolidinecarboxylic acid; Methyl aminolevulinate; N-Butyrylglycine	L-trans-5-Hydroxy-2-piperidinecarboxylic acid; Isobutyrylglycine; N-(2-Carboxymethyl)-morpholine; 4-Acetamidobutanoic acid; 4-Acetamidobutanoate; (S)-5-Amino-3-oxohexanoate; 2-Keto-6-aminocaproate; Allysine; (S)-2-amino-6-oxohexanoate; L-cis-4-(Hydroxymethyl)-2-pyrrolidinecarboxylic acid; Methyl aminolevulinate; N-Butyrylglycine	2.16648	-1.648	0.43	0.141777	0.270565		97503.1	100189	149451	232171	150985	77643.4	209781	136355	157627	173021	215040	141066
229.1321@10.98	10.98	229.132	Positive				C11H19NO4	Butenylcarnitine	Butenylcarnitine	9.82056	-1.584	0.81	0.144507	0.270565		20145.6	18271.6	15170.1	28129.1	79011	23846.7	17007.9	109868	45409.5	30128.4	66607.2	51262.1
381.0703@8.635	8.635	381.07	Positive		70967	2-Amino-5-formylamino-6-(5-phospho-D-ribosylamino)pyrimidin-4(3H)-one			2-Amino-5-formylamino-6-(5-phospho-D-ribosylamino)pyrimidin-4(3H)-one	2.77107	-1.583	0.52	0.146661	0.270565		35928.5	52051	62127.6	45784	69380.1	28531.8	62836.4	46978.9	45627	61229.6	153653	71555.5
177.0457@8.306	8.306	177.046	Negative	HMDB0001015	4233	N-Formyl-L-methionine			N-Formyl-L-methionine	5.18163	-1.577	0.64	0.148235	0.270565		22364.4	20600.5	18127.7	31383.2	51312.5	17448.1	26207.1	63086.2	27514	32068.8	92623.2	24653.7
509.3484@18.161	18.161	509.348	Positive	HMDB0012108	62785	LysoPE(0:0/20:0); LysoPE(20:0/0:0); LysoPC(17:0)	C25H52NO7P	PC(O-1:0/16:0); PC(O-16:0/1:0); LysoPC(17:0); PC(O-15:0/2:0); PC(17:0/0:0); LysoPE(20:0/0:0); 1-Heptadecanoyl-sn-glycero-3-phosphocholin; Phosphatidylethanolamine lyso 20; LysoPE(0:0/20:0); PC(16:0/O-1:0); PE(20:0/0:0)	LysoPE(0:0/20:0); LysoPE(20:0/0:0); LysoPC(17:0)	3.58541	-1.569	0.59	0.148688	0.270565		5784.54	17396.5	20740.4	18068.2	17824.7	20506.7	23833.8	11912.6	18133.1	33353.8	35304.9	26147.8
218.1271@3.275	3.275	218.127	Positive				C9H18N2O4	L-Lysopine; Meprobamat; Leucyl-Serine; Isoleucyl-Serine; Threoninyl-Valine; Pantothenamide; Valyl-Threonine; Serinyl-Leucine; Serinyl-Isoleucine; Meprobamate	L-Lysopine; Meprobamat; Leucyl-Serine; Isoleucyl-Serine; Threoninyl-Valine; Pantothenamide; Valyl-Threonine; Serinyl-Leucine; Serinyl-Isoleucine; Meprobamate	1.15103	1.59	-0.3	0.151583	0.270565		448779	648398	443859	448131	489208	433904	356975	533500	530440	409187	327964	264964
161.0685@3.331	3.331	161.069	Negative				C6H11NO4	Acetylhomoserine; 3-Aminoadipic acid; Aminoadipic acid; (?)-2,2'-Iminobispropanoic acid; D-2-Aminoadipic acid; DL-2-Methylglutamic acid; Hexanedioic acid, 2-amino-; Glutamate, gamma-methyl ester; L-2-Aminoadipic acid; O-Acetyl-L-homoserine	Acetylhomoserine; 3-Aminoadipic acid; Aminoadipic acid; (?)-2,2'-Iminobispropanoic acid; D-2-Aminoadipic acid; DL-2-Methylglutamic acid; Hexanedioic acid, 2-amino-; Glutamate, gamma-methyl ester; L-2-Aminoadipic acid; O-Acetyl-L-homoserine	3.01293	-1.567	0.52	0.151668	0.270565		84948.4	76806.4	47333.8	62386.9	110308	50860.6	142236	131653	63556.3	76092.2	172316	59370.7
187.1207@12.178	12.178	187.121	Negative				C9H17NO3	N-Heptanoylglycine; 7-Keto-8-aminopelargonic acid; Polyethylene glycol	N-Heptanoylglycine; 7-Keto-8-aminopelargonic acid; Polyethylene glycol	1.0117	-1.57	0.27	0.155857	0.270565		8475.57	9552.12	12106.5	8940.36	11402.8	9398.29	17716.7	14602.6	9889.97	9932.99	9469.03	11869.7
173.1056@10.985	10.985	173.106	Positive	HMDB00701	5669	Hexanoylglycine (identified by MS2 standard)	C8H15NO3	N-Acetyl-D-norleucin; Isovalerylsarcosine; Hexanoylglycine; L-Leucine, N-acetyl; 6-Dimethylamino-4-ketohexanoic acid; N-Acetylleucine; Isovalerylalanine; Swainsonin; L-Isoleucine, N-acetyl-	Hexanoylglycine (identified by MS2 standard)	2.82176	-1.54	0.51	0.156886	0.270565		92039.1	140809	104186	145717	70814.7	65454.4	222837	237936	88123.5	164778	91807.5	105988
254.2246@14.805	14.805	254.225	Negative				C16H30O2	cis-Palmitvaccenic acid; 7-palmitoleic acid; (E)-3-Hexadecenoic acid; delta-hexadecalactone; 5-Dodecyldihydro-2(3H)-furanone; Palmitoleic acid; Citronellyl hexanoate; (Z)-13-Hexadecenoic acid; FA 16:1; (E)-11-Hexadecenoic acid; (E)-6-Hexadecenoic acid; 16:1(5Z); 15-Hexadecanolide; cis-9-Hexadecenoic acid; Vittatalactone; hexadec-7Z-enoic acid; Trans-Hexa-dec-2-enoic acid; Palmitelaidic acid; cis-…	cis-Palmitvaccenic acid; 7-palmitoleic acid; (E)-3-Hexadecenoic acid; delta-hexadecalactone; 5-Dodecyldihydro-2(3H)-furanone; Palmitoleic acid; Citronellyl hexanoate; (Z)-13-Hexadecenoic acid; FA 16:1; (E)-11-Hexadecenoic acid; (E)-6-Hexadecenoic acid; 16:1(5Z); 15-Hexadecanolide; cis-9-Hexadecenoic acid; Vittatalactone; hexadec-7Z-enoic acid; Trans-Hexa-dec-2-enoic acid; Palmitelaidic acid; cis-…	0.999017	-1.54	0.28	0.156929	0.270565		13410.9	17092.2	18003.6	20211.8	10036.2	16100.5	26947.8	16419.7	16144	19435	17532.7	18081.6
173.1052@10.979	10.979	173.105	Negative	HMDB00701	5669	Hexanoylglycine (identified by MS2 standard)	C8H15NO3	N-Acetyl-D-norleucin; Isovalerylsarcosine; Hexanoylglycine; L-Leucine, N-acetyl; 6-Dimethylamino-4-ketohexanoic acid; N-Acetylleucine; Isovalerylalanine; Swainsonin; L-Isoleucine, N-acetyl-	Hexanoylglycine (identified by MS2 standard)	3.57936	-1.548	0.53	0.157845	0.270565		541283	759696	561903	786976	433351	348652	1.36025e+06	1.35246e+06	490791	965393	470799	605609
173.1051@10.979	10.979	173.105	Negative				C8H15NO3	N-Acetyl-D-norleucin; Isovalerylsarcosine; Hexanoylglycine; L-Leucine, N-acetyl; 6-Dimethylamino-4-ketohexanoic acid; N-Acetylleucine; Isovalerylalanine; Swainsonin; L-Isoleucine, N-acetyl-	N-Acetyl-D-norleucin; Isovalerylsarcosine; Hexanoylglycine; L-Leucine, N-acetyl; 6-Dimethylamino-4-ketohexanoic acid; N-Acetylleucine; Isovalerylalanine; Swainsonin; L-Isoleucine, N-acetyl-	3.826	-1.545	0.54	0.158334	0.270565		572370	803250	588462	831178	447001	361373	1.45903e+06	1.44729e+06	512524	1.02128e+06	492588	635371
202.1202@10.352	10.352	202.12	Negative	HMDB0059719	96283	Heptylmalonic acid; 2-Ethylsuberic acid; 3-Methylazelaic acid	C10H18O4	R-2-Hydroxy-3-methylbutanoic acid 3-Methylbutanoyl; Heptylmalonic acid; 3-Methylazelaic acid; Oxalic acid dibutyl ester; Sebacic acid; 2-Ethylsuberic acid	Heptylmalonic acid; 2-Ethylsuberic acid; 3-Methylazelaic acid	2.60136	-1.529	0.49	0.159077	0.270565		40781.3	40902.9	68652.2	35553.1	64863.4	29353.6	83238.3	128729	44379.5	45088.6	45513.3	61641.4
252.1108@8.362	8.362	252.111	Negative				C12H16N2O4	Epoxy-hexobarbital; Serinyl-Phenylalanine; 3'-Hydroxyhexobarbital; Tyrosyl-Alanine; Alanyl-Tyrosine; Phenylalanyl-Serine	Epoxy-hexobarbital; Serinyl-Phenylalanine; 3'-Hydroxyhexobarbital; Tyrosyl-Alanine; Alanyl-Tyrosine; Phenylalanyl-Serine	0.961854	1.569	-0.25	0.159183	0.270565		44972.9	59574.7	45148.9	44718.8	47558.7	43053.2	39114	49898.4	49184.4	46282.8	31216.4	28196.8
173.1055@10.985	10.985	173.106	Positive				C8H15NO3	N-Acetyl-D-norleucin; Isovalerylsarcosine; Hexanoylglycine; L-Leucine, N-acetyl; 6-Dimethylamino-4-ketohexanoic acid; N-Acetylleucine; Isovalerylalanine; Swainsonin; L-Isoleucine, N-acetyl-	N-Acetyl-D-norleucin; Isovalerylsarcosine; Hexanoylglycine; L-Leucine, N-acetyl; 6-Dimethylamino-4-ketohexanoic acid; N-Acetylleucine; Isovalerylalanine; Swainsonin; L-Isoleucine, N-acetyl-	2.7706	-1.524	0.5	0.160567	0.270565		92424.8	141149	104608	146128	70716.3	65537	220985	237410	88352.5	163618	91893.7	105828
477.286@16.832	16.832	477.286	Negative				C23H44NO7P	LysoPE(0:0/18:2(9Z,12Z)); PE(18:2(9Z,12Z)/0:0); LysoPE(18:2(9Z,12Z)/0:0)	LysoPE(0:0/18:2(9Z,12Z)); PE(18:2(9Z,12Z)/0:0); LysoPE(18:2(9Z,12Z)/0:0)	0.908328	-1.587	0.23	0.161659	0.270565		230051	234980	332979	285880	398161	374797	322206	391020	339961	372398	383854	328791
231.1479@8.11	8.11	231.148	Positive	HMDB0002013	964	Isobutyryl-L-carnitine; Butyrylcarnitine	C11H21NO4	N-.alpha.-(tert-Butoxycarbonyl)-L-leucin; Isobutyryl-L-carnitine; Butyrylcarnitin; Butyrylcarnitine; N-.alpha.-(tert-Butoxycarbonyl)-L-Isoleucin	Isobutyryl-L-carnitine; Butyrylcarnitine	2.11329	-1.608	0.38	0.162273	0.270565		312816	328651	365736	842499	496459	309420	635483	486476	558483	492758	515962	545327
143.058@7.683	7.683	143.058	Negative	HMDB0000894	5851	Vinylacetylglycine	C6H9NO3	5-ethyl-5-methyl-2,4-oxazolidinedione; 6-Oxopiperidine-2-carboxylic acid; Trimethadione; Vinylacetylglycine; Acrylamide-acrylic acid resin	Vinylacetylglycine	4.5743	-1.589	0.52	0.162635	0.270565		42407.5	49287.2	35324.6	37023.9	45053.6	30698.5	77028.1	89528.7	33755.2	51678.7	98860.5	27764.9
223.0312@10.131	10.131	223.031	Negative				C10H9NO3S	Brassicanal C; Probenazol	Brassicanal C; Probenazol	4.28697	-1.535	0.54	0.163906	0.270565		104979	112225	77347.4	113099	180715	87367.6	100621	241299	144997	119191	359046	101075
369.2886@14.084	14.084	369.289	Positive	HMDB0002014	6437	cis-5-Tetradecenoylcarnitine; trans-2-Tetradecenoylcarnitine	C21H39NO4	N-Oleoyl-L-serin; cis-5-Tetradecenoylcarnitine; trans-2-Tetradecenoylcarnitine	cis-5-Tetradecenoylcarnitine; trans-2-Tetradecenoylcarnitine	2.37833	-1.564	0.41	0.163983	0.270565		67338.5	129198	202430	211996	133732	151762	242103	172109	160230	158450	184880	215788
545.2731@16.829	16.829	545.273	Negative				C26H44NO9P	PS(20:4(5Z,8Z,11Z,14Z)/0:0)	PS(20:4(5Z,8Z,11Z,14Z)/0:0)	0.524854	-1.528	0.16	0.164054	0.270565		24495.8	27012.9	28911.7	26913.6	36595	33087.7	28334.4	36876.5	33658.3	32050	33974.1	31147.7
245.1638@9.022	9.022	245.164	Positive	HMDB0000378	5367	Pivaloylcarnitine; Valerylcarnitine; Isovalerylcarnitine; 2-Methylbutyroylcarnitine			Pivaloylcarnitine; Valerylcarnitine; Isovalerylcarnitine; 2-Methylbutyroylcarnitine	1.01654	-1.5	0.28	0.166318	0.270565		396371	340159	507033	594769	590794	351486	717728	424245	631392	476393	600989	499677
220.0854@5.24	5.24	220.085	Positive				C11H12N2O3	5-Hydroxy-L-tryptophan; Oxitriptan; p-Hydroxyl-ethotoin; 5-Hydroxytryptophan	5-Hydroxy-L-tryptophan; Oxitriptan; p-Hydroxyl-ethotoin; 5-Hydroxytryptophan	3.86873	1.58	-0.49	0.166592	0.270565		150019	195594	437980	375239	565291	309556	220905	206292	173296	269223	234648	224537
396.2883@19.102	19.102	396.288	Positive				C23H40O5	10-F2-dihomo-IsoP; 13,14-Dihydro-15-ketoprostaglandin F2.alpha. isopropyl ester; PGF2alpha isopropyl ester	10-F2-dihomo-IsoP; 13,14-Dihydro-15-ketoprostaglandin F2.alpha. isopropyl ester; PGF2alpha isopropyl ester	0.201645	1.565	-0.06	0.166684	0.270565		1.56706e+06	1.58907e+06	1.39409e+06	1.47626e+06	1.43075e+06	1.37625e+06	1.37854e+06	1.41408e+06	1.39327e+06	1.40214e+06	1.46766e+06	1.41377e+06
399.3356@15.419	15.419	399.336	Positive	HMDB0000222	961	L-Palmitoylcarnitine	C23H45NO4	Palmitoylcarnitine; L-Palmitoylcarnitine	L-Palmitoylcarnitine	2.57512	-1.558	0.42	0.167823	0.270565		1.43571e+06	2.51586e+06	3.49971e+06	4.49496e+06	4.13314e+06	3.87078e+06	4.55082e+06	3.69792e+06	3.4667e+06	3.84209e+06	5.30834e+06	4.36931e+06
290.1123@14.36	14.36	290.112	Negative				C11H18N2O7	N-Succinyl-L,L-2,6-diaminopimelate	N-Succinyl-L,L-2,6-diaminopimelate	0.083758	1.486	-0.03	0.168255	0.270565		27403.1	28729.3	27717	27415.8	27779.5	28888.5	28450.8	27353.1	27080	27996.5	27045.2	26556.8
498.2327@8.435	8.435	498.233	Negative				C27H34N2O7	Moexipril	Moexipril	0.693631	-1.482	0.23	0.16919	0.270565		16524.3	16324.9	13386.8	13419.4	12678.9	9887.66	16213.6	16354.9	21806.6	13146.4	15401.6	13447.4
352.0641@2.707	2.707	352.064	Negative				C12H16O12	a-L-threo-4-Hex-4-enopyranuronosyl-D-galacturonic acid	a-L-threo-4-Hex-4-enopyranuronosyl-D-galacturonic acid	0.881849	-1.487	0.24	0.172506	0.270565		123737	127716	125470	164286	157832	112282	140129	174643	131442	168318	230767	125007
477.2866@16.834	16.834	477.287	Positive	HMDB11477	62265	LysoPE(0:0/18:2(9Z,12Z)); LysoPE(18:2(9Z,12Z)/0:0)	C23H44NO7P	LysoPE(0:0/18:2(9Z,12Z)); PE(18:2(9Z,12Z)/0:0); LysoPE(18:2(9Z,12Z)/0:0)	LysoPE(0:0/18:2(9Z,12Z)); LysoPE(18:2(9Z,12Z)/0:0)	3.29002	-1.561	0.45	0.173121	0.270565		86468.6	163571	256218	206536	306116	287705	243714	290778	246640	289248	326400	257064
118.0266@3.811	3.811	118.027	Positive				C4H6O4	Erythrono-1,4-lactone; Succinic acid; 4-Hydroxy-2-oxobutanoic acid; Methylmalonic acid; xi-3-Hydroxy-2-oxobutanoic acid; Threonolactone; D-Erythronic acid .gamma.-lacton	Erythrono-1,4-lactone; Succinic acid; 4-Hydroxy-2-oxobutanoic acid; Methylmalonic acid; xi-3-Hydroxy-2-oxobutanoic acid; Threonolactone; D-Erythronic acid .gamma.-lacton	0.651746	-1.469	0.2	0.173922	0.270565		164989	220358	284783	217466	214577	193545	252376	307067	210461	256299	206869	247987
1108.6007@17.476	17.476	1108.6	Negative				C54H92O23	Ginsenoside Rb1	Ginsenoside Rb1	1.80682	-1.562	0.34	0.174629	0.270565		38174.1	88085.9	92109.5	87004.9	74710.5	105450	94160.2	91982.8	92950.1	98840.7	112494	97685
232.1059@7.963	7.963	232.106	Negative				C9H16N2O5	L-N-(3-Carboxypropyl)glutamine; Valyl-Aspartate; Threoninyl-Hydroxyproline; N2-Succinyl-L-ornithine; Aspartyl-Valine; Hydroxyprolyl-Threonine; 4-(Glutamylamino) butanoate	L-N-(3-Carboxypropyl)glutamine; Valyl-Aspartate; Threoninyl-Hydroxyproline; N2-Succinyl-L-ornithine; Aspartyl-Valine; Hydroxyprolyl-Threonine; 4-(Glutamylamino) butanoate	0.373343	1.474	-0.12	0.174697	0.270565		9616.19	11281.7	10243	9432.29	10126.8	9089.51	8656.3	9637.53	10979.7	9412.17	8104.39	8546.96
481.3173@16.714	16.714	481.317	Positive	HMDB0010381		LysoPC(15:0); LysoPE(0:0/18:0; LysoPE(18:0/0:0)	C23H48NO7P	LysoPE(0:0/18:0); PC(14:0/O-1:0); LysoPC(15:0); LysoPE(18:0/0:0); PC(7:0/O-8:0)	LysoPC(15:0); LysoPE(0:0/18:0; LysoPE(18:0/0:0)	6.55837	-1.548	0.55	0.174828	0.270565		20762.6	74735.9	85633.2	67709	92652.7	100674	96835.7	84900.8	84540.6	91547.4	129521	101667
465.3218@19.455	19.455	465.322	Negative				C23H48NO6P	PC(P-15:0/0:0); PE(P-18:0/0:0); PE(O-18:1(9Z)/0:0)	PC(P-15:0/0:0); PE(P-18:0/0:0); PE(O-18:1(9Z)/0:0)	0.643375	1.514	-0.17	0.174842	0.270565		145680	95708.8	95632.5	117142	91507.5	100153	92556.7	99612.6	106725	91108.4	85858.1	90796.5
137.0477@9.414	9.414	137.048	Positive				C7H7NO2	2-Pyridylacetic acid; 3-Acetoxypyridin; Salicylamide; 4-Aminobenzoic acid; m-Aminobenzoic acid; 2-Aminobenzoic acid; Trigonelline; Methyl nicotinate; 3-Pyridylacetic acid; Anthranilic acid; Trigonellin; p-Aminobenzoic acid	2-Pyridylacetic acid; 3-Acetoxypyridin; Salicylamide; 4-Aminobenzoic acid; m-Aminobenzoic acid; 2-Aminobenzoic acid; Trigonelline; Methyl nicotinate; 3-Pyridylacetic acid; Anthranilic acid; Trigonellin; p-Aminobenzoic acid	0.628564	-1.461	0.2	0.175127	0.270565		28149.1	30188.8	38566.3	36783.4	44634.4	31410	39481.1	35013	33075.8	38842.3	51162.5	42741.8
194.1161@8.375	8.375	194.116	Positive				C8H18O5	Tetraethylene glycol	Tetraethylene glycol	0.411954	-1.46	0.14	0.175208	0.270565		154250	129951	155252	117823	139550	120608	162520	168777	129115	132619	148316	158348
357.2881@19.52	19.52	357.288	Negative				C20H39NO4	N-palmitoyl threonine	N-palmitoyl threonine	0.240324	1.459	-0.08	0.175494	0.270565		15334.9	13682.4	14133.4	14310.1	15177.8	12634.6	13934.2	13495.6	14528.2	12052.4	12891.1	13583.4
415.272@18.557	18.557	415.272	Negative				C25H37NO4	Salmeterol; Bimatoprost	Salmeterol; Bimatoprost	0.302568	1.457	-0.11	0.175794	0.270565		17145.5	15275	18580.9	15195.9	14637.5	16033.3	15286.5	15091.7	15906.8	14071.8	13039.3	16555.8
367.2722@18.592	18.592	367.272	Negative				C21H37NO4	3, 5-Tetradecadiencarnitine	3, 5-Tetradecadiencarnitine	0.356784	1.522	-0.1	0.175854	0.270565		24177.6	18156.1	19182.2	22083.3	19571.5	20183.6	19523.5	20300.1	18946.8	18057.5	18754.1	19070.4
459.263@16.054	16.054	459.263	Positive				C26H37NO6	17-Phenyl trinor prostaglandin E2 serinol amid	17-Phenyl trinor prostaglandin E2 serinol amid	0.211597	1.476	-0.06	0.17672	0.270565		767356	808951	734682	760848	759986	669772	738180	733878	689880	706582	682356	750000
245.1374@7.657	7.657	245.137	Negative				C10H19N3O4	Gamma-glutamyl-Valine; Glutaminyl-Valine; Valyl-Gamma-glutamate; Isoleucyl-Asparagine; Valyl-Glutamine; Asparaginyl-Leucine; Leucyl-Asparagine; Asparaginyl-Isoleucine	Gamma-glutamyl-Valine; Glutaminyl-Valine; Valyl-Gamma-glutamate; Isoleucyl-Asparagine; Valyl-Glutamine; Asparaginyl-Leucine; Leucyl-Asparagine; Asparaginyl-Isoleucine	2.07207	1.494	-0.38	0.176721	0.270565		20495.6	30725.8	18702.4	19394.6	23425.3	18561.7	13348.2	25092.5	24921.9	19488.8	12619	9863.65
585.3499@8.909	8.909	585.35	Positive				C37H47NO5	Janthitrem B	Janthitrem B	0.473372	-1.457	0.15	0.176834	0.270565		57253.9	48372.3	42980	46429.8	47614.6	55994.4	56123.2	53274.5	52186.7	44690.7	58909.8	67115.3
131.0581@4.17	4.17	131.058	Negative				C5H9NO3	cis-4-Hydroxy-D-proline; 4-Hydroxy-2-pyrrolidinecarboxylic acid; trans-4-Hydroxy-L-proline; 3-Hydroxy-L-proline; 4-Hydroxyproline; L-Glutamic gamma-semialdehyde; 5-Amino-2-oxopentanoic acid; Propionylglycine; 5-Aminolevulinic acid; N-Acetylglycine methyl ester; N-Acetylalanine; N-Acetyl-L-alanine; trans-4-Hydroxy-L-prolin; Trans-3-hydroxy-L-proline; L-Alanine, N-acetyl-; 4-Hydroxy-L-proline	cis-4-Hydroxy-D-proline; 4-Hydroxy-2-pyrrolidinecarboxylic acid; trans-4-Hydroxy-L-proline; 3-Hydroxy-L-proline; 4-Hydroxyproline; L-Glutamic gamma-semialdehyde; 5-Amino-2-oxopentanoic acid; Propionylglycine; 5-Aminolevulinic acid; N-Acetylglycine methyl ester; N-Acetylalanine; N-Acetyl-L-alanine; trans-4-Hydroxy-L-prolin; Trans-3-hydroxy-L-proline; L-Alanine, N-acetyl-; 4-Hydroxy-L-proline	0.447861	-1.455	0.14	0.177844	0.270565		44508.7	41967.3	40872.9	44445.7	53090	35854.5	49495.7	49029.7	41104	44034.9	55375.4	47767.1
344.1387@8.443	8.443	344.139	Positive				C18H20N2O5	Tyrosyl-Tyrosine	Tyrosyl-Tyrosine	1.81965	1.48	-0.36	0.17821	0.270565		24622	38174.9	25687.8	27089.2	26379.8	20733.9	17161.2	29561.3	28778.2	26052.4	17641	11831
273.1944@10.908	10.908	273.194	Positive	HMDB0013238		Heptanoylcarnitine	C14H27NO4	Heptanoylcarnitine	Heptanoylcarnitine	2.30067	-1.446	0.48	0.1788	0.270565		7164.9	17851.1	18755.8	18954	21409.1	19535.8	23838.9	19774.2	17505.3	19716	48428.9	17671.9
113.9929@10.819	10.819	113.993	Negative				C2HF3O2	Trifluoroacetic acid	Trifluoroacetic acid	0.149375	-1.456	0.05	0.179295	0.270565		636284	649364	601814	626006	635182	659135	666399	676921	686218	665900	615047	624868
326.2233@19.226	19.226	326.223	Negative				C22H30O2	3a-Hydroxydesogestrel; 4,5-Dehydrodocosahexaenoic Acid; 15beta-Hydroxydesogestrel; 3b-Hydroxydesogestrel; 2-Hydroxydesogestrel; FA 22:7	3a-Hydroxydesogestrel; 4,5-Dehydrodocosahexaenoic Acid; 15beta-Hydroxydesogestrel; 3b-Hydroxydesogestrel; 2-Hydroxydesogestrel; FA 22:7	0.618364	-1.51	0.16	0.179667	0.270565		10921.1	10607.4	10911.5	10101.7	9958.35	6971.3	11185.6	11203.8	10779.4	11800.1	9821.04	11100.3
191.0591@7.532	7.532	191.059	Positive				C10H9NO3	5-Phenyl-1,3-oxazinane-2,4-dione; 1H-Indole-3-acetic acid, 5-hydroxy-; 5-Hydroxyindole-3-acetic acid; 5-Hydroxyindoleacetic acid; xi-2,3-Dihydro-2-oxo-1H-indole-3-acetic acid	5-Phenyl-1,3-oxazinane-2,4-dione; 1H-Indole-3-acetic acid, 5-hydroxy-; 5-Hydroxyindole-3-acetic acid; 5-Hydroxyindoleacetic acid; xi-2,3-Dihydro-2-oxo-1H-indole-3-acetic acid	0.999645	1.518	-0.24	0.179692	0.270565		37641	35896.2	54921.2	55407.8	68089	43564.9	39969.4	39171.8	36028.7	41883.8	45513.6	42644
193.1108@7.527	7.527	193.111	Positive				C11H15NO2	(R)-N-Methylsalsolinol; 2-Methylpropyl 2-aminobenzoate; 3,4,5-Trimethacarb; N-Methyl-3,4-methylenedioxyamphetamine; Butamben; 2,3,5-Trimethacarb; (S)-N-Methylsalsolinol; (R)-1,2-dimethyl-5,6-dihydroxy-tetrahydroisoquinoline; N,N-Diethyl-4-hydroxybenzamide; 2-Isopropylphenyl methylcarbamate; Butyl 2-aminobenzoate; Ethyl N-ethylanthranilate; (-)-Salsoline; Isoprocarb	(R)-N-Methylsalsolinol; 2-Methylpropyl 2-aminobenzoate; 3,4,5-Trimethacarb; N-Methyl-3,4-methylenedioxyamphetamine; Butamben; 2,3,5-Trimethacarb; (S)-N-Methylsalsolinol; (R)-1,2-dimethyl-5,6-dihydroxy-tetrahydroisoquinoline; N,N-Diethyl-4-hydroxybenzamide; 2-Isopropylphenyl methylcarbamate; Butyl 2-aminobenzoate; Ethyl N-ethylanthranilate; (-)-Salsoline; Isoprocarb	0.229632	1.441	-0.08	0.18031	0.270565		122534	138668	147969	133960	140760	145759	129792	134199	130148	131072	142728	116954
593.3701@18.348	18.348	593.37	Negative				C29H56NO9P	PC(16:0/5:0(CHO)); 2-(5-Oxovaleryl)phosphatidylcholin	PC(16:0/5:0(CHO)); 2-(5-Oxovaleryl)phosphatidylcholin	1.27591	-1.473	0.29	0.18126	0.270749		29802.5	48186.1	57193.3	53669.3	64845.9	66903.1	48990.4	66484.5	60623.5	62631.7	78777.7	65436.7
438.0942@9.997	9.997	438.094	Positive	HMDB0059614	71128	Riboflavin cyclic-4',5'-phosphate (identified by MS2 standard)	C17H19N4O8P	Riboflavin cyclic-4',5'-phosphate	Riboflavin cyclic-4',5'-phosphate (identified by MS2 standard)	7.27888	-1.539	0.55	0.183565	0.271748		176778	117261	52984.3	42120.9	39424.7	61174.5	97129	110444	97057.9	102901	98533.7	102776
652.3426@16.899	16.899	652.343	Negative				C34H52O12	Uzarigenin 3-[xylosyl-(1->2)-rhamnoside]	Uzarigenin 3-[xylosyl-(1->2)-rhamnoside]	1.65732	-1.517	0.32	0.18359	0.271748		8874.07	18802.3	22106.1	19490.4	22361.4	18970.1	21033	25449.3	22278.5	22467	21683.3	19719
104.0473@4.112	4.112	104.047	Negative				C4H8O3	DL-alpha-Hydroxybutyric acid; (R)-3-Hydroxyisobutyric acid; .alpha.-Hydroxybutyric acid; (R)-3-Hydroxybutyric acid; 2-Methyl-3-hydroxypropanoate; 3-Hydroxybutyric acid; 4-Hydroxybutyric acid; 2-Hydroxyisobutyric acid; DL-beta-Hydroxybutyric acid; (S)-3-Hydroxyisobutyric acid; 2-Hydroxybutyric acid; Ethoxyacetic acid; (S)-3-Hydroxybutyric acid; Alpha-Hydroxyisobutyric acid	DL-alpha-Hydroxybutyric acid; (R)-3-Hydroxyisobutyric acid; .alpha.-Hydroxybutyric acid; (R)-3-Hydroxybutyric acid; 2-Methyl-3-hydroxypropanoate; 3-Hydroxybutyric acid; 4-Hydroxybutyric acid; 2-Hydroxyisobutyric acid; DL-beta-Hydroxybutyric acid; (S)-3-Hydroxyisobutyric acid; 2-Hydroxybutyric acid; Ethoxyacetic acid; (S)-3-Hydroxybutyric acid; Alpha-Hydroxyisobutyric acid	1.91017	-1.428	0.39	0.186014	0.274095		393284	478453	350983	222793	382178	260881	701842	662976	436946	303017	420123	291657
252.1119@8.378	8.378	252.112	Positive				C12H16N2O4	Epoxy-hexobarbital; Serinyl-Phenylalanine; 3'-Hydroxyhexobarbital; Tyrosyl-Alanine; Alanyl-Tyrosine; Phenylalanyl-Serine	Epoxy-hexobarbital; Serinyl-Phenylalanine; 3'-Hydroxyhexobarbital; Tyrosyl-Alanine; Alanyl-Tyrosine; Phenylalanyl-Serine	0.68769	1.422	-0.19	0.189103	0.274598		90376.4	119148	90404.6	100248	98590.3	80959	80562.4	106153	97544.4	89085.3	74606.6	63411
146.0577@8.959	8.959	146.058	Negative				C6H10O4	Monomethyl glutaric acid; 2,4-O-Ethylidene-D-erythros; 3-Methylglutaric acid; Dimethyl succinate; 2-Methylglutaric acid; (S)-2-Aceto-2-hydroxybutanoic acid; 2,2-Dimethylsuccinic acid; Adipic acid; Isosorbid; Solerol; Pentanedioic acid, monomethyl ester; Methylglutaric acid	Monomethyl glutaric acid; 2,4-O-Ethylidene-D-erythros; 3-Methylglutaric acid; Dimethyl succinate; 2-Methylglutaric acid; (S)-2-Aceto-2-hydroxybutanoic acid; 2,2-Dimethylsuccinic acid; Adipic acid; Isosorbid; Solerol; Pentanedioic acid, monomethyl ester; Methylglutaric acid	1.22717	-1.428	0.29	0.189399	0.274598		13963.2	13775.7	16870.3	16019	20827.8	20649.8	17113.2	22125.4	14678.8	21285.1	33891.7	18365.2
397.3191@14.804	14.804	397.319	Negative				C23H43NO4	9-Hexadecenoylcarnitine; trans-Hexadec-2-enoyl carnitine	9-Hexadecenoylcarnitine; trans-Hexadec-2-enoyl carnitine	1.30833	-1.42	0.31	0.189478	0.274598		18057.6	28274.8	28052.9	29903.8	14054.5	23400.9	41548.1	23854	23415.9	29549.3	26667	27546.1
715.5608@10.334	10.334	715.561	Positive				C40H77NO9	GlcCer(d14:1(4E)/20:0(2OH)); AS 1-5	GlcCer(d14:1(4E)/20:0(2OH)); AS 1-5	0.950846	-1.421	0.24	0.190321	0.274598		21091.7	34636.9	26315	27762.3	26793.6	25630.3	24192.2	40858.3	42259.3	34212.2	25759.7	27255.7
151.0497@2.269	2.269	151.05	Positive	HMDB00132	315	Guanine (identified by MS2 standard)	C5H5N5O	Guanine; 8-Hydroxyadenine; 2-Hydroxyadenine	Guanine (identified by MS2 standard)	3.41372	-1.457	0.45	0.190552	0.274598		48350.1	63795.5	80072.7	60693.6	66737	83772.1	72898.4	66676.5	55357	73599.7	151233	178575
433.1112@8.071	8.071	433.111	Negative				C21H21O10	Cyanidin 3-rhamnoside; Peonidin 3-xyloside; Pelargonidin 3-galactoside; Isopeonidin 3-xyloside; Peonidin 3-arabinoside; Petunidin 3-arabinoside; Isopeonidin 3-arabinoside; Luteolinidin 3-O-glucoside; Pelargonidin 5-galactoside; Fragarin; Callistephin	Cyanidin 3-rhamnoside; Peonidin 3-xyloside; Pelargonidin 3-galactoside; Isopeonidin 3-xyloside; Peonidin 3-arabinoside; Petunidin 3-arabinoside; Isopeonidin 3-arabinoside; Luteolinidin 3-O-glucoside; Pelargonidin 5-galactoside; Fragarin; Callistephin	8.64677	-1.394	0.66	0.194954	0.279709		2720.62	3455.32	7069.63	6267.09	14512.2	3356.23	6905.42	16998.3	8640.27	12254.4	5975.65	4234.33
437.2905@17.806	17.806	437.291	Negative				C21H44NO6P	PE(P-16:0e/0:0)	PE(P-16:0e/0:0)	0.455352	1.451	-0.12	0.197743	0.281666		683110	522999	503723	654369	528857	529191	524682	517748	541596	550176	502674	498671
301.2987@14.046	14.046	301.299	Positive				C18H39NO2	Safingol ( L-threo-sphinganine); DErySphinganine; Enigmol; D-erythro-Sphinganin; Sphinganine	Safingol ( L-threo-sphinganine); DErySphinganine; Enigmol; D-erythro-Sphinganin; Sphinganine	0.213347	1.392	-0.06	0.198471	0.281666		41813.6	43659.6	46399.8	47479.2	45990.8	40445.6	43810.2	44402.7	39784.9	42027.8	43278.8	40973.8
157.0738@9.118	9.118	157.074	Negative				C7H11NO3	N-Tigloylglycine; 3-Methylcrotonylglycine; Paramethadione; Tiglylglycine; N-Tigloylglycin	N-Tigloylglycine; 3-Methylcrotonylglycine; Paramethadione; Tiglylglycine; N-Tigloylglycin	3.11289	-1.411	0.43	0.198901	0.281666		42220.2	51306.8	38166.1	69649.1	56653.2	39480.2	73044.2	54741	48646.7	68690.2	148649	39065.1
118.0631@8.34	8.34	118.063	Negative				C5H10O3	Erythronilic acid; 2-Methyl-3-hydroxybutyric acid; Methyl 3-hydroxybutyrate; 2-Hydroxy-2-methylbutyric acid; Diethyl carbonate; 3-Hydroxy-2-methyl-[S-(R,R)]-butanoic acid; 2-Ethylhydracrylic acid; 2-Hydroxyvaleric acid; 3-Hydroxyvaleric acid; 2-Hydroxy-3-methylbutyric acid; 3-Hydroxy-2-methyl-[R-(R,S)]-butanoic acid; 3-Hydroxyisovaleric acid; DL-2-Hydroxyvaleric acid; 5-hydroxy valeric acid; Ethy…	Erythronilic acid; 2-Methyl-3-hydroxybutyric acid; Methyl 3-hydroxybutyrate; 2-Hydroxy-2-methylbutyric acid; Diethyl carbonate; 3-Hydroxy-2-methyl-[S-(R,R)]-butanoic acid; 2-Ethylhydracrylic acid; 2-Hydroxyvaleric acid; 3-Hydroxyvaleric acid; 2-Hydroxy-3-methylbutyric acid; 3-Hydroxy-2-methyl-[R-(R,S)]-butanoic acid; 3-Hydroxyisovaleric acid; DL-2-Hydroxyvaleric acid; 5-hydroxy valeric acid; Ethy…	1.08846	-1.398	0.25	0.199925	0.281895		30328	26393.3	31477.5	55662.7	31964.4	28598.5	49474.5	35753.1	31349.6	40493.3	39862.8	40912.6
318.2778@18.951	18.951	318.278	Positive				C21H36NO	Tridihexethyl	Tridihexethyl	0.0662641	1.383	-0.02	0.205018	0.285427		649765	647880	664797	628668	635764	637178	634067	640007	630238	631459	648054	630399
369.2898@19.104	19.104	369.29	Positive				C21H39NO4	N-Oleoyl-L-serin; cis-5-Tetradecenoylcarnitine; trans-2-Tetradecenoylcarnitine	N-Oleoyl-L-serin; cis-5-Tetradecenoylcarnitine; trans-2-Tetradecenoylcarnitine	0.204766	1.37	-0.06	0.206232	0.285427		369451	357748	322623	336796	340089	314083	315786	326265	310007	327891	345038	333421
418.1292@11.363	11.363	418.129	Negative				C21H22O9	7-Hydroxy-3,3',4',5,6,8-hexamethoxyflavone; Neoisoliquiritin; Agecorynin B; Naringenin 5-rhamnoside; Naringenin 5-O-rhamnoside; Isosakuranetin 7-O-xyloside; Gardenin; Isosakuranetin 7-xyloside; Pinocembrin 5-O-glucoside; 6-Hydroxy-3,3',4',5,7,8-hexamethoxyflavone; Pinocembroside; Dihydrodaidzin; Liquiritin; Natsudaidain; Equol 7-O-glucuronide; Fenoprofen glucuronide; 5-Hydroxy-3,3',4',6,7,8-hexam…	7-Hydroxy-3,3',4',5,6,8-hexamethoxyflavone; Neoisoliquiritin; Agecorynin B; Naringenin 5-rhamnoside; Naringenin 5-O-rhamnoside; Isosakuranetin 7-O-xyloside; Gardenin; Isosakuranetin 7-xyloside; Pinocembrin 5-O-glucoside; 6-Hydroxy-3,3',4',5,7,8-hexamethoxyflavone; Pinocembroside; Dihydrodaidzin; Liquiritin; Natsudaidain; Equol 7-O-glucuronide; Fenoprofen glucuronide; 5-Hydroxy-3,3',4',6,7,8-hexam…	5.36408	-1.352	0.57	0.207193	0.285427		54086.2	31996.1	29214.5	11283.5	18979	16690.7	43247.4	28656.4	29440.7	23288.8	80763.7	28221.9
549.3422@17.351	17.351	549.342	Negative				C27H52NO8P	PC(16:0/3:1(2E))	PC(16:0/3:1(2E))	0.438976	-1.376	0.12	0.207553	0.285427		34253	25713	24670.7	25302	25099.6	25117.1	30675.5	26766.4	29161.3	27111.6	31477.5	27514.9
467.3386@17.153	17.153	467.339	Positive		46717	PE(O-18:0/0:0); PC(O-15:0/0:0); PC(O-14:0/O-1:0)[U]; PC(O-14:0/O-1:0)[S]; PC(O-14:0/O-1:0)	C23H50NO6P	PC(O-14:0/O-1:0); PC(O-15:0/0:0); PE(O-18:0/0:0)	PE(O-18:0/0:0); PC(O-15:0/0:0); PC(O-14:0/O-1:0)[U]; PC(O-14:0/O-1:0)[S]; PC(O-14:0/O-1:0)	0.902058	-1.345	0.25	0.208476	0.285427		101597	144174	178718	194673	129881	141542	187486	145739	156595	237508	131636	201270
199.1205@13.029	13.029	199.12	Negative				C10H17NO3	N-Hexanoyl-L-homoserine lactone; Ecgonine methyl ester; Neotussilagine; N-Hexanoyl-DL-homoserine lactone	N-Hexanoyl-L-homoserine lactone; Ecgonine methyl ester; Neotussilagine; N-Hexanoyl-DL-homoserine lactone	3.29435	-1.36	0.45	0.209664	0.285427		10328.9	16385.2	16951.2	21563.1	10376.9	14197.1	24810.6	33094.4	11424.9	25304.9	10404.6	23491.7
289.1537@7.983	7.983	289.154	Positive				C13H23NO6	3-Methylglutarylcarnitine	3-Methylglutarylcarnitine	4.03913	-1.405	0.44	0.210262	0.285427		252116	417518	788430	917707	310162	449513	816511	561765	558450	619559	580071	717866
343.2733@13.651	13.651	343.273	Positive	HMDB0002250	34490	Dodecanoylcarnitine	C19H37NO4	Dodecanoylcarnitine; Lauroyl L-carnitin; N-palmitoyl serine	Dodecanoylcarnitine	2.24442	-1.374	0.36	0.210993	0.285427		152521	291927	347662	514521	266640	356610	503644	417182	331797	300115	369254	440746
148.0162@18.605	18.605	148.016	Positive				C8H4O3	Phthalic anhydrid; Phthalic anhydride	Phthalic anhydrid; Phthalic anhydride	0.122014	1.337	-0.04	0.211984	0.285427		50807.8	53127.3	50178.4	47669.2	49141.3	49357.3	47957.9	49757.9	46333.4	48821.8	49313.6	50386.7
304.1274@8.114	8.114	304.127	Negative				C12H20N2O7	Deoxyfructosazine; 2-(1,2,3,4-Tetrahydroxybutyl)-6-(2,3,4-trihydroxybutyl)pyrazine; 2'-Deoxymugineic acid	Deoxyfructosazine; 2-(1,2,3,4-Tetrahydroxybutyl)-6-(2,3,4-trihydroxybutyl)pyrazine; 2'-Deoxymugineic acid	1.4412	-1.38	0.28	0.213556	0.285427		18279.1	13436.4	18698	15468.3	17318.4	16203.6	27890.6	11119.6	20167.1	23454.3	23271	18546.4
249.0862@7.989	7.989	249.086	Negative				C10H19NO2S2	S-Acetyldihydrolipoamide; S-Acetyldihydrolipoamide-E	S-Acetyldihydrolipoamide; S-Acetyldihydrolipoamide-E	1.22899	-1.382	0.25	0.213591	0.285427		110259	100069	174385	121108	213595	142102	175347	148565	146062	194627	166324	162888
139.0633@9.443	9.443	139.063	Negative				C7H9NO2	3-Amino-2,3-dihydrobenzoic acid; 3,4-Dihydroxybenzylamine; Ethyl 2-pyrrolecarboxylate; 5-Amino-2-methoxyphenol; 5-Acetyl-2,4-dimethyloxazole	3-Amino-2,3-dihydrobenzoic acid; 3,4-Dihydroxybenzylamine; Ethyl 2-pyrrolecarboxylate; 5-Amino-2-methoxyphenol; 5-Acetyl-2,4-dimethyloxazole	0.404713	-1.331	0.12	0.214438	0.285427		48075	57034.1	51834.1	46776.2	52797.3	59119.3	55987.2	47165.3	52505	62000.9	64048.7	61249.5
132.0692@8.481	8.481	132.069	Positive				C8H8N2	1-Methylpyrrolo[1,2-a]pyrazine; 4-Methylpyrrolo[1,2-a]pyrazine	1-Methylpyrrolo[1,2-a]pyrazine; 4-Methylpyrrolo[1,2-a]pyrazine	0.959544	1.341	-0.23	0.214633	0.285427		875023	1.07708e+06	1.5751e+06	1.3591e+06	1.32751e+06	883671	875207	1.10451e+06	797033	1.19607e+06	930368	1.07062e+06
207.0529@9.54	9.54	207.053	Negative				C10H9NO4	1-Nitro-5,6-dihydroxy-dihydronaphthalene; 4-(2-Aminophenyl)-2,4-dioxobutanoic acid	1-Nitro-5,6-dihydroxy-dihydronaphthalene; 4-(2-Aminophenyl)-2,4-dioxobutanoic acid	4.14093	-1.325	0.56	0.214645	0.285427		26054.9	31312.9	17698.2	44498.8	58208.3	15613.3	47888.7	33212.1	36118.2	33340.7	112865	28056.2
604.3483@16.932	16.932	604.348	Negative				C27H44N10O6	Antipain	Antipain	0.676005	-1.384	0.15	0.219078	0.287157		55966.1	79626.2	94120	77149.4	87932.6	86856.6	85526.7	88390.4	86233.2	92871.4	93249.4	83402.3
298.1509@8.667	8.667	298.151	Negative				C18H22N2S	Trimeprazin; Trimeprazine	Trimeprazin; Trimeprazine	0.637019	1.31	-0.19	0.219565	0.287157		24034.8	34092.9	26125.8	26462.4	30034.7	21184	22233.7	27397.6	28585.8	25693.7	19815.8	18694.8
317.1732@9.982	9.982	317.173	Negative				C17H23N3O3	Isoleucyl-Tryptophan; Tryptophyl-Isoleucine; Leucyl-Tryptophan; Tryptophyl-Leucine	Isoleucyl-Tryptophan; Tryptophyl-Isoleucine; Leucyl-Tryptophan; Tryptophyl-Leucine	1.00778	1.367	-0.21	0.219923	0.287157		22211.4	23761.1	20122.7	18884.3	21983.2	22410	16527.2	26965.4	22376.6	17811.4	17541.3	13037.3
354.1693@3.272	3.272	354.169	Positive				C18H26O7	Propofol glucuronide	Propofol glucuronide	1.0818	1.34	-0.23	0.220119	0.287157		191300	269208	245113	207405	254491	212747	167415	247420	253793	234133	159452	136377
412.1168@7.99	7.99	412.117	Negative				C22H20O8	Mollicellin C; 4beta-(2,4-Dihydroxy-3-methoxyphenyl)fisetinidol	Mollicellin C; 4beta-(2,4-Dihydroxy-3-methoxyphenyl)fisetinidol	0.515642	-1.311	0.15	0.220335	0.287157		22874.8	19077.7	21242	20237.9	25475.5	28111	26350.2	23559.8	30785	24868.8	23901.6	21695.9
282.1212@7.394	7.394	282.121	Negative				C13H18N2O5	3-Nitrotyrosine, butyl ester; Tyrosyl-Threonine; Hydroxy-lacosamide; Threoninyl-Tyrosine	3-Nitrotyrosine, butyl ester; Tyrosyl-Threonine; Hydroxy-lacosamide; Threoninyl-Tyrosine	2.24676	1.314	-0.38	0.221858	0.287994		30622.7	44416.5	32134.2	26035.5	32089.5	19235.8	17529.1	35525.5	32377.7	30863.2	16701.1	13994.2
541.2919@16.004	16.004	541.292	Negative				C24H47NO10S	Psychosine sulfate; psychosine sulfate	Psychosine sulfate; psychosine sulfate	0.802581	1.308	-0.2	0.222819	0.288098		36031.8	39850.4	28376	33825.1	37203.3	27017.4	27593.4	28176.5	35278.2	33720.6	32638.2	19767.9
663.1103@4.729	4.729	663.11	Positive				C21H27N7O14P2	Nicotinamide_dinucleotide; beta-Nicotinamide adenine dinucleotide; Fenugreekine	Nicotinamide_dinucleotide; beta-Nicotinamide adenine dinucleotide; Fenugreekine	2.6765	-1.338	0.37	0.223788	0.288212		2.8379e+06	8.71671e+06	8.35408e+06	7.23319e+06	9.02797e+06	6.89407e+06	8.0047e+06	7.7723e+06	6.93912e+06	8.94804e+06	1.1859e+07	9.64435e+06
676.3675@19.29	19.29	676.367	Negative				C33H56O14	(S)-Nerolidol 3-O-[a-L-rhamnopyranosyl-(1->4)-a-L-rhamnopyranosyl-(1->6)-b-D-glucopyranoside]; (S)-Nerolidol 3-O-[a-L-Rhamnopyranosyl-(1->4)-a-L-rhamnopyranosyl-(1->2)-b-D-glucopyranoside]; Gingerglycolipid A	(S)-Nerolidol 3-O-[a-L-rhamnopyranosyl-(1->4)-a-L-rhamnopyranosyl-(1->6)-b-D-glucopyranoside]; (S)-Nerolidol 3-O-[a-L-Rhamnopyranosyl-(1->4)-a-L-rhamnopyranosyl-(1->2)-b-D-glucopyranoside]; Gingerglycolipid A	1.51909	-1.358	0.27	0.225247	0.288953		34565.7	68081.5	83961.3	62351.3	70323	84326.4	76212.9	84506.7	69690.7	72404.3	88482.1	79138.9
432.1711@18.026	18.026	432.171	Positive				C24H29ClO5	15beta-hydroxycyproterone acetate; Armillaricin	15beta-hydroxycyproterone acetate; Armillaricin	1.15204	1.321	-0.24	0.227584	0.290811		101486	102057	60482.6	62426.1	64248.8	54306.9	51294.7	67355.3	60270.9	54041.3	71816.5	62918.1
506.3226@19.074	19.074	506.323	Positive				C29H46O7	2-deoxy-20-hydroxy-5alpha-ecdysone 3-acetate	2-deoxy-20-hydroxy-5alpha-ecdysone 3-acetate	0.13916	1.296	-0.04	0.228559	0.290921		463506	480482	436968	443641	441202	429857	434146	444086	423339	434873	457807	430107
331.2105@9.311	9.311	331.211	Negative				C15H29N3O5	Marimastat	Marimastat	0.745198	1.293	-0.17	0.233528	0.294735		48221.5	64774.6	56033.3	58675.7	60572.1	51470.9	49259.9	55460.1	63610.6	57362.1	40761.8	38333.2
559.0718@4.74	4.74	559.072	Positive				C15H23N5O14P2	Adenosine 5'-diphosphoribos; Adenosine diphosphate ribose; Phosphoribosyl-AMP	Adenosine 5'-diphosphoribos; Adenosine diphosphate ribose; Phosphoribosyl-AMP	1.13995	-1.304	0.23	0.234328	0.294735		187602	362589	367663	336802	378378	379277	365176	358490	331051	376834	466323	413837
313.2614@19.721	19.721	313.261	Negative				C18H35NO3	Palmitoylglycine; N-Palmitoylglycin; N-palmitoyl glycine	Palmitoylglycine; N-Palmitoylglycin; N-palmitoyl glycine	0.328025	-1.267	0.09	0.234867	0.294735		46764.8	44673.8	48816.7	47047.4	54376.4	43408.7	56148.8	48845.7	50765.7	56827.6	44564.8	47272.8
239.0953@8.128	8.128	239.095	Positive				C7H17N3O4S	N-Ornithyl-L-taurine	N-Ornithyl-L-taurine	0.820436	1.271	-0.2	0.23516	0.294735		61843.7	59864.2	36573.5	58203.2	43464.1	58692.7	46782	43181.7	45081.3	37319.1	60167.5	42747.2
762.1632@8.162	8.162	762.163	Negative				C34H34O20	Quercetin 3-(2'-galoylrutinoside)	Quercetin 3-(2'-galoylrutinoside)	4.23506	-1.263	0.48	0.237221	0.296183		12296.3	12097.9	23119	18383.6	43478.8	11650.4	19848.6	45207.8	22019.6	33915.6	24085.2	14854.5
249.0872@7.995	7.995	249.087	Positive				C10H19NO2S2	S-Acetyldihydrolipoamide; S-Acetyldihydrolipoamide-E	S-Acetyldihydrolipoamide; S-Acetyldihydrolipoamide-E	1.13986	-1.299	0.22	0.239721	0.296313		454468	404156	668764	459568	835558	565481	647560	585034	565695	732539	688946	623718
538.4075@18.843	18.843	538.408	Positive				C28H58O9	Octapropylene glycol monobutyl ether	Octapropylene glycol monobutyl ether	0.0784695	-1.249	0.02	0.240526	0.296313		171820	163775	171732	167227	166638	174330	169343	169752	175903	172265	176560	168038
536.0441@2.409	2.409	536.044	Negative				C14H22N2O16P2	UDP-D-Xylose; UDP-xylose; UDP-D-apiose; UDP-L-arabinose	UDP-D-Xylose; UDP-xylose; UDP-D-apiose; UDP-L-arabinose	4.88308	-1.307	0.43	0.240696	0.296313		84890.9	183284	301201	253432	412918	224919	295740	261874	236452	350424	342704	301875
272.0778@8.702	8.702	272.078	Negative				C11H14NO7	Pyridine N-oxide glucuronide	Pyridine N-oxide glucuronide	0.465861	-1.257	0.12	0.240948	0.296313		10789.2	10163.8	9556.5	7970.52	11084.7	8433.08	9806	10583.7	9079.23	10986.5	10489.6	11832.9
312.1661@9.397	9.397	312.166	Negative				C19H24N2S	Ethopropazine; Ethopropazin	Ethopropazine; Ethopropazin	0.725714	1.255	-0.17	0.243999	0.296642		10405	13338.6	12064.9	9494.31	11126.1	10766.1	9435.33	12380.7	12157.5	10262.8	7508.47	8611.42
188.1163@2.272	2.272	188.116	Positive				C8H16N2O3	Glycyl-Isoleucine; Glycyl-L-leucine; Leucyl-Glycine; Valyl-Alanine; Isoleucyl-Glycine; N.alpha.-Acetyl-L-lysin; Alanyl-Valine; N.epsilon.-Acetyl-L-lysin; N6-Acetyl-L-lysine; Glycyl-L-norleucin; N-Alpha-acetyllysine	Glycyl-Isoleucine; Glycyl-L-leucine; Leucyl-Glycine; Valyl-Alanine; Isoleucyl-Glycine; N.alpha.-Acetyl-L-lysin; Alanyl-Valine; N.epsilon.-Acetyl-L-lysin; N6-Acetyl-L-lysine; Glycyl-L-norleucin; N-Alpha-acetyllysine	1.12931	1.283	-0.22	0.244259	0.296642		227613	279375	245595	248068	269257	213089	197353	280579	274476	236771	178432	138660
663.1095@4.797	4.797	663.11	Negative				C21H27N7O14P2	Nicotinamide_dinucleotide; beta-Nicotinamide adenine dinucleotide; Fenugreekine	Nicotinamide_dinucleotide; beta-Nicotinamide adenine dinucleotide; Fenugreekine	0.97134	-1.279	0.2	0.244579	0.296642		8.82051e+06	1.53574e+07	1.63138e+07	1.52106e+07	1.72281e+07	1.5558e+07	1.59713e+07	1.59751e+07	1.45971e+07	1.66728e+07	1.95991e+07	1.69236e+07
122.0483@2.751	2.751	122.048	Positive				C6H6N2O	2-Acetylpyrazine; Niacinamide	2-Acetylpyrazine; Niacinamide	0.293558	-1.243	0.08	0.246702	0.296642		7.08583e+06	7.39906e+06	8.52418e+06	7.7826e+06	8.06178e+06	6.73258e+06	8.03398e+06	8.00867e+06	7.22455e+06	7.89928e+06	8.56724e+06	8.2206e+06
228.0552@15.083	15.083	228.055	Negative				C11H13ClO3	MCPB; Butanoic acid, 4-(4-chloro-2-methylphenoxy)-	MCPB; Butanoic acid, 4-(4-chloro-2-methylphenoxy)-	0.10588	-1.244	0.03	0.247237	0.296642		40793.6	42453.8	42686.3	41604	40745.1	41966.4	44385.6	42721.5	40901.7	42325	41177.4	43600.8
328.0794@8.673	8.673	328.079	Negative				C14H16O9	Bergenin	Bergenin	1.6173	1.23	-0.33	0.247322	0.296642		13133.6	8233.72	8256.91	8765	18836.5	8557.72	6907.87	7710.51	6380.84	7445.78	14975.7	8369.59
525.2861@16.827	16.827	525.286	Negative				C27H44NO7P	LysoPE(0:0/22:6(4Z,7Z,10Z,13Z,16Z,19Z)); PE(22:6(4Z,7Z,10Z,13Z,16Z,19Z)/0:0); LysoPE(22:6(4Z,7Z,10Z,13Z,16Z,19Z)/0:0)	LysoPE(0:0/22:6(4Z,7Z,10Z,13Z,16Z,19Z)); PE(22:6(4Z,7Z,10Z,13Z,16Z,19Z)/0:0); LysoPE(22:6(4Z,7Z,10Z,13Z,16Z,19Z)/0:0)	1.93041	-1.29	0.29	0.247563	0.296642		586065	1.00562e+06	1.53009e+06	1.21038e+06	1.60471e+06	1.39262e+06	1.42722e+06	1.29709e+06	1.30359e+06	1.66687e+06	1.38424e+06	1.48664e+06
494.1338@7.741	7.741	494.134	Negative				C30H22O7	Palmidin C; Palmidin B	Palmidin C; Palmidin B	1.55169	-1.224	0.33	0.249039	0.297321		5485.95	4466.2	7403.14	5866.1	11226.3	8550.66	7249.98	8188.78	5910.48	12694	12843.7	7162.93
236.1159@8.536	8.536	236.116	Negative				C12H16N2O3	Alanyl-Phenylalanine; Carbetamide; Hexobarbital; O-Desmethyl-lacosamide; Phenylalanyl-Alanine	Alanyl-Phenylalanine; Carbetamide; Hexobarbital; O-Desmethyl-lacosamide; Phenylalanyl-Alanine	1.58005	1.245	-0.27	0.251871	0.299608		47696.7	71717.6	52467.3	56390.7	54411.1	44801.4	38120.4	59258.9	62002.8	57260.2	36200.3	27125.7
202.1316@7.839	7.839	202.132	Negative				C9H18N2O3	Glutamine, butyl ester; Isoleucyl-Alanine; L-Alanyl-L-norleucin; Leucyl-Alanine; Alanyl-Leucine; Alanyl-Isoleucine	Glutamine, butyl ester; Isoleucyl-Alanine; L-Alanyl-L-norleucin; Leucyl-Alanine; Alanyl-Leucine; Alanyl-Isoleucine	1.47179	1.231	-0.27	0.253699	0.30069		97308	158938	119742	98787.3	119910	104172	78511.8	128316	133218	114483	82012	59131
264.1476@9.142	9.142	264.148	Positive				C14H20N2O3	Ethanone, 1-[3-amino-4-(1,1-dimethylethyl)-2,6-dimethyl-5-nitrophenyl]-; Suberoylanilide hydroxamic acid; Phenylalanyl-Valine; Subaphylline; Valyl-Phenylalanine; Vorinostat; Kynurenine, butyl ester	Ethanone, 1-[3-amino-4-(1,1-dimethylethyl)-2,6-dimethyl-5-nitrophenyl]-; Suberoylanilide hydroxamic acid; Phenylalanyl-Valine; Subaphylline; Valyl-Phenylalanine; Vorinostat; Kynurenine, butyl ester	0.704356	1.21	-0.17	0.255567	0.301322		96718.5	129422	99787.4	90359.5	113017	86512.1	77816.4	114367	106046	96182.9	85729	69039
310.1777@15.626	15.626	310.178	Negative				C17H26O5	Botrydial; 3-Hydroxy-6,8-dimethoxy-7(11)-eremophilen-12,8-olide; Valdiate	Botrydial; 3-Hydroxy-6,8-dimethoxy-7(11)-eremophilen-12,8-olide; Valdiate	0.100537	1.21	-0.03	0.256075	0.301322		114507	114389	110171	109367	105923	112680	104730	109443	108328	111032	111840	109166
351.1588@10.237	10.237	351.159	Positive				C20H21N3O3	Tryptophyl-Phenylalanine; Phenylalanyl-Tryptophan	Tryptophyl-Phenylalanine; Phenylalanyl-Tryptophan	0.484372	1.21	-0.12	0.258552	0.302322		37285.4	37601.2	36082	32778.2	30494.5	31794.8	26258.4	36197.6	34455.4	34194.9	32925.6	26782.1
145.0524@11.619	11.619	145.052	Negative				C9H7NO	1H-Indole-3-carboxaldehyde	1H-Indole-3-carboxaldehyde	0.396768	1.233	-0.09	0.260492	0.302322		40138.2	42101.2	43915.3	46807.9	52763.5	38304.1	42717.9	40828.4	38255.9	43429.9	40498.3	41205.8
743.0755@4.032	4.032	743.076	Negative				C21H28N7O17P3	.beta.-Nicotinamide adenine dinucleotide phosphate	.beta.-Nicotinamide adenine dinucleotide phosphate	0.97095	-1.194	0.23	0.260562	0.302322		975779	1.13266e+06	1.43818e+06	1.82187e+06	1.48405e+06	1.75931e+06	1.81599e+06	1.41476e+06	1.22266e+06	1.52959e+06	2.18309e+06	1.85326e+06
344.1468@11.092	11.092	344.147	Negative				C16H24O8	Iridotrial glucoside; (-)-erythro-Anethole glycol 1-glucoside; 8-Epiiridotrial glucoside; (-)-erythro-Anethole glycol 2-glucoside; Dihydroconiferin	Iridotrial glucoside; (-)-erythro-Anethole glycol 1-glucoside; 8-Epiiridotrial glucoside; (-)-erythro-Anethole glycol 2-glucoside; Dihydroconiferin	0.545823	1.243	-0.12	0.261287	0.302322		89557.4	92453.3	86145.7	89775.6	96358.9	85347.7	103698	67801.1	83018.7	88298.1	71762.1	87424.2
481.3175@18.966	18.966	481.317	Positive				C23H48NO7P	LysoPE(0:0/18:0); PC(14:0/O-1:0); LysoPC(15:0); LysoPE(18:0/0:0); PC(7:0/O-8:0)	LysoPE(0:0/18:0); PC(14:0/O-1:0); LysoPC(15:0); LysoPE(18:0/0:0); PC(7:0/O-8:0)	2.33507	-1.253	0.31	0.262422	0.302322		239770	519461	542980	524292	774636	695872	643770	681350	659787	572905	691100	600965
116.0109@3.546	3.546	116.011	Negative				C4H4O4	Maleic acid; Fumaric acid	Maleic acid; Fumaric acid	0.602654	-1.188	0.16	0.262469	0.302322		2.07717e+06	1.3833e+06	2.02467e+06	1.65142e+06	1.9008e+06	1.57823e+06	2.26538e+06	1.74061e+06	1.52931e+06	1.83967e+06	2.27733e+06	2.23491e+06
371.3032@14.535	14.535	371.303	Negative				C21H41NO4	N-stearoyl serine; Myristoylcarnitin; Tetradecanoylcarnitine	N-stearoyl serine; Myristoylcarnitin; Tetradecanoylcarnitine	0.827227	-1.186	0.19	0.264427	0.303031		19321.1	20474.1	23581.5	31271.3	16756.2	24561	30932.9	29336.1	23512	19537.4	23458.5	27433.9
882.4944@10.39	10.39	882.494	Positive				C46H74O16	Pitheduloside B; Elatoside E	Pitheduloside B; Elatoside E	3.31747	-1.192	0.4	0.265345	0.303031		48235.1	57654.3	92520.4	130077	108350	40295	101124	138744	132203	87177.8	67240.7	70107.2
275.1379@5.553	5.553	275.138	Positive	HMDB0013130		Glutarylcarnitine	C12H21NO6	Glutarylcarnitine	Glutarylcarnitine	1.36852	-1.194	0.25	0.266333	0.303031		1.03046e+06	926291	1.60959e+06	2.11531e+06	1.40129e+06	1.12243e+06	1.73052e+06	1.30014e+06	1.25421e+06	1.4703e+06	1.85136e+06	1.8965e+06
236.1165@8.549	8.549	236.117	Positive				C12H16N2O3	Alanyl-Phenylalanine; Carbetamide; Hexobarbital; O-Desmethyl-lacosamide; Phenylalanyl-Alanine	Alanyl-Phenylalanine; Carbetamide; Hexobarbital; O-Desmethyl-lacosamide; Phenylalanyl-Alanine	1.56229	1.191	-0.27	0.267097	0.303031		101643	170855	127247	129629	141858	102398	84868.3	133139	144065	138533	95087.2	62358.2
771.4228@9.185	9.185	771.423	Positive				C36H61N5O13	beta-D-Glucosyloxydestruxin B	beta-D-Glucosyloxydestruxin B	0.537055	-1.173	0.15	0.267862	0.303031		35827.9	24337.9	25749	31870.7	28887.3	25652.6	30554.5	39360.8	36343.2	28702.5	26439.3	29459
205.0375@9.181	9.181	205.037	Negative				C10H7NO4	Zeanic acid; 4,6-Dihydroxy-2-quinolinecarboxylic acid; Xanthurenic acid	Zeanic acid; 4,6-Dihydroxy-2-quinolinecarboxylic acid; Xanthurenic acid	3.52984	-1.181	0.4	0.27047	0.303031		10513.3	23250.9	22696.3	24945.9	26772.2	8840.08	21986.1	27168.7	14344.8	33520.6	21125.1	27937.5
349.1989@9.458	9.458	349.199	Positive				C18H27N3O4	Coutaric acid	Coutaric acid	0.4997	1.169	-0.13	0.270491	0.303031		33373.8	39730.9	36185.2	32493.3	41098.7	47428.9	32815.4	34514.7	44094.8	33887.8	32957.7	32100.9
75.032@7.919	7.919	75.032	Positive				C2H5NO2	Acetohydroxamic Acid; Ethyl nitrite; Acetohydroxamic acid; Glycine; Glycin	Acetohydroxamic Acid; Ethyl nitrite; Acetohydroxamic acid; Glycine; Glycin	2.19256	-1.177	0.32	0.272251	0.303031		30315.8	34011.1	28287.5	24629.2	42115.9	21252.8	41307.2	39013.5	22769.6	36178.9	71034.3	26138.8
304.2407@15.113	15.113	304.241	Negative				C20H32O2	(-)-Amijiol; Mesterolon; 5(E)-Arachidonic acid; Oryzalexin E; .omega.-3 Arachidonic acid; Taxa-4(20),11(12)-dien-5alpha,13alpha-diol; Isotrinervidiol; 7,13-Eperudien-15-oic acid; Arachidonic acid; Mestanolone; 16:3(2E,10E,12E)(3Me,5Me[R],7My,15Me); Drostanolone; Juniperonic acid; Mesterolone; FA 20:4; (-)-Isoamijiol; Yucalexin P21; Cis-8,11,14,17-Eicosatetraenoic acid; Junicedral; 16:3(2E,9E,11E)…	(-)-Amijiol; Mesterolon; 5(E)-Arachidonic acid; Oryzalexin E; .omega.-3 Arachidonic acid; Taxa-4(20),11(12)-dien-5alpha,13alpha-diol; Isotrinervidiol; 7,13-Eperudien-15-oic acid; Arachidonic acid; Mestanolone; 16:3(2E,10E,12E)(3Me,5Me[R],7My,15Me); Drostanolone; Juniperonic acid; Mesterolone; FA 20:4; (-)-Isoamijiol; Yucalexin P21; Cis-8,11,14,17-Eicosatetraenoic acid; Junicedral; 16:3(2E,9E,11E)…	0.757692	-1.169	0.17	0.272311	0.303031		22901.1	21768.7	28627.8	29886.7	29540.9	23269.5	35059.2	22360.9	33346.7	22526.9	32533	31222.5
228.2084@14.539	14.539	228.208	Negative				C14H28O2	2,6,10-Trimethylundecanoic acid; Hexanal octane-1,3-diol acetal; Isobutyl decanoate; (+)-Isomyristic acid; Isomyristic acid; Decyl butanoate; Hexyl octanoate; Nonyl isovalerate; 3-Methylbutyl nonanoate; Dodecyl acetate; Ethyl dodecanoate; Myristic acid; Undecanal propyleneglycol acetal; Heptyl heptanoate; Tetradecanoic acid; 12-Methyltridecanoic acid	2,6,10-Trimethylundecanoic acid; Hexanal octane-1,3-diol acetal; Isobutyl decanoate; (+)-Isomyristic acid; Isomyristic acid; Decyl butanoate; Hexyl octanoate; Nonyl isovalerate; 3-Methylbutyl nonanoate; Dodecyl acetate; Ethyl dodecanoate; Myristic acid; Undecanal propyleneglycol acetal; Heptyl heptanoate; Tetradecanoic acid; 12-Methyltridecanoic acid	0.848438	-1.166	0.19	0.273078	0.303031		11114.4	11750.6	14448.5	19618.5	11476.6	15500.9	19394	16960.3	14754.9	12256	14161.1	17177.7
259.1531@3.528	3.528	259.153	Negative				C11H21N3O4	Glutaminyl-Isoleucine; Leucyl-Gamma-glutamate; Leucyl-Glutamine; Hydroxyprolyl-Lysine; Gamma-glutamyl-Leucine; Isoleucyl-Glutamine; Glutaminyl-Leucine; Isoleucyl-Gamma-glutamate; Gamma-glutamyl-Isoleucine; Lysyl-Hydroxyproline	Glutaminyl-Isoleucine; Leucyl-Gamma-glutamate; Leucyl-Glutamine; Hydroxyprolyl-Lysine; Gamma-glutamyl-Leucine; Isoleucyl-Glutamine; Glutaminyl-Leucine; Isoleucyl-Gamma-glutamate; Gamma-glutamyl-Isoleucine; Lysyl-Hydroxyproline	0.318998	1.159	-0.09	0.273612	0.303031		113573	114116	123329	112843	118637	96717.7	104815	116699	105262	119776	101347	92820.5
216.111@7.441	7.441	216.111	Negative				C9H16N2O4	Threoninyl-Proline; Prolyl-Threonine; Sakacin P	Threoninyl-Proline; Prolyl-Threonine; Sakacin P	2.41776	-1.203	0.31	0.274201	0.303031		48904.5	42013.2	39635.6	34430.3	40675.9	34538.2	48191	30373.9	36949.2	49536.7	103581	51603
605.0771@2.909	2.909	605.077	Negative				C16H25N5O16P2	Guanosine 5'-diphosphate-D-mannose; Guanosine 5'-diphosphoglucos; GDP-glucose; Guanosine diphosphate mannose; Guanosine 5'-diphosphoglucose	Guanosine 5'-diphosphate-D-mannose; Guanosine 5'-diphosphoglucos; GDP-glucose; Guanosine diphosphate mannose; Guanosine 5'-diphosphoglucose	0.39931	-1.154	0.1	0.275751	0.303375		293209	269294	270332	250399	220407	240303	284825	253953	243070	261727	336877	281880
201.1365@13.219	13.219	201.137	Negative				C10H19NO3	N-(5-Methyl-3-oxohexyl)alanine; Capryloylglycine; N-Acetylaminooctanoic acid; Valproylglycine	N-(5-Methyl-3-oxohexyl)alanine; Capryloylglycine; N-Acetylaminooctanoic acid; Valproylglycine	3.30271	-1.175	0.37	0.276367	0.303375		57308.5	65527.4	87431.8	75212.5	45407.9	80229.7	149871	117974	74880.8	87985.4	37596.7	94934.8
241.1674@14.652	14.652	241.167	Negative				C13H23NO3	N-Nonanoyl-L-homoserine lacton; Dioscoretine	N-Nonanoyl-L-homoserine lacton; Dioscoretine	3.27525	-1.144	0.41	0.280222	0.305522		17074.8	16567.1	16075.7	28618	42932	19236.2	20591.3	44352.5	37182.8	29868	13517.4	43927.6
293.2006@18.009	18.009	293.201	Positive				C17H27NO3	Nordihydrocapsaicin; Nonanoic acid 4-hydroxy-3-methoxybenzylamid; Nonivamide	Nordihydrocapsaicin; Nonanoic acid 4-hydroxy-3-methoxybenzylamid; Nonivamide	0.354212	1.144	-0.09	0.280256	0.305522		46176.1	41714.2	44786.6	36889	45883.5	43709.1	37608.3	44099.2	41211.2	34085.1	44470.3	42370.5
166.0628@10.917	10.917	166.063	Negative				C9H10O3	3,4-Dimethoxybenzaldehyde; 2'-Hydroxy-6'-methoxyacetophenone; 3-Methoxyphenylacetic acid; Ethyl 2-furanacrylate; Apocynin; Methyl 4-methoxybenzoate; 3-Hydroxy-1-(4-hydroxyphenyl)-1-propanone; 3-(3-Hydroxyphenyl)propanoic acid; Desaminotyrosine; Phenyllactic acid; 4-Methoxyphenylacetic acid; 3-Phenoxypropionic acid; D-(+)-3-Phenyllactic acid; L-3-Phenyllactic acid; 3,4-Dihydroxyphenylacetone; 4-Hy…	3,4-Dimethoxybenzaldehyde; 2'-Hydroxy-6'-methoxyacetophenone; 3-Methoxyphenylacetic acid; Ethyl 2-furanacrylate; Apocynin; Methyl 4-methoxybenzoate; 3-Hydroxy-1-(4-hydroxyphenyl)-1-propanone; 3-(3-Hydroxyphenyl)propanoic acid; Desaminotyrosine; Phenyllactic acid; 4-Methoxyphenylacetic acid; 3-Phenoxypropionic acid; D-(+)-3-Phenyllactic acid; L-3-Phenyllactic acid; 3,4-Dihydroxyphenylacetone; 4-Hy…	2.82187	-1.139	0.42	0.281126	0.305522		16261.8	14787.9	21110.7	12001.5	40884.9	13731	19987	18748.2	16316.7	46448.7	38796	17964.7
328.142@9.387	9.387	328.142	Negative				C18H20N2O4	Tyrosyl-Phenylalanine; Dictyoquinazol B; Phenylalanyl-Tyrosine	Tyrosyl-Phenylalanine; Dictyoquinazol B; Phenylalanyl-Tyrosine	0.753586	1.133	-0.19	0.283589	0.306093		18822.8	29197	18086.5	16521.5	20256.3	18547.2	14671.7	22168.7	21122.6	18262.3	16912.5	13224.3
264.1474@9.128	9.128	264.147	Negative				C14H20N2O3	Ethanone, 1-[3-amino-4-(1,1-dimethylethyl)-2,6-dimethyl-5-nitrophenyl]-; Suberoylanilide hydroxamic acid; Phenylalanyl-Valine; Subaphylline; Valyl-Phenylalanine; Vorinostat; Kynurenine, butyl ester	Ethanone, 1-[3-amino-4-(1,1-dimethylethyl)-2,6-dimethyl-5-nitrophenyl]-; Suberoylanilide hydroxamic acid; Phenylalanyl-Valine; Subaphylline; Valyl-Phenylalanine; Vorinostat; Kynurenine, butyl ester	0.963175	1.14	-0.2	0.28464	0.306093		31497.6	40289.7	31700.1	28880.9	32711.8	24468.7	24762	37635.9	33243.3	29507.6	22796.2	19670.2
512.2241@7.588	7.588	512.224	Positive				C25H36O11	gibberellin A2 O-beta-D-glucoside	gibberellin A2 O-beta-D-glucoside	0.244999	-1.154	0.05	0.286382	0.306093		95939.2	99719.3	103031	94137.6	104352	85590.8	98112.1	105662	99643.5	103526	96777.9	100356
319.0689@7.555	7.555	319.069	Negative				C8H18NO10P	N-Gluconyl ethanolamine phosphate	N-Gluconyl ethanolamine phosphate	0.545256	-1.165	0.11	0.286618	0.306093		27372.7	25777	24830.1	23248.5	24587.6	25618.5	27146.8	23149.3	25684	23658.8	31916.2	33518.5
90.0313@2.31	2.31	90.0313	Negative				C3H6O3	Dihydroxyacetone; D-(-)-Lactic acid; Dimethyl carbonate; Hydroxypropionic acid; Monoethyl carbonate; DL-Lactic acid; Lactic acid; Glyceraldehyde; D-Lactic acid; DL-Glyceraldehyd; .beta.-Hydroxypropionic acid; L-(+)-Lactic acid; Methoxyacetic acid; L-Lactic acid	Dihydroxyacetone; D-(-)-Lactic acid; Dimethyl carbonate; Hydroxypropionic acid; Monoethyl carbonate; DL-Lactic acid; Lactic acid; Glyceraldehyde; D-Lactic acid; DL-Glyceraldehyd; .beta.-Hydroxypropionic acid; L-(+)-Lactic acid; Methoxyacetic acid; L-Lactic acid	0.564441	-1.131	0.13	0.287153	0.306093		1.4197e+07	1.41496e+07	1.73455e+07	1.33592e+07	2.03891e+07	1.55353e+07	1.68561e+07	1.70986e+07	1.46807e+07	1.92967e+07	1.96829e+07	1.57426e+07
363.0585@3.488	3.488	363.058	Positive				C10H14N5O8P	8-Oxo-dGMP; Cyclic pyranopterin monophosphate; Guanosine monophosphate; Guanosine 5'-monophosphate	8-Oxo-dGMP; Cyclic pyranopterin monophosphate; Guanosine monophosphate; Guanosine 5'-monophosphate	0.936	1.135	-0.19	0.287265	0.306093		3.43488e+06	3.91657e+06	3.53417e+06	4.39002e+06	2.91415e+06	3.06456e+06	3.08006e+06	3.2522e+06	3.6316e+06	3.77963e+06	3.17495e+06	1.94315e+06
275.1268@9.036	9.036	275.127	Negative				C14H17N3O3	Alanyl-Tryptophan; Tryptophyl-Alanine; Alanyltryptophan	Alanyl-Tryptophan; Tryptophyl-Alanine; Alanyltryptophan	0.334833	1.122	-0.08	0.292376	0.308939		32542	38632.3	34615.8	32645.4	34745.1	33295.4	31922.4	35086.3	35621.6	34254.8	31936	27292.2
337.2621@19.141	19.141	337.262	Negative				C20H35NO3	N-cis-Hexadec-9-enoyl-L-homoserine lacton; Linoleoylglycin	N-cis-Hexadec-9-enoyl-L-homoserine lacton; Linoleoylglycin	0.67343	-1.108	0.16	0.293894	0.308939		23228.7	21600.2	28044.3	21677.3	31080.8	20603	30986.1	31230.1	28594.6	30025.7	20056.2	22953
363.0585@3.459	3.459	363.058	Negative				C10H14N5O8P	8-Oxo-dGMP; Cyclic pyranopterin monophosphate; Guanosine monophosphate; Guanosine 5'-monophosphate	8-Oxo-dGMP; Cyclic pyranopterin monophosphate; Guanosine monophosphate; Guanosine 5'-monophosphate	0.745421	1.121	-0.15	0.293903	0.308939		4.75936e+06	5.31548e+06	4.76328e+06	5.83273e+06	4.21282e+06	4.36027e+06	4.37688e+06	4.29343e+06	4.93401e+06	5.24605e+06	4.68448e+06	2.97804e+06
322.1622@9.985	9.985	322.162	Negative				C14H26O8	Butyl (S)-3-hydroxybutyrate glucoside	Butyl (S)-3-hydroxybutyrate glucoside	7.40158	-1.107	0.53	0.294256	0.308939		27748.7	22492.1	25092.8	94055.5	67124.2	26335.6	28560.4	102363	39045.4	50741.4	38445.1	106912
797.5209@16.904	16.904	797.521	Negative				C43H76NO10P	PS(20:2(11Z,14Z)/17:2(9Z,12Z)); PS(19:1(9Z)/18:3(9Z,12Z,15Z)); PS(17:0/20:4(5Z,8Z,11Z,14Z)); PS(18:3(6Z,9Z,12Z)/19:1(9Z)); PS(20:3(8Z,11Z,14Z)/17:1(9Z)); PS(15:0/22:4(7Z,10Z,13Z,16Z)); PS(17:1(9Z)/20:3(8Z,11Z,14Z)); PS(18:4(6Z,9Z,12Z,15Z)/19:0); PS(19:0/18:4(6Z,9Z,12Z,15Z)); PS(19:1(9Z)/18:3(6Z,9Z,12Z)); PS(20:4(5Z,8Z,11Z,14Z)/17:0); PS(22:4(7Z,10Z,13Z,16Z)/15:0); PS(18:3(9Z,12Z,15Z)/19:1(9Z)); P…	PS(20:2(11Z,14Z)/17:2(9Z,12Z)); PS(19:1(9Z)/18:3(9Z,12Z,15Z)); PS(17:0/20:4(5Z,8Z,11Z,14Z)); PS(18:3(6Z,9Z,12Z)/19:1(9Z)); PS(20:3(8Z,11Z,14Z)/17:1(9Z)); PS(15:0/22:4(7Z,10Z,13Z,16Z)); PS(17:1(9Z)/20:3(8Z,11Z,14Z)); PS(18:4(6Z,9Z,12Z,15Z)/19:0); PS(19:0/18:4(6Z,9Z,12Z,15Z)); PS(19:1(9Z)/18:3(6Z,9Z,12Z)); PS(20:4(5Z,8Z,11Z,14Z)/17:0); PS(22:4(7Z,10Z,13Z,16Z)/15:0); PS(18:3(9Z,12Z,15Z)/19:1(9Z)); P…	0.675852	-1.123	0.14	0.296003	0.308939		23053.9	32650.3	38452.2	32274.5	37230.9	35100.3	30707.5	36763.2	33699	38730.5	39814	36891.2
259.179@10.128	10.128	259.179	Positive				C13H25NO4	Glutamic acid, dibutyl ester; Hexanoylcarnitine; L-Hexanoylcarnitine; Hexanoylcarnitin	Glutamic acid, dibutyl ester; Hexanoylcarnitine; L-Hexanoylcarnitine; Hexanoylcarnitin	2.78056	-1.143	0.31	0.296459	0.308939		100505	282765	242448	354857	233555	297301	336584	279074	250901	260227	357051	285150
131.0946@3.66	3.66	131.095	Negative				C6H13NO2	L-Norleucine; Norleucine; L-Alloisoleucine; 6-Deoxyfagomine; 6-Aminocaproic acid; N-(2-Hydroxyethyl)-morpholine; 3-Aminocaproic acid; D-Alloisoleucine; L-Leucine; Beta-Leucine; D-Leucine; Isoleucine; (?)-erythro-Isoleucine; 6-Aminohexanoic acid; L-Isoleucine; N-methylvaline; L-beta-Homovaline; Aminocaproic acid	L-Norleucine; Norleucine; L-Alloisoleucine; 6-Deoxyfagomine; 6-Aminocaproic acid; N-(2-Hydroxyethyl)-morpholine; 3-Aminocaproic acid; D-Alloisoleucine; L-Leucine; Beta-Leucine; D-Leucine; Isoleucine; (?)-erythro-Isoleucine; 6-Aminohexanoic acid; L-Isoleucine; N-methylvaline; L-beta-Homovaline; Aminocaproic acid	0.412569	1.103	-0.1	0.296547	0.308939		224376	211591	202804	192947	259506	220178	197305	170143	224656	194020	238854	198644
181.0739@3.668	3.668	181.074	Negative				C9H11NO3	L-Tyrosin; L-Threo-3-Phenylserine; 4-Hydroxy-4-(3-pyridyl)-butanoic acid; Meta-Tyrosine; o-Tyrosine; Adrenalon; DL-m-Tyrosin; DL-threo-.beta.-Phenylserin; 4,6,7-Trihydroxy-1,2,3,4-tetrahydroisoquinoline; L-Tyrosine; Beta-Tyrosine; Tyrosine	L-Tyrosin; L-Threo-3-Phenylserine; 4-Hydroxy-4-(3-pyridyl)-butanoic acid; Meta-Tyrosine; o-Tyrosine; Adrenalon; DL-m-Tyrosin; DL-threo-.beta.-Phenylserin; 4,6,7-Trihydroxy-1,2,3,4-tetrahydroisoquinoline; L-Tyrosine; Beta-Tyrosine; Tyrosine	0.599089	1.091	-0.14	0.301209	0.312198		349983	332737	349550	363473	504426	386512	293900	277959	334789	349442	439254	376940
300.2664@18.956	18.956	300.266	Negative				C18H36O3	DL-13-hydroxy stearic acid; (R)-10-hydroxystearic acid; DL-4-hydroxy stearic acid; DL-6-hydroxy stearic acid; DL-5-hydroxy stearic acid; 2R-hydroxy-stearic acid; 16-hydroxy stearic acid; DL-7-hydroxy stearic acid; 3-Hydroxyoctadecanoic Acid; DL-10-hydroxy stearic acid; 17-hydroxy stearic acid; DL-2-hydroxy stearic acid; 13-hydroxyoctadecanoic acid; 14-hydroxy stearic acid; DL-8-hydroxy stearic ac…	DL-13-hydroxy stearic acid; (R)-10-hydroxystearic acid; DL-4-hydroxy stearic acid; DL-6-hydroxy stearic acid; DL-5-hydroxy stearic acid; 2R-hydroxy-stearic acid; 16-hydroxy stearic acid; DL-7-hydroxy stearic acid; 3-Hydroxyoctadecanoic Acid; DL-10-hydroxy stearic acid; 17-hydroxy stearic acid; DL-2-hydroxy stearic acid; 13-hydroxyoctadecanoic acid; 14-hydroxy stearic acid; DL-8-hydroxy stearic ac…	0.646135	1.107	-0.13	0.301584	0.312198		60805.7	38442.2	46356.6	50000.5	38472.1	51183	42350.9	36359.8	41568.8	47315.1	43234.3	47063.4
479.3018@17.781	17.781	479.302	Positive				C23H46NO7P	LysoPE(0:0/18:1(11Z)); LysoPE(0:0/18:1(9Z)); LysoPE(18:1(11Z)/0:0); LysoPE(18:1(9Z)/0:0); PC(15:1(9Z)/0:0)	LysoPE(0:0/18:1(11Z)); LysoPE(0:0/18:1(9Z)); LysoPE(18:1(11Z)/0:0); LysoPE(18:1(9Z)/0:0); PC(15:1(9Z)/0:0)	2.78924	-1.13	0.3	0.305352	0.315102		171179	391933	439543	426887	584330	554590	484109	452563	446337	521127	583404	483018
294.1225@9.26	9.26	294.123	Negative				C14H18N2O5	4'-tert-Butyl-2',6'-dimethyl-3',5'-dinitroacetophenone; Hydroxyprolyl-Tyrosine; L-gamma-Glutamyl-beta-phenyl-beta-L-alanine; Aspartame; gamma-Glutamylphenylalanine; Aspart; N-gamma-L-Glutamyl-L-phenylalanine; Tyrosyl-Hydroxyproline; Glutamylphenylalanine	4'-tert-Butyl-2',6'-dimethyl-3',5'-dinitroacetophenone; Hydroxyprolyl-Tyrosine; L-gamma-Glutamyl-beta-phenyl-beta-L-alanine; Aspartame; gamma-Glutamylphenylalanine; Aspart; N-gamma-L-Glutamyl-L-phenylalanine; Tyrosyl-Hydroxyproline; Glutamylphenylalanine	0.901962	1.076	-0.19	0.30807	0.316907		81017.7	82178.9	77488.7	57922.8	79982.9	53098.2	81914.2	51179.8	76385.9	62193.5	64609.7	44491.8
272.2354@19.379	19.379	272.235	Negative				C16H32O3	Juniperic acid; DL-.beta.-Hydroxypalmitic acid; 16-Hydroxyhexadecanoic acid; 11-hydroxy palmitic acid; 3R-hydroxypalmitic acid; (R)-2-Hydroxyhexadecanoic acid; 3S-hydroxypalmitic acid; 2-hydroxy palmitic acid; (R)-3-Hydroxy-hexadecanoic acid; 14-hydroxy palmitic acid; 3-hydroxyhexadecanoic acid; 4-hydroxy palmitic acid	Juniperic acid; DL-.beta.-Hydroxypalmitic acid; 16-Hydroxyhexadecanoic acid; 11-hydroxy palmitic acid; 3R-hydroxypalmitic acid; (R)-2-Hydroxyhexadecanoic acid; 3S-hydroxypalmitic acid; 2-hydroxy palmitic acid; (R)-3-Hydroxy-hexadecanoic acid; 14-hydroxy palmitic acid; 3-hydroxyhexadecanoic acid; 4-hydroxy palmitic acid	0.633456	-1.081	0.13	0.311382	0.319309		48254.7	37462.1	47410.5	40011.1	41033.4	41649.7	47283.5	59684.4	39924.1	45270.8	37130.2	52707.7
465.3227@19.482	19.482	465.323	Positive				C23H48NO6P	PC(P-15:0/0:0); PE(P-18:0/0:0); PE(O-18:1(9Z)/0:0)	PC(P-15:0/0:0); PE(P-18:0/0:0); PE(O-18:1(9Z)/0:0)	0.568413	1.07	-0.12	0.312376	0.319328		239599	166480	154186	183004	159380	174016	154259	173464	197164	155128	161076	141650
743.0773@4.084	4.084	743.077	Positive				C21H28N7O17P3	.beta.-Nicotinamide adenine dinucleotide phosphate	.beta.-Nicotinamide adenine dinucleotide phosphate	2.18869	-1.066	0.29	0.316581	0.322618		195418	381054	454665	543531	469101	591078	527636	419273	367622	485548	708309	617164
266.1296@7.894	7.894	266.13	Positive				C18H18O2	Dienestrol; 3-Phenylpropyl cinnamate	Dienestrol; 3-Phenylpropyl cinnamate	1.07332	1.067	-0.19	0.318207	0.323268		75742.1	97008.1	82660.9	81332	89575.5	63745.9	63710.3	91577.4	80893.1	88480.4	68086	45219.9
569.2756@19.225	19.225	569.276	Negative				C28H44NO9P	PS(22:6(4Z,7Z,10Z,13Z,16Z,19Z)/0:0)	PS(22:6(4Z,7Z,10Z,13Z,16Z,19Z)/0:0)	0.485554	1.04	-0.11	0.324385	0.325418		383065	396776	364673	387301	419807	283142	353523	383490	297562	383145	308727	342552
294.1577@8.527	8.527	294.158	Negative				C15H22N2O4	Leucyl-Tyrosine; Tyrosyl-Leucine; Sinapoylputrescine; Isoleucyl-Tyrosine; Tyrosyl-Isoleucine; 3,4,5-Trimethoxy-N-3-piperidinylbenzamid	Leucyl-Tyrosine; Tyrosyl-Leucine; Sinapoylputrescine; Isoleucyl-Tyrosine; Tyrosyl-Isoleucine; 3,4,5-Trimethoxy-N-3-piperidinylbenzamid	0.771802	1.051	-0.14	0.326031	0.325418		27136	31781.7	26641.7	26279.9	27585.4	22810.4	21828.5	29235.8	30766.3	27507.9	20834.8	18603.3
353.0804@2.667	2.667	353.08	Positive				C16H14F3N3OS	lansoprazole sulfide	lansoprazole sulfide	2.95432	-1.073	0.3	0.32626	0.325418		585780	475229	1.06465e+06	504123	1.48897e+06	832883	978491	776124	951220	1.10034e+06	839017	956844
505.3537@17.322	17.322	505.354	Positive				C26H52NO6P	LysoPC(P-18:1(9Z)); CerP(d18:1/8:0)	LysoPC(P-18:1(9Z)); CerP(d18:1/8:0)	1.66908	-1.033	0.28	0.326346	0.325418		163501	187013	282389	380678	208652	207701	338243	215382	285209	440089	164103	307325
222.1001@8.478	8.478	222.1	Negative				C11H14N2O3	Glycyl-phenylalanine; Glycyl-Phenylalanine; Phenylalanyl-Glycine	Glycyl-phenylalanine; Glycyl-Phenylalanine; Phenylalanyl-Glycine	0.61953	1.032	-0.13	0.327846	0.325418		25027.3	27194	24914.9	25921	27188.9	19018.6	22916.7	26931.6	25334.2	24915.3	19457.3	17303.4
232.1429@4.001	4.001	232.143	Positive				C10H20N2O4	Threoninyl-Leucine; Spermic acid 2; Threoninyl-Isoleucine; Leucyl-Threonine; Isoleucyl-Threonine	Threoninyl-Leucine; Spermic acid 2; Threoninyl-Isoleucine; Leucyl-Threonine; Isoleucyl-Threonine	0.436059	1.032	-0.1	0.328177	0.325418		767454	829311	736299	683830	791597	642442	633993	838574	773503	680282	610319	641105
216.1478@6.524	6.524	216.148	Positive				C10H20N2O3	Valyl-Valine	Valyl-Valine	0.642214	1.033	-0.13	0.328979	0.325418		347809	448076	381050	349864	388245	315369	289159	407900	392752	375567	322150	264125
230.1632@8.666	8.666	230.163	Negative				C11H22N2O3	Valyl-Isoleucine; Leucyl-Valine; Isoleucyl-Valine; Valyl-Leucine	Valyl-Isoleucine; Leucyl-Valine; Isoleucyl-Valine; Valyl-Leucine	1.32071	1.034	-0.22	0.330546	0.325418		171544	274554	205218	187472	221590	169458	142320	247158	226253	206201	146454	115724
274.0993@9.987	9.987	274.099	Negative				C19H14O2	Bakers yeast extract	Bakers yeast extract	2.12485	-1.057	0.26	0.330947	0.325418		13095.1	11984.3	10811.7	12406.7	14356.8	10057.3	13180	11522	10145.3	14138.7	30942.3	13164.7
149.0509@2.21	2.21	149.051	Negative				C5H11NO2S	L-Methionin; L-Methionine; Penicillamine; Racemethionine; DL-Methionin	L-Methionin; L-Methionine; Penicillamine; Racemethionine; DL-Methionin	0.518073	1.036	-0.1	0.331664	0.325418		47278	54369.2	60584.6	63766.4	72493.4	55731.8	57711.2	49112	61086.8	55640.2	52501	51958.4
210.1008@8.099	8.099	210.101	Positive				C10H14N2O3	Aprobarbital	Aprobarbital	0.739101	-1.034	0.14	0.332246	0.325418		26370.4	18023.9	27646.3	25757.4	29875.3	19950.7	28292.3	25161.8	25315.7	22556.4	29977	29440.2
145.0739@7.909	7.909	145.074	Negative				C6H11NO3	L-trans-5-Hydroxy-2-piperidinecarboxylic acid; Isobutyrylglycine; N-(2-Carboxymethyl)-morpholine; 4-Acetamidobutanoic acid; 4-Acetamidobutanoate; (S)-5-Amino-3-oxohexanoate; 2-Keto-6-aminocaproate; Allysine; (S)-2-amino-6-oxohexanoate; L-cis-4-(Hydroxymethyl)-2-pyrrolidinecarboxylic acid; Methyl aminolevulinate; N-Butyrylglycine	L-trans-5-Hydroxy-2-piperidinecarboxylic acid; Isobutyrylglycine; N-(2-Carboxymethyl)-morpholine; 4-Acetamidobutanoic acid; 4-Acetamidobutanoate; (S)-5-Amino-3-oxohexanoate; 2-Keto-6-aminocaproate; Allysine; (S)-2-amino-6-oxohexanoate; L-cis-4-(Hydroxymethyl)-2-pyrrolidinecarboxylic acid; Methyl aminolevulinate; N-Butyrylglycine	2.32093	-1.026	0.3	0.332533	0.325418		491476	534580	404469	367149	649785	308725	682609	580674	325336	569409	995826	368055
337.1755@2.247	2.247	337.175	Positive				C15H23N5O4	Kyotorphin; Arginyl-Tyrosine; Tyrosyl-Arginine	Kyotorphin; Arginyl-Tyrosine; Tyrosyl-Arginine	0.39791	1.019	-0.09	0.333255	0.325418		26678.3	35296.6	27533.3	30608.3	34058.3	28407.1	24835	30655.7	31453.7	29634.7	28861.7	25798.3
96.0212@7.717	7.717	96.0212	Positive				C5H4O2	2-Furancarboxaldehyde; Protoanemonin; Furfural	2-Furancarboxaldehyde; Protoanemonin; Furfural	0.385411	-1.017	0.08	0.334507	0.325668		20140.1	22382.3	20598.1	22431.4	19869.9	16514	22853.4	19707.6	19929.2	19855	23353.7	23348.4
364.0609@3.464	3.464	364.061	Negative				C20H12O7	Dehydropachyrrhizone	Dehydropachyrrhizone	0.731468	1.015	-0.14	0.337123	0.326712		563008	632656	568475	698234	496452	499811	529116	526333	582436	631970	531378	356535
462.1798@8.396	8.396	462.18	Negative				C25H31ClO6	6-O-Methylarmillaridin	6-O-Methylarmillaridin	1.35459	-1.051	0.19	0.337577	0.326712		4269.94	5189.95	7505.6	7358.94	10279.9	6616.48	6986.16	7342.36	8084.05	8150.48	7804.6	7090.22
166.0265@9.927	9.927	166.026	Negative				C8H6O4	3,4-Methylenedioxybenzoic acid; Terephthalic acid; 1,2-Benzenedicarboxylic acid; Benzoquinoneacetic acid; Phthalic acid	3,4-Methylenedioxybenzoic acid; Terephthalic acid; 1,2-Benzenedicarboxylic acid; Benzoquinoneacetic acid; Phthalic acid	0.254126	-1.002	0.06	0.341557	0.329006		53207.9	54271.8	47366.2	49162	54975.3	51508.9	58647.5	55920.4	51416.6	47368.2	55631.1	54154.4
232.1063@3.319	3.319	232.106	Positive				C9H16N2O5	L-N-(3-Carboxypropyl)glutamine; Valyl-Aspartate; Threoninyl-Hydroxyproline; N2-Succinyl-L-ornithine; Aspartyl-Valine; Hydroxyprolyl-Threonine; 4-(Glutamylamino) butanoate	L-N-(3-Carboxypropyl)glutamine; Valyl-Aspartate; Threoninyl-Hydroxyproline; N2-Succinyl-L-ornithine; Aspartyl-Valine; Hydroxyprolyl-Threonine; 4-(Glutamylamino) butanoate	3.25777	-0.998	0.38	0.341958	0.329006		474428	194497	164043	247681	417184	198416	599388	426849	388949	296363	147193	344374
250.1204@14.815	14.815	250.12	Negative				C14H18O4	1,2-Benzenedicarboxylic acid, bis(1-methylethyl) ester; 3,4-Dihydro-6-hydroxy-2,5,7,8-tetramethyl-2H-1-benzopyran-2-carboxylic acid; Coenzyme Q1; Helinorbisabone; Ubiquinone-1; .delta.-CEHC; Trolox; 1,2-Benzenedicarboxylic acid, dipropyl ester	1,2-Benzenedicarboxylic acid, bis(1-methylethyl) ester; 3,4-Dihydro-6-hydroxy-2,5,7,8-tetramethyl-2H-1-benzopyran-2-carboxylic acid; Coenzyme Q1; Helinorbisabone; Ubiquinone-1; .delta.-CEHC; Trolox; 1,2-Benzenedicarboxylic acid, dipropyl ester	0.143292	1.001	-0.03	0.343856	0.329861		148517	150278	166786	153012	159561	157173	147556	151845	149802	151302	155041	159924
456.296@8.523	8.523	456.296	Positive				C27H40N2O4	N-docosahexaenoyl glutamine	N-docosahexaenoyl glutamine	1.6145	0.996	-0.24	0.346867	0.330891		340508	458936	418952	392172	430813	253056	316956	382002	419881	429142	273323	174874
266.13@7.881	7.881	266.13	Negative				C18H18O2	Dienestrol; 3-Phenylpropyl cinnamate	Dienestrol; 3-Phenylpropyl cinnamate	1.29582	0.999	-0.2	0.347232	0.330891		23051.8	28466.9	24043.6	27970.7	23985.9	17789.4	18140.1	27759.4	25828.3	26328.7	18347.3	12925.7
296.1206@9.53	9.53	296.121	Positive				C14H20N2O3S	Methionyl-Phenylalanine; Phenylalanyl-Methionine	Methionyl-Phenylalanine; Phenylalanyl-Methionine	0.914317	0.986	-0.18	0.347964	0.330891		21402.1	39271.8	28194.9	20758.9	25387.2	23533.7	23815.9	20606.4	33064.9	21530.4	21756	18310.4
214.1324@3.973	3.973	214.132	Positive				C10H18N2O3	Dethiobiotin; Valyl-Proline; Prolyl-Valine	Dethiobiotin; Valyl-Proline; Prolyl-Valine	0.386209	0.98	-0.09	0.35041	0.331995		544493	560494	499801	435524	509719	456113	453488	545241	525506	419243	417478	474721
179.0248@2.826	2.826	179.025	Negative				C5H9NO4S	S-Carboxymethyl-L-cysteine	S-Carboxymethyl-L-cysteine	0.832115	-0.989	0.15	0.351371	0.331995		158611	273749	194966	264343	260096	201816	241200	242103	245966	252292	298688	200248
495.2624@9.138	9.138	495.262	Negative				C22H42NO9P	PS(16:1(9Z)/0:0)	PS(16:1(9Z)/0:0)	0.27786	-0.976	0.06	0.35217	0.331995		12031.9	12331.7	13871.3	13185.4	12458.6	10908.3	13711.4	12228.1	13039.8	14332.9	11588.3	13297.7
788.4225@10.253	10.253	788.423	Positive				C39H64O16	Balagyptin	Balagyptin	2.66526	-0.978	0.3	0.354071	0.332828		62016.3	31805.5	38766.9	31012.8	31289.6	51993	56440.7	33021.2	33960.2	34259.1	68029.2	92386.4
306.0551@7.589	7.589	306.055	Negative				C18H10O5	Neoduleen	Neoduleen	0.268685	0.965	-0.06	0.357426	0.333587		60508.2	64978.9	76204.3	68021.6	69992.7	68612.9	58247.4	64341.7	68095.4	71576.8	60365.4	68347.7
287.1961@2.255	2.255	287.196	Positive				C12H25N5O3	Leucyl-Arginine; Arginyl-Isoleucine; Arginyl-Leucine; Isoleucyl-Arginine	Leucyl-Arginine; Arginyl-Isoleucine; Arginyl-Leucine; Isoleucyl-Arginine	0.899328	0.965	-0.17	0.357712	0.333587		58472.2	64394.8	55852.3	62359.1	60303.7	37419.6	43055.3	67500.7	58779.2	53735.8	43172.6	36194.5
233.1273@9.531	9.531	233.127	Positive				C10H19NO5	Hydroxypropionylcarnitine	Hydroxypropionylcarnitine	2.44806	-1.001	0.25	0.358069	0.333587		48901.8	60408	82163	73566.4	159435	56979.7	80476.9	80871.2	95116.7	80539.7	102300	91807.4
218.1264@3.234	3.234	218.126	Negative				C9H18N2O4	L-Lysopine; Meprobamat; Leucyl-Serine; Isoleucyl-Serine; Threoninyl-Valine; Pantothenamide; Valyl-Threonine; Serinyl-Leucine; Serinyl-Isoleucine; Meprobamate	L-Lysopine; Meprobamat; Leucyl-Serine; Isoleucyl-Serine; Threoninyl-Valine; Pantothenamide; Valyl-Threonine; Serinyl-Leucine; Serinyl-Isoleucine; Meprobamate	1.15754	0.995	-0.17	0.358957	0.333587		111254	126539	116713	107322	119035	100035	80969.6	137832	130366	117150	85950.7	70764.6
572.1381@7.592	7.592	572.138	Negative				C19H25N8O11P	Adenylyl(3'-5')cytidin	Adenylyl(3'-5')cytidin	0.366052	0.951	-0.08	0.364333	0.337624		86510.5	93543.8	109515	109095	101752	93355	90505.5	95205	90787.9	109899	79207.3	96686.8
567.3545@17.914	17.914	567.355	Negative				C27H54NO9P	PS(21:0/0:0)	PS(21:0/0:0)	1.20028	-0.961	0.18	0.366567	0.338734		1.15016e+06	2.08123e+06	2.00395e+06	2.18652e+06	2.40777e+06	2.52448e+06	2.18383e+06	1.88508e+06	2.02788e+06	2.42797e+06	2.87894e+06	2.32406e+06
202.1321@7.855	7.855	202.132	Positive				C9H18N2O3	Glutamine, butyl ester; Isoleucyl-Alanine; L-Alanyl-L-norleucin; Leucyl-Alanine; Alanyl-Leucine; Alanyl-Isoleucine	Glutamine, butyl ester; Isoleucyl-Alanine; L-Alanyl-L-norleucin; Leucyl-Alanine; Alanyl-Leucine; Alanyl-Isoleucine	1.36968	0.95	-0.2	0.369994	0.340053		337734	567233	422120	397906	439285	373620	295161	499449	478418	416285	352217	222828
923.1608@2.297	2.297	923.161	Positive				C28H44N7O20P3S	3-Oxopimelyl-CoA	3-Oxopimelyl-CoA	0.752529	-0.939	0.15	0.370073	0.340053		59768.8	102943	93840	80110.5	100682	82749.9	98520.2	79006.2	89205.5	79191.4	127233	102729
393.2884@14.082	14.082	393.288	Positive				C23H39NO4	PGH2-EA	PGH2-EA	4.94938	-0.95	0.34	0.372309	0.340089		10393.7	15511.9	32574.7	40353.9	31984.7	34802.7	26734	27725.2	24531.2	26901.7	42237.8	46847.9
294.1225@9.269	9.269	294.123	Positive				C14H18N2O5	4'-tert-Butyl-2',6'-dimethyl-3',5'-dinitroacetophenone; Hydroxyprolyl-Tyrosine; L-gamma-Glutamyl-beta-phenyl-beta-L-alanine; Aspartame; gamma-Glutamylphenylalanine; Aspart; N-gamma-L-Glutamyl-L-phenylalanine; Tyrosyl-Hydroxyproline; Glutamylphenylalanine	4'-tert-Butyl-2',6'-dimethyl-3',5'-dinitroacetophenone; Hydroxyprolyl-Tyrosine; L-gamma-Glutamyl-beta-phenyl-beta-L-alanine; Aspartame; gamma-Glutamylphenylalanine; Aspart; N-gamma-L-Glutamyl-L-phenylalanine; Tyrosyl-Hydroxyproline; Glutamylphenylalanine	0.841118	0.933	-0.17	0.372993	0.340089		152769	156203	140267	98420.7	149354	97943.8	144790	97847.8	144371	117125	117534	85463.4
916.5375@10.064	10.064	916.538	Negative				C47H80O17	Notoginsenoside Fe; Protopanaxadiol 3-glucoside 20-[arabinosyl-(1->2)-glucoside]; Vinaginsenoside R17; Gynosaponin I; Vinaginsenoside R16; Chikusetsusaponin III; Maduramicin	Notoginsenoside Fe; Protopanaxadiol 3-glucoside 20-[arabinosyl-(1->2)-glucoside]; Vinaginsenoside R17; Gynosaponin I; Vinaginsenoside R16; Chikusetsusaponin III; Maduramicin	0.547085	0.956	-0.09	0.374526	0.340089		13878	15373.1	13667.8	13541.5	15203.9	13982.1	13013.9	15171.8	16987.2	11768.8	11380.3	12737.3
1053.552@8.347	8.347	1053.55	Negative				C52H85N3O15P2	CDP-DG(18:0/22:6(4Z,7Z,10Z,13Z,16Z,19Z))	CDP-DG(18:0/22:6(4Z,7Z,10Z,13Z,16Z,19Z))	0.246362	0.93	-0.05	0.374528	0.340089		21056.7	25289.7	21155.2	22057.7	24100.8	22585.3	21712.9	22456.1	24040.9	22408.3	20734.6	19783.5
228.0998@11.844	11.844	228.1	Negative				C11H16O5	Propyl propane thiosulfonate; Depdecin	Propyl propane thiosulfonate; Depdecin	0.552901	0.925	-0.11	0.377496	0.340089		31469.3	37391	25604.5	25202.2	28593.5	25668	29717.3	29294.5	30845.9	23226.9	23888.3	23532.4
499.3277@16.349	16.349	499.328	Negative				C30H45NO5	Hydroxybuprenorphine	Hydroxybuprenorphine	0.754085	0.922	-0.15	0.378359	0.340089		84266.9	127934	107542	144899	93789	99059.3	100858	89390.2	89311.5	133655	74577.1	103123
312.2297@17.401	17.401	312.23	Negative				C18H32O4	15,16-DiHODE; 10-HpODE; 10S-HpODE; (?)-(E)-13-Hydroxy-10-oxo-11-octadecenoic acid; 13-L-Hydroperoxylinoleic acid; 5S,8R-DiHODE; 9-HPODE; E,E-13-HpODE; 9(S)-HPODE; E,E-9-HpODE; 9(S)-HpOD; 13-Hydroperoxy-9Z,11E-octadecadienoic acid; 13-HPODE; 12,13-DiHODE; 13S-HpODE; 7S,8S-DiHODE; 12-HpODE; 9S-Hydroperoxy-10E,12Z-octadecadienoic acid; gamma- 12,13-DiHODE; gamma- 6,7-DiHODE; 9,10-DiHODE; gamma- 9,10…	15,16-DiHODE; 10-HpODE; 10S-HpODE; (?)-(E)-13-Hydroxy-10-oxo-11-octadecenoic acid; 13-L-Hydroperoxylinoleic acid; 5S,8R-DiHODE; 9-HPODE; E,E-13-HpODE; 9(S)-HPODE; E,E-9-HpODE; 9(S)-HpOD; 13-Hydroperoxy-9Z,11E-octadecadienoic acid; 13-HPODE; 12,13-DiHODE; 13S-HpODE; 7S,8S-DiHODE; 12-HpODE; 9S-Hydroperoxy-10E,12Z-octadecadienoic acid; gamma- 12,13-DiHODE; gamma- 6,7-DiHODE; 9,10-DiHODE; gamma- 9,10…	1.33849	-0.92	0.23	0.379247	0.340089		10055.3	7344.06	13287.2	11955.5	15176.7	17145.3	13324.8	8876.86	12767.6	14404.8	19452	18459.3
490.1469@2.284	2.284	490.147	Negative				C24H26O11	4',5,6-Trimethylscutellarein 7-glucoside; 5-Methoxyafrormosin 7-O-glucoside; Cladrastin 7-O-glucoside; Lethedoside A; 6-Hydroxykaempferol 3,6-dimethyl ether 7-glucoside	4',5,6-Trimethylscutellarein 7-glucoside; 5-Methoxyafrormosin 7-O-glucoside; Cladrastin 7-O-glucoside; Lethedoside A; 6-Hydroxykaempferol 3,6-dimethyl ether 7-glucoside	0.887425	0.934	-0.14	0.379485	0.340089		65109	79302.2	88644.8	78574.5	75734.1	90159.4	65244.8	73884.3	81894.2	85092.9	85758.9	47227.8
293.1386@7.625	7.625	293.139	Positive				C14H19N3O4	Glutaminyl-Phenylalanine; Phenylalanyl-Gamma-glutamate; Phenylalanyl-Glutamine; Gamma-glutamyl-Phenylalanine	Glutaminyl-Phenylalanine; Phenylalanyl-Gamma-glutamate; Phenylalanyl-Glutamine; Gamma-glutamyl-Phenylalanine	1.17601	0.931	-0.17	0.381755	0.340089		66607.9	91066.5	68320	70080.4	71139.9	60125.2	50892.6	86367.5	80063.4	72523.8	56449	42274.1
551.3581@17.309	17.309	551.358	Negative				C27H54NO8P	GPEtn(10:0/12:0); GPEtn(12:0/10:0); PC(16:0/3:0); GPEtn(11:0/11:0); PC(17:0/2:0)	GPEtn(10:0/12:0); GPEtn(12:0/10:0); PC(16:0/3:0); GPEtn(11:0/11:0); PC(17:0/2:0)	1.72142	-0.912	0.25	0.383745	0.340089		90024.6	98394.9	142005	195569	102727	105559	178011	104100	147843	214796	82195.9	153684
566.0556@2.293	2.293	566.056	Negative				C15H24N2O17P2	UDP-D-Galactose; [(2R,3S,4R,5R)-5-(2,4-dioxo-1,2,3,4-tetrahydropyrimidin-1-yl)-3,4-dihydroxyoxolan-2-yl]methyl {[(3R,4S,5S,6R)-3,4,5-trihydroxy-6-(hydroxymethyl)oxan-2-yl phosphonato]oxy}phosphonate; Uridine diphosphate glucose; Uridine 5'-diphosphogalactos; UDP-.alpha.-D-Glucose; Uridine diphosphategalactose; UDP-D-glucose	UDP-D-Galactose; [(2R,3S,4R,5R)-5-(2,4-dioxo-1,2,3,4-tetrahydropyrimidin-1-yl)-3,4-dihydroxyoxolan-2-yl]methyl {[(3R,4S,5S,6R)-3,4,5-trihydroxy-6-(hydroxymethyl)oxan-2-yl phosphonato]oxy}phosphonate; Uridine diphosphate glucose; Uridine 5'-diphosphogalactos; UDP-.alpha.-D-Glucose; Uridine diphosphategalactose; UDP-D-glucose	1.49126	-0.914	0.21	0.385631	0.340089		2.01391e+06	3.88136e+06	3.65358e+06	5.02716e+06	3.32461e+06	2.51661e+06	4.0537e+06	2.75718e+06	3.03888e+06	4.08048e+06	4.36664e+06	4.75408e+06
228.147@8.534	8.534	228.147	Negative				C11H20N2O3	L-leucyl-L-proline ; L-isoleucyl-L-proline ; Leucyl-Proline; Isoleucyl-Proline	L-leucyl-L-proline ; L-isoleucyl-L-proline ; Leucyl-Proline; Isoleucyl-Proline	1.17474	0.908	-0.19	0.387059	0.340089		53325.9	72586.5	62601	64959.4	64384.4	40573.9	50977.4	65786.4	65182.7	62551.8	41987	33008.5
284.0765@7.911	7.911	284.077	Positive				C10H12N4O6	Xanthosine	Xanthosine	1.03216	-0.915	0.16	0.387281	0.340089		146783	166182	260824	155976	255632	220096	205772	196140	192521	263395	261022	202074
226.0951@8.35	8.35	226.095	Negative				C10H14N2O4	Porphobilinogen	Porphobilinogen	0.751883	-0.905	0.14	0.387871	0.340089		16961.4	16407.6	15374.3	14566	20283.5	12491.6	15771.7	17271.2	13534.6	18137.4	24865.3	16845
113.0476@2.278	2.278	113.048	Negative				C5H7NO2	1-Pyrroline-2-carboxylic acid; 3,4-Dehydro-L-prolin; 1-Pyrroline-5-carboxylic acid	1-Pyrroline-2-carboxylic acid; 3,4-Dehydro-L-prolin; 1-Pyrroline-5-carboxylic acid	2.6096	-0.907	0.27	0.389621	0.340089		276991	252188	213698	143421	293877	292576	505805	170369	315685	174129	365761	331477
191.0616@9.237	9.237	191.062	Negative				C7H13NO3S	L-Methionine, N-acetyl-; N-Acetyl-L-methionine; 2-Acetylamino-3-mercapto-3-methylbutyric acid	L-Methionine, N-acetyl-; N-Acetyl-L-methionine; 2-Acetylamino-3-mercapto-3-methylbutyric acid	0.810861	0.902	-0.14	0.390224	0.340089		45733.8	48533.6	46191.8	52352.5	66918.6	34602	45920.9	50128.2	50649	46138.3	36398.3	35257.3
278.1876@16.872	16.872	278.188	Negative				C17H26O3	Panaxytriol; Panaxacol; 1-(4-Hydroxy-3-methoxyphenyl)-3-decanone; 8-Acetoxy-4-acoren-3-one	Panaxytriol; Panaxacol; 1-(4-Hydroxy-3-methoxyphenyl)-3-decanone; 8-Acetoxy-4-acoren-3-one	0.0882192	-0.899	0.02	0.390666	0.340089		48023.7	51204.8	50854.5	50418.1	51622.4	49502.4	51536.8	51628.7	50035	49483.5	50334.3	52423.3
112.0273@4.483	4.483	112.027	Positive				C4H4N2O2	4,6-Dihydroxypyrimidin; Uracil; 4-Carboxypyrazole	4,6-Dihydroxypyrimidin; Uracil; 4-Carboxypyrazole	0.475264	-0.9	0.09	0.391884	0.340089		1.24137e+06	1.3425e+06	1.47249e+06	1.42927e+06	1.24537e+06	1.14796e+06	1.43387e+06	1.22527e+06	1.24041e+06	1.53187e+06	1.26261e+06	1.71337e+06
762.5521@10.431	10.431	762.552	Positive				C45H79O7P	PA(O-20:0/22:6(4Z,7Z,10Z,13Z,16Z,19Z))	PA(O-20:0/22:6(4Z,7Z,10Z,13Z,16Z,19Z))	0.731291	-0.894	0.14	0.392667	0.340089		176386	191428	153030	120838	131286	172976	140219	166017	137284	218047	212175	172136
347.0633@2.86	2.86	347.063	Negative				C10H14N5O7P	Adenosine 3'-monophosphate; 2-hydroxy-dAMP; Adenosine monophosphate; Adenosine 2'-phosphate; Adenosine 5'-monophosphate; 3'-AMP; AMP; 2'-Deoxyguanosine 5'-monophosphate	Adenosine 3'-monophosphate; 2-hydroxy-dAMP; Adenosine monophosphate; Adenosine 2'-phosphate; Adenosine 5'-monophosphate; 3'-AMP; AMP; 2'-Deoxyguanosine 5'-monophosphate	0.644272	0.89	-0.13	0.394343	0.340089		1.96938e+07	2.47626e+07	1.84527e+07	2.55311e+07	1.81563e+07	1.78884e+07	1.86966e+07	2.06647e+07	2.17146e+07	2.1398e+07	1.82644e+07	1.34938e+07
360.1327@11.306	11.306	360.133	Positive				C18H20N2O6	Nitrendipin; Nitrendipine; Dityrosine	Nitrendipin; Nitrendipine; Dityrosine	0.639968	-0.904	0.11	0.394394	0.340089		25846.9	21025.4	23436	22996.2	21717.7	26276.4	24276.2	20356	21856.8	24844.9	30684.8	31469.2
176.048@15.401	15.401	176.048	Positive				C10H8O3	3-(3,4-Methylenedioxyphenyl)propenal; 4-Hydroxy-7-methylcoumarin; 1,4,5-Naphthalenetriol; 8-Methoxycoumarin; Herniarin; 6-Hydroxy-4-methylcoumarin; 7-Hydroxy-6-methyl-2H-1-benzopyran-2-one; 6-Methoxychromone; 10-Hydroxy-2,8-decadiene-4,6-diynoic acid; 4-Methoxycoumarin; 4-Hydroxy-6-methylcoumarin; 4-Methylumbelliferone; 7-Methoxycoumarin	3-(3,4-Methylenedioxyphenyl)propenal; 4-Hydroxy-7-methylcoumarin; 1,4,5-Naphthalenetriol; 8-Methoxycoumarin; Herniarin; 6-Hydroxy-4-methylcoumarin; 7-Hydroxy-6-methyl-2H-1-benzopyran-2-one; 6-Methoxychromone; 10-Hydroxy-2,8-decadiene-4,6-diynoic acid; 4-Methoxycoumarin; 4-Hydroxy-6-methylcoumarin; 4-Methylumbelliferone; 7-Methoxycoumarin	1.32103	0.913	-0.17	0.394412	0.340089		29305.1	36749	30003	28115.7	32404.3	26606.1	31843.9	28687	42283	25503.5	17782.5	21695.1
412.1174@7.995	7.995	412.117	Positive				C22H20O8	Mollicellin C; 4beta-(2,4-Dihydroxy-3-methoxyphenyl)fisetinidol	Mollicellin C; 4beta-(2,4-Dihydroxy-3-methoxyphenyl)fisetinidol	0.592708	-0.884	0.12	0.397381	0.340089		13305.6	11630.2	13351	15736	17649.1	16530	16448	15215.2	21460.6	14398.2	15104.7	13327.7
106.0418@7.759	7.759	106.042	Positive				C7H6O	Benzaldehyde	Benzaldehyde	0.435082	-0.902	0.07	0.397498	0.340089		26612.7	29466.8	32768.5	28154.7	36986.2	27398	30962.4	29822.9	30118.6	32149.2	34786.5	31921.7
112.0274@2.353	2.353	112.027	Negative				C4H4N2O2	4,6-Dihydroxypyrimidin; Uracil; 4-Carboxypyrazole	4,6-Dihydroxypyrimidin; Uracil; 4-Carboxypyrazole	1.2068	-0.907	0.16	0.398617	0.340089		360577	406763	546775	355455	746063	490445	530566	472589	509519	593939	573939	468168
475.244@9.576	9.576	475.244	Positive				C29H31F2N3O	Fluspirilene	Fluspirilene	0.380547	-0.901	0.06	0.400373	0.340089		48818.8	52028.1	42303.6	38217.2	47848.3	46058.6	44565.9	50265.5	48864	48597.4	46968.5	47026.2
521.5907@19.71	19.71	521.591	Positive				C36H75N	Tridodecylamine	Tridodecylamine	0.212158	0.917	-0.03	0.400947	0.340089		179008	210092	182288	182161	178775	179075	179234	181559	180269	180144	181441	180863
370.1057@2.439	2.439	370.106	Negative				C20H18O7	Gancaonin P; Lupinisoflavone B; Justisolin; Neouralenol; Glycyrrhizaisoflavone A; Glycyrrhizaflavonol A; Sesamolin; 8-Hydroxygalangin 7-methyl ether 8-butyrate; Lunatone; Oxidihydroartocarpesin; 2,3-Dehydrokievitol; 8'-Episesaminone; Lupinisoflavone D; Uralenol; Glycyrrhiza flavonol A	Gancaonin P; Lupinisoflavone B; Justisolin; Neouralenol; Glycyrrhizaisoflavone A; Glycyrrhizaflavonol A; Sesamolin; 8-Hydroxygalangin 7-methyl ether 8-butyrate; Lunatone; Oxidihydroartocarpesin; 2,3-Dehydrokievitol; 8'-Episesaminone; Lupinisoflavone D; Uralenol; Glycyrrhiza flavonol A	4.03305	-0.904	0.28	0.40116	0.340089		178006	160864	356735	165481	567657	280764	328173	264847	321539	388358	253630	317489
246.1246@2.331	2.331	246.125	Positive				C15H18O3	Enokipodin B; Zedoarol; Annuolide C; Methyl (2E,4Z,6E,8E,10E)-4,8-dimethyl-12-oxo-2,4,6,8,10-dodecapentaenoate; alpha-Santonin; Lacinilene C; Glandulone A; 2-Oxo-5,11(13)-eudesmadien-12,8-olide; beta-Santonin; 3-Oxo-1,4,11(13)-eudesmatrien-12-oic acid; Loxoprofen; Santonin; Ipomeabisfuran; .alpha.-Santonin; Annuolide A; Zederone; Curcolone; 8-Epixanthatin; 5-Hydroxy-2-(1-hydroxy-5-methyl-4-hexeny…	Enokipodin B; Zedoarol; Annuolide C; Methyl (2E,4Z,6E,8E,10E)-4,8-dimethyl-12-oxo-2,4,6,8,10-dodecapentaenoate; alpha-Santonin; Lacinilene C; Glandulone A; 2-Oxo-5,11(13)-eudesmadien-12,8-olide; beta-Santonin; 3-Oxo-1,4,11(13)-eudesmatrien-12-oic acid; Loxoprofen; Santonin; Ipomeabisfuran; .alpha.-Santonin; Annuolide A; Zederone; Curcolone; 8-Epixanthatin; 5-Hydroxy-2-(1-hydroxy-5-methyl-4-hexeny…	0.425409	0.878	-0.08	0.401187	0.340089		86775.8	88028.6	86462.9	73405.2	92240.8	73153.7	79704.3	87254.4	83239.4	85200.4	75634.3	62434.5
244.07@4.472	4.472	244.07	Positive				C9H12N2O6	Pseudouridine; Uridine	Pseudouridine; Uridine	0.512891	-0.883	0.09	0.401301	0.340089		841472	915768	994595	970580	831959	778161	966737	812812	845549	1.04292e+06	855941	1.18375e+06
152.0337@4.014	4.014	152.034	Positive				C5H4N4O2	2-Cyanoamino-4,6-dihydroxypyrimidin; Xanthin; 6,8-Dihydroxypurine; Xanthine; Oxypurinol	2-Cyanoamino-4,6-dihydroxypyrimidin; Xanthin; 6,8-Dihydroxypurine; Xanthine; Oxypurinol	0.890025	-0.889	0.13	0.405041	0.34207		1.13887e+06	1.15062e+06	1.65923e+06	1.09259e+06	1.89522e+06	1.48565e+06	1.41379e+06	1.43628e+06	1.40981e+06	1.58374e+06	1.78044e+06	1.42346e+06
132.0422@8.143	8.143	132.042	Negative				C5H8O4	Monoethyl malonic acid; Ethylmalonic acid; 2-Acetolactate ; Dimethylmalonic acid; Glutaric acid; Methylsuccinic acid; 2-C-Methyl-1,4-erythrono-D-lactone; 2-Deoxy-L-ribono-1,4-lactone; 2-Hydroxy-4-oxopentanoic acid; (S)-2-Acetolactate	Monoethyl malonic acid; Ethylmalonic acid; 2-Acetolactate ; Dimethylmalonic acid; Glutaric acid; Methylsuccinic acid; 2-C-Methyl-1,4-erythrono-D-lactone; 2-Deoxy-L-ribono-1,4-lactone; 2-Hydroxy-4-oxopentanoic acid; (S)-2-Acetolactate	2.96587	0.872	-0.29	0.40573	0.34207		127428	85940.4	92625.7	82230.4	149203	60155.1	65307.5	63373.2	51389	95810.6	179105	62110.9
585.3475@8.906	8.906	585.347	Negative				C37H47NO5	Janthitrem B	Janthitrem B	0.561054	-0.86	0.11	0.410079	0.344848		48827.4	43458.2	36171.6	35192.5	39644.5	50347.9	49564.1	39001.7	40020.5	40469.6	46663.1	58406.2
437.2914@17.814	17.814	437.291	Positive				C21H44NO6P	PE(P-16:0e/0:0)	PE(P-16:0e/0:0)	0.498569	0.878	-0.08	0.412212	0.345752		879343	693745	635533	841786	643501	663711	684078	682630	726485	714380	655026	634987
665.1258@7.841	7.841	665.126	Positive				C21H29N7O14P2	NADH	NADH	0.735436	-0.851	0.13	0.415734	0.347081		106675	110652	97174.9	83959.4	125703	72844.1	99245.2	104579	113935	123345	122867	82789.4
259.1903@2.325	2.325	259.19	Positive				C12H25N3O3	Lysyl-Leucine; Leucyl-Lysine; Isoleucyl-Lysine; Lysyl-Isoleucine	Lysyl-Leucine; Leucyl-Lysine; Isoleucyl-Lysine; Lysyl-Isoleucine	2.4007	0.856	-0.25	0.416413	0.347081		31884.3	62734.4	47016.7	44107.8	51280.8	34264	27971.1	55746.5	58064.5	45963.3	30292	20835.5
260.1371@8.964	8.964	260.137	Negative				C11H20N2O5	gamma-Glutamylleucine; L-gamma-glutamyl-L-isoleucine ; L-gamma-glutamyl-L-leucine	gamma-Glutamylleucine; L-gamma-glutamyl-L-isoleucine ; L-gamma-glutamyl-L-leucine	3.418	0.859	-0.27	0.417237	0.347081		167298	240037	175528	134047	226933	139729	242129	154013	232778	148915	111267	67271.9
239.1533@14.369	14.369	239.153	Positive				C13H21NO3	Albuterol; Salbutamol; 3alpha-Tigloyloxytropane N-oxide; Isoetharin; Moprolol; Petasinine; Isoetharine	Albuterol; Salbutamol; 3alpha-Tigloyloxytropane N-oxide; Isoetharin; Moprolol; Petasinine; Isoetharine	0.416845	-0.854	0.07	0.418041	0.347081		35009.2	36489.1	35414.2	39009.4	41968.4	36447	35788.3	38431.8	46666.2	34864.3	36463.3	44224
521.2736@17.346	17.346	521.274	Negative				C24H44NO9P	1-Oleoylglycerophosphoserine; PS(18:2(9Z,12Z)/0:0)	1-Oleoylglycerophosphoserine; PS(18:2(9Z,12Z)/0:0)	0.581108	-0.844	0.09	0.429011	0.352118		70067	86418.1	81741.6	93053.5	102564	109962	96794.2	101333	93855.4	85730.1	100496	93743.3
159.1261@9.611	9.611	159.126	Positive				C8H17NO2	DL-2-Aminooctanoic acid; Pregabalin; DL-2-Aminocaprylic acid	DL-2-Aminooctanoic acid; Pregabalin; DL-2-Aminocaprylic acid	1.37528	0.826	-0.19	0.429651	0.352118		105038	101762	111165	145724	145091	79573.1	122374	71572	66115.4	134779	91428.7	128134
231.1481@8.21	8.21	231.148	Positive				C11H21NO4	N-.alpha.-(tert-Butoxycarbonyl)-L-leucin; Isobutyryl-L-carnitine; Butyrylcarnitin; Butyrylcarnitine; N-.alpha.-(tert-Butoxycarbonyl)-L-Isoleucin	N-.alpha.-(tert-Butoxycarbonyl)-L-leucin; Isobutyryl-L-carnitine; Butyrylcarnitin; Butyrylcarnitine; N-.alpha.-(tert-Butoxycarbonyl)-L-Isoleucin	1.75166	-0.835	0.2	0.430044	0.352118		902586	2.02478e+06	2.00014e+06	1.97067e+06	2.37614e+06	2.25999e+06	2.2301e+06	1.78728e+06	2.05285e+06	1.92847e+06	2.93001e+06	1.89118e+06
188.116@7.901	7.901	188.116	Negative				C8H16N2O3	Glycyl-Isoleucine; Glycyl-L-leucine; Leucyl-Glycine; Valyl-Alanine; Isoleucyl-Glycine; N.alpha.-Acetyl-L-lysin; Alanyl-Valine; N.epsilon.-Acetyl-L-lysin; N6-Acetyl-L-lysine; Glycyl-L-norleucin; N-Alpha-acetyllysine	Glycyl-Isoleucine; Glycyl-L-leucine; Leucyl-Glycine; Valyl-Alanine; Isoleucyl-Glycine; N.alpha.-Acetyl-L-lysin; Alanyl-Valine; N.epsilon.-Acetyl-L-lysin; N6-Acetyl-L-lysine; Glycyl-L-norleucin; N-Alpha-acetyllysine	0.517313	0.83	-0.08	0.430783	0.352118		71515.3	79715.1	69774.1	71001.3	66621.8	61833.2	65024.9	70644.5	77674.2	71879.8	63125.9	50967.3
132.0788@10.24	10.24	132.079	Negative				C6H12O3	3-hydroxyhexanoic acid; 2-Ethyl-2-Hydroxybutyric acid; (+/-)-1-Acetoxy-1-ethoxyethane; Threo-3-Hydroxy-2-methylbutyric acid; 4,4-Dimethoxy-2-butanone; 2-Ethyl-2-hydroxybutyric acid; 6-hydroxy caproic acid; 5-Hydroxyhexanoic acid; DL-4-hydroxy caproic acid; (5R)-5-Hydroxyhexanoic acid; 2-Hydroxyisocaproic acid; 2-Hydroxy-3-methylpentanoic acid; Hydroxyisocaproic acid; Paraldehyde; (R)-3-Hydroxyhex…	3-hydroxyhexanoic acid; 2-Ethyl-2-Hydroxybutyric acid; (+/-)-1-Acetoxy-1-ethoxyethane; Threo-3-Hydroxy-2-methylbutyric acid; 4,4-Dimethoxy-2-butanone; 2-Ethyl-2-hydroxybutyric acid; 6-hydroxy caproic acid; 5-Hydroxyhexanoic acid; DL-4-hydroxy caproic acid; (5R)-5-Hydroxyhexanoic acid; 2-Hydroxyisocaproic acid; 2-Hydroxy-3-methylpentanoic acid; Hydroxyisocaproic acid; Paraldehyde; (R)-3-Hydroxyhex…	1.06044	-0.821	0.15	0.433728	0.352118		41639.3	45026	59370.1	83997.5	65864.3	65321.6	77845.2	59288.4	48367	67718.2	74784.3	66849.1
762.1684@10.435	10.435	762.168	Positive				C34H34O20	Quercetin 3-(2'-galoylrutinoside)	Quercetin 3-(2'-galoylrutinoside)	0.751147	-0.813	0.13	0.435362	0.352118		145617	172538	118142	111803	108508	153857	129633	136451	109041	178998	185093	150683
378.1933@9.372	9.372	378.193	Negative				C23H26N2O3	Pravadolin; 4R-Hydroxy solifenacin	Pravadolin; 4R-Hydroxy solifenacin	0.379638	-0.824	0.06	0.435631	0.352118		12268.1	12619	11915.6	12126.8	13397.3	11370.8	15434.6	11855.4	11801.9	13766.3	11714.8	12557.3
183.053@9.442	9.442	183.053	Negative				C8H9NO4	4-Pyridoxic acid	4-Pyridoxic acid	0.403779	-0.813	0.07	0.435719	0.352118		21596.9	26980.4	24684.6	21802	22284.5	28398.6	24466.6	22852.1	22780	28169	27364.7	27323.3
360.1324@11.296	11.296	360.132	Negative				C18H20N2O6	Nitrendipin; Nitrendipine; Dityrosine	Nitrendipin; Nitrendipine; Dityrosine	0.6572	-0.821	0.1	0.43695	0.352118		44662.9	34061.7	38487.2	38025.7	39685.5	42376.4	46451.4	32781.8	35477.5	41713.1	48532.4	51527.9
260.1379@8.971	8.971	260.138	Positive				C11H20N2O5	gamma-Glutamylleucine; L-gamma-glutamyl-L-isoleucine ; L-gamma-glutamyl-L-leucine	gamma-Glutamylleucine; L-gamma-glutamyl-L-isoleucine ; L-gamma-glutamyl-L-leucine	2.62798	0.822	-0.23	0.437251	0.352118		347015	501427	384743	299100	471348	317020	493426	318781	503868	324949	285250	154491
667.2772@17.962	17.962	667.277	Negative				C39H41NO9	Neoacrimarine B	Neoacrimarine B	0.626244	-0.814	0.1	0.43816	0.352118		60182.2	82056.1	85429.3	101582	89069	82112.2	94497.3	76056.2	84594.1	104375	84889	87402.6
226.1574@13.533	13.533	226.157	Positive				C13H22O3	Riesling acetal; Methyl dihydrojasmonate; 4,5-Dihydrovomifoliol	Riesling acetal; Methyl dihydrojasmonate; 4,5-Dihydrovomifoliol	0.173083	0.81	-0.03	0.438736	0.352118		70989.9	75799.6	72161.8	72402.9	81671.4	72763.3	71860.4	69385.5	73775.7	72117.8	71670.1	77462.9
797.679@11.843	11.843	797.679	Positive				C47H91NO8	GalCer(d18:1/23:0); GlcCer(d18:1/23:0)	GalCer(d18:1/23:0); GlcCer(d18:1/23:0)	0.774011	-0.819	0.11	0.438828	0.352118		114016	172116	182603	137723	192144	183882	151581	163409	178435	184887	202131	167372
152.033@3.995	3.995	152.033	Negative				C5H4N4O2	2-Cyanoamino-4,6-dihydroxypyrimidin; Xanthin; 6,8-Dihydroxypurine; Xanthine; Oxypurinol	2-Cyanoamino-4,6-dihydroxypyrimidin; Xanthin; 6,8-Dihydroxypurine; Xanthine; Oxypurinol	0.987413	-0.825	0.13	0.439659	0.352118		1.86304e+06	1.66386e+06	2.3817e+06	1.60639e+06	3.10224e+06	2.16305e+06	2.32038e+06	2.03802e+06	2.08638e+06	2.40879e+06	2.56365e+06	2.22381e+06
257.1992@16.682	16.682	257.199	Negative				C14H27NO3	N-Lauroylglycine	N-Lauroylglycine	1.13935	0.814	-0.15	0.440253	0.352118		20376.4	20671.3	18449.7	26448	18119.3	37029.7	20447.9	21904.6	19415.4	18962.1	17144	26238.9
740.4422@10.715	10.715	740.442	Negative				C43H65O8P	PA(22:6(4Z,7Z,10Z,13Z,16Z,19Z)/18:4(6Z,9Z,12Z,15Z)); PA(20:5(5Z,8Z,11Z,14Z,17Z)/20:5(5Z,8Z,11Z,14Z,17Z)); PA(18:4(6Z,9Z,12Z,15Z)/22:6(4Z,7Z,10Z,13Z,16Z,19Z))	PA(22:6(4Z,7Z,10Z,13Z,16Z,19Z)/18:4(6Z,9Z,12Z,15Z)); PA(20:5(5Z,8Z,11Z,14Z,17Z)/20:5(5Z,8Z,11Z,14Z,17Z)); PA(18:4(6Z,9Z,12Z,15Z)/22:6(4Z,7Z,10Z,13Z,16Z,19Z))	0.745999	0.807	-0.11	0.444258	0.354455		12789.6	13260.2	12770.2	11846.2	14986	10920.3	12756.7	11501	15360.1	8532.44	10709.7	13021.2
216.1473@6.464	6.464	216.147	Negative				C10H20N2O3	Valyl-Valine	Valyl-Valine	0.552751	0.792	-0.09	0.447452	0.355418		68624.5	81856.9	67503.3	64854.3	78505	58571.8	60359	80154.5	73056.2	69860	58959.5	52815.4
293.137@7.616	7.616	293.137	Negative				C14H19N3O4	Glutaminyl-Phenylalanine; Phenylalanyl-Gamma-glutamate; Phenylalanyl-Glutamine; Gamma-glutamyl-Phenylalanine	Glutaminyl-Phenylalanine; Phenylalanyl-Gamma-glutamate; Phenylalanyl-Glutamine; Gamma-glutamyl-Phenylalanine	1.63646	0.801	-0.18	0.447639	0.355418		12467.3	19025.9	13075.1	13833.8	15843	11586.2	9696.45	18240.7	16825	14942.1	10824.4	7641.94
338.0516@7.713	7.713	338.052	Negative				C10H15N2O9P	Imidazoleacetic acid ribotide	Imidazoleacetic acid ribotide	0.523697	-0.793	0.08	0.450225	0.355715		4.47082e+06	4.60006e+06	4.04075e+06	4.58546e+06	4.03011e+06	3.11185e+06	4.64551e+06	3.93135e+06	3.9911e+06	4.09823e+06	4.68913e+06	4.77364e+06
696.1308@2.861	2.861	696.131	Negative				C33H28O17	Maclurin 3-C-(2''-galloyl-6''-p-hydroxybenzoyl-glucoside); Maclurin 3-C-(2''-p-hydroxybenzoyl-6''-galloyl-glucoside)	Maclurin 3-C-(2''-galloyl-6''-p-hydroxybenzoyl-glucoside); Maclurin 3-C-(2''-p-hydroxybenzoyl-6''-galloyl-glucoside)	1.10921	0.786	-0.16	0.450629	0.355715		277068	380762	252449	400921	246556	252014	262594	302635	328371	319606	256285	158586
178.0987@14.912	14.912	178.099	Negative				C11H14O2	4-(4-Methoxyphenyl)-2-butanone; alpha,alpha-Dimethylphenethyl formate; p-Tolyl isobutyrate; 2-Phenylethyl propanoate; 3-(2-Hydroxy-4-methylphenyl)-2-butanone; Ethyl 3-phenylpropanoate; Methyleugenol; Isopropyl phenylacetate; 5-Phenylvaleric acid; Methylisoeugenol; 3-Phenylpropyl acetate; 2-Ethoxy-5-(1-propenyl)phenol; Phenylmethyl 2-methylpropanoate; Methyl 4-phenylbutanoate; Propyl phenylacetate…	4-(4-Methoxyphenyl)-2-butanone; alpha,alpha-Dimethylphenethyl formate; p-Tolyl isobutyrate; 2-Phenylethyl propanoate; 3-(2-Hydroxy-4-methylphenyl)-2-butanone; Ethyl 3-phenylpropanoate; Methyleugenol; Isopropyl phenylacetate; 5-Phenylvaleric acid; Methylisoeugenol; 3-Phenylpropyl acetate; 2-Ethoxy-5-(1-propenyl)phenol; Phenylmethyl 2-methylpropanoate; Methyl 4-phenylbutanoate; Propyl phenylacetate…	0.225545	0.786	-0.04	0.45236	0.355715		38325.8	45287.4	43116.8	40831	44461.3	39495.6	41490.5	40761.1	42274.1	42095.9	40891.3	37272.4
113.1205@9.612	9.612	113.121	Positive				C7H15N	N-n-Butylpropionamid; N-Methylcyclohexanamin; N-n-Butylpropionamide; N-Methylcyclohexanamine	N-n-Butylpropionamid; N-Methylcyclohexanamin; N-n-Butylpropionamide; N-Methylcyclohexanamine	1.4324	0.784	-0.18	0.452741	0.355715		23743.5	23660.5	25257.6	33102	32533.2	17603.4	28130.7	15921.9	14900.1	30361.6	21103.5	29448.7
250.1431@7.479	7.479	250.143	Positive				C11H22O6	D-(-)-Tagatose, permethyl-; D-(+)-Glucose, permethyl-; D-Psicose, permethyl-; L-(-)-Sorbose, permethyl-; D-(+)-Mannose, permethyl-; Isopentyl beta-D-glucoside; D-(-)-Fructose, permethyl-	D-(-)-Tagatose, permethyl-; D-(+)-Glucose, permethyl-; D-Psicose, permethyl-; L-(-)-Sorbose, permethyl-; D-(+)-Mannose, permethyl-; Isopentyl beta-D-glucoside; D-(-)-Fructose, permethyl-	0.27514	0.786	-0.04	0.45527	0.355715		64890.4	80931.6	74962.3	73014.8	77358.1	68267.1	69818.2	67845.9	76495.8	72815.6	69740.8	69045.9
462.3229@12.947	12.947	462.323	Positive				C30H42N2O2	Arachidonoylserotonin; Arachidonoyl Serotonin	Arachidonoylserotonin; Arachidonoyl Serotonin	0.84099	0.78	-0.12	0.455984	0.355715		54467.4	55885.8	55955.5	70101.5	54596.7	43703.9	44233.5	61934.2	67976.5	54871.6	41269.9	40622.9
240.1365@15.947	15.947	240.137	Negative				C14H16N4	Imiquimod	Imiquimod	0.609583	0.788	-0.09	0.456393	0.355715		22807.3	23405.5	18575.4	16756.9	19663.1	15214.9	17636.5	15757.5	18596.6	19398.9	17942	19300.6
324.0358@2.639	2.639	324.036	Negative				C9H13N2O9P	Uridine 5'-monophosphate; Uridine 5'-monophosphat; 3'-UMP; Uridine 2'-phosphate ; Pseudouridine 5'-phosphate	Uridine 5'-monophosphate; Uridine 5'-monophosphat; 3'-UMP; Uridine 2'-phosphate ; Pseudouridine 5'-phosphate	1.11659	0.798	-0.13	0.457044	0.355715		6.67703e+06	4.9718e+06	4.21884e+06	4.95132e+06	3.0263e+06	3.77569e+06	4.53538e+06	4.11514e+06	4.01823e+06	4.19066e+06	3.67818e+06	3.96906e+06
206.1525@11.9	11.9	206.153	Positive				C10H22O4	Ethanol, 2-[2-(2-butoxyethoxy)ethoxy]-; Tri(propylene glycol) methyl ether	Ethanol, 2-[2-(2-butoxyethoxy)ethoxy]-; Tri(propylene glycol) methyl ether	7.88231	0.774	-0.36	0.45783	0.355715		57117	154232	374690	148988	112651	111652	164562	169606	55913.4	111689	135334	58823.9
347.0637@2.874	2.874	347.064	Positive				C10H14N5O7P	Adenosine 3'-monophosphate; 2-hydroxy-dAMP; Adenosine monophosphate; Adenosine 2'-phosphate; Adenosine 5'-monophosphate; 3'-AMP; AMP; 2'-Deoxyguanosine 5'-monophosphate	Adenosine 3'-monophosphate; 2-hydroxy-dAMP; Adenosine monophosphate; Adenosine 2'-phosphate; Adenosine 5'-monophosphate; 3'-AMP; AMP; 2'-Deoxyguanosine 5'-monophosphate	0.608229	0.769	-0.11	0.459703	0.355715		1.78325e+07	2.18226e+07	1.64308e+07	2.3127e+07	1.52609e+07	1.64321e+07	1.63304e+07	1.83296e+07	1.94968e+07	1.87856e+07	1.7396e+07	1.25264e+07
283.0918@7.56	7.56	283.092	Negative				C10H13N5O5	8-Hydroxy-2'-deoxyguanosine; 8-Hydroxy-deoxyguanosine; Guanosine	8-Hydroxy-2'-deoxyguanosine; 8-Hydroxy-deoxyguanosine; Guanosine	0.913208	-0.781	0.12	0.460163	0.355715		472615	403313	349038	359004	401781	402080	475256	331913	376994	345759	531054	578824
278.163@9.655	9.655	278.163	Positive				C15H22N2O3	Leucyl-phenylalanine; Phenylalanyl-Isoleucine; Isoleucyl-Phenylalanine	Leucyl-phenylalanine; Phenylalanyl-Isoleucine; Isoleucyl-Phenylalanine	0.957573	0.769	-0.14	0.461266	0.355715		127976	184749	138713	127196	142289	109857	102143	170877	153467	135629	111225	91986.1
101.0479@3.291	3.291	101.048	Positive				C4H7NO2	(S)-2-Azetidinecarboxylic acid; 1-Aminocyclopropane-1-carboxylic acid; L-.alpha.-Amino-.gamma.-butyrolacton; L-3-Aminodihydro-2(3H)-furanone; 1-Aminocyclopropanecarboxylic acid; Cyclopropanecarboxylic acid, 1-amino-	(S)-2-Azetidinecarboxylic acid; 1-Aminocyclopropane-1-carboxylic acid; L-.alpha.-Amino-.gamma.-butyrolacton; L-3-Aminodihydro-2(3H)-furanone; 1-Aminocyclopropanecarboxylic acid; Cyclopropanecarboxylic acid, 1-amino-	0.925011	0.77	-0.13	0.462149	0.355715		110148	164769	133582	142531	114261	118184	140578	141213	147406	104005	80174.8	112310
438.094@9.998	9.998	438.094	Negative				C17H19N4O8P	Riboflavin cyclic-4',5'-phosphate	Riboflavin cyclic-4',5'-phosphate	3.86977	-0.788	0.23	0.465443	0.356477		391536	262262	146795	117178	107504	155266	207106	212006	194298	219932	193201	215243
257.1636@8.411	8.411	257.164	Positive				C13H23NO4	2-Hexenoylcarnitine	2-Hexenoylcarnitine	1.68401	0.78	-0.16	0.467495	0.356477		181997	293786	442125	364055	457033	411499	323010	307914	278994	275768	336129	317417
131.0945@3.743	3.743	131.095	Positive				C6H13NO2	L-Norleucine; Norleucine; L-Alloisoleucine; 6-Deoxyfagomine; 6-Aminocaproic acid; N-(2-Hydroxyethyl)-morpholine; 3-Aminocaproic acid; D-Alloisoleucine; L-Leucine; Beta-Leucine; D-Leucine; Isoleucine; (?)-erythro-Isoleucine; 6-Aminohexanoic acid; L-Isoleucine; N-methylvaline; L-beta-Homovaline; Aminocaproic acid	L-Norleucine; Norleucine; L-Alloisoleucine; 6-Deoxyfagomine; 6-Aminocaproic acid; N-(2-Hydroxyethyl)-morpholine; 3-Aminocaproic acid; D-Alloisoleucine; L-Leucine; Beta-Leucine; D-Leucine; Isoleucine; (?)-erythro-Isoleucine; 6-Aminohexanoic acid; L-Isoleucine; N-methylvaline; L-beta-Homovaline; Aminocaproic acid	0.402416	-0.762	0.06	0.467735	0.356477		1.37135e+07	1.46232e+07	1.64541e+07	1.39247e+07	1.8323e+07	1.39438e+07	1.57946e+07	1.48945e+07	1.51328e+07	1.51233e+07	1.79541e+07	1.56333e+07
620.0644@8.929	8.929	620.064	Positive				C26H20O18	Tannin	Tannin	0.871846	-0.766	0.11	0.468059	0.356477		69072.5	76780.6	74510.7	71330.3	84597.4	92557.2	82385.9	65417.1	66357.1	89361.9	119488	92689
486.2764@8.575	8.575	486.276	Positive				C25H43O7P	PA(20:4(5Z,8Z,11Z,14Z)e/2:0); PA(22:4(7Z,10Z,13Z,16Z)/0:0)	PA(20:4(5Z,8Z,11Z,14Z)e/2:0); PA(22:4(7Z,10Z,13Z,16Z)/0:0)	0.335012	0.755	-0.05	0.469804	0.356477		31867.5	36250.3	28871.6	27988.5	31894.2	34231.4	30449.3	29315.4	27636	30759.4	33614.5	32035.8
351.1525@8.379	8.379	351.152	Negative				C15H21N5O5	9-(beta-D-Ribofuranosyl)zeatin; Trans-Zeatin-riboside-[d5]; Cis-Zeatin-riboside-[d5]; Cis-Zeatin-riboside; Trans-Zeatin-riboside	9-(beta-D-Ribofuranosyl)zeatin; Trans-Zeatin-riboside-[d5]; Cis-Zeatin-riboside-[d5]; Cis-Zeatin-riboside; Trans-Zeatin-riboside	1.05533	-0.755	0.14	0.469957	0.356477		14423	14905.5	15605.7	15787.5	21224.2	9447.72	19787.3	16897.2	11983.6	18423.3	17209.7	14982.1
534.2069@7.57	7.57	534.207	Negative				C27H34O11	Myricatomentoside II; 3,4,7-Trihydroxy-5-methoxy-8-prenylflavan 7-O-beta-D-glucopyranoside	Myricatomentoside II; 3,4,7-Trihydroxy-5-methoxy-8-prenylflavan 7-O-beta-D-glucopyranoside	0.701203	0.751	-0.11	0.470768	0.356477		11841.6	15170.6	12977.8	14753.1	16975.6	11202.8	12026	14505.2	14901.8	15379.5	10390.6	9979.89
230.164@8.214	8.214	230.164	Positive				C11H22N2O3	Valyl-Isoleucine; Leucyl-Valine; Isoleucyl-Valine; Valyl-Leucine	Valyl-Isoleucine; Leucyl-Valine; Isoleucyl-Valine; Valyl-Leucine	1.24056	-0.755	0.15	0.473109	0.357347		1.20027e+06	2.35596e+06	2.2765e+06	2.27679e+06	2.66401e+06	2.48996e+06	2.45059e+06	2.13469e+06	2.36944e+06	2.20989e+06	3.1467e+06	2.06894e+06
266.1271@7.548	7.548	266.127	Negative				C13H18N2O4	Threoninyl-Phenylalanine; Threonylphenylalanine; Phenylalanyl-Threonine; N5-(4-Methoxybenzyl)glutamine	Threoninyl-Phenylalanine; Threonylphenylalanine; Phenylalanyl-Threonine; N5-(4-Methoxybenzyl)glutamine	0.877675	0.748	-0.12	0.474101	0.357347		22472.8	34111.5	26723.1	29340.5	31048.6	24968.9	23416	33009.7	33673.7	26261.8	21222.8	19458
632.3203@11.534	11.534	632.32	Negative				C34H48O11	Coagulin R 3-glucoside	Coagulin R 3-glucoside	4.97559	-0.746	0.28	0.476872	0.35861		105000	48630.8	65488.2	44396.2	53491.2	71840.2	96429.5	43361.4	39256	62062.8	128854	136745
1007.5581@10.824	10.824	1007.56	Positive				C48H87N3O15P2	CDP-DG(18:0/18:1(9Z)); CDP-DG(18:1(11Z)/18:0); CDP-DG(18:1(9Z)/18:0); CDP-DG(18:0/18:1(11Z))	CDP-DG(18:0/18:1(9Z)); CDP-DG(18:1(11Z)/18:0); CDP-DG(18:1(9Z)/18:0); CDP-DG(18:0/18:1(11Z))	0.534281	-0.725	0.09	0.485392	0.363704		18604.8	26966.9	27748.9	25667.2	26759.7	26822.7	25739.7	29172.8	30667.3	30842.5	22954.5	22680.2
479.3009@17.773	17.773	479.301	Negative				C23H46NO7P	LysoPE(0:0/18:1(11Z)); LysoPE(0:0/18:1(9Z)); LysoPE(18:1(11Z)/0:0); LysoPE(18:1(9Z)/0:0); PC(15:1(9Z)/0:0)	LysoPE(0:0/18:1(11Z)); LysoPE(0:0/18:1(9Z)); LysoPE(18:1(11Z)/0:0); LysoPE(18:1(9Z)/0:0); PC(15:1(9Z)/0:0)	0.624678	-0.745	0.08	0.485881	0.363704		517639	597686	643747	679797	828780	779263	711050	682681	667162	736540	747878	679411
165.0791@7.757	7.757	165.079	Positive				C9H11NO2	Benzyl glycinate; Ethyl 2-aminobenzoate; 3-Pyridinebutanoic acid; L-Phenylalanine; Gentiatibetine; N-(4-Hydroxyphenyl)propanamid; Metolcarb; Benzocaine; Benzocain; Ethenzamid; Norsalsolinol; Phenylalanine; L-(-)-Phenylalanine; Methyl N-methylanthranilate; DL-Phenylalanin	Benzyl glycinate; Ethyl 2-aminobenzoate; 3-Pyridinebutanoic acid; L-Phenylalanine; Gentiatibetine; N-(4-Hydroxyphenyl)propanamid; Metolcarb; Benzocaine; Benzocain; Ethenzamid; Norsalsolinol; Phenylalanine; L-(-)-Phenylalanine; Methyl N-methylanthranilate; DL-Phenylalanin	0.360671	-0.728	0.05	0.486982	0.363704		6.1642e+06	6.69565e+06	7.57733e+06	6.64514e+06	8.15106e+06	6.48271e+06	6.94932e+06	6.79975e+06	6.94072e+06	7.29277e+06	8.06619e+06	7.07748e+06
192.0271@3.115	3.115	192.027	Negative				C6H8O7	D-threo-Isocitric acid; (1R,2R)-Isocitric acid; D-Saccharic acid 1,4-lacton; Citric acid; Diketogulonic acid; 2,3-Diketo-L-gulonate; D-Glucaro-1,4-lactone; Isocitric acid	D-threo-Isocitric acid; (1R,2R)-Isocitric acid; D-Saccharic acid 1,4-lacton; Citric acid; Diketogulonic acid; 2,3-Diketo-L-gulonate; D-Glucaro-1,4-lactone; Isocitric acid	0.869116	-0.72	0.11	0.493933	0.366985		3.87985e+06	3.5017e+06	4.35909e+06	3.83761e+06	4.81314e+06	4.12285e+06	4.40624e+06	4.13468e+06	3.0409e+06	4.43766e+06	6.1449e+06	4.65234e+06
208.1463@15.426	15.426	208.146	Negative				C13H20O2	3-Hydroxy-beta-ionone; (5R,6S)-5,6-Epoxy-7-megastigmen-9-one; (3R,8E)-3-Hydroxy-5,8-megastigmadien-7-one; Carvyl propionate; (S,E)-Lyratol propanoate; 5,9:6,9-Diepoxy-4-megastigmene; (5alpha,8beta,9beta)-5,9-Epoxy-3,6-megastigmadien-8-ol; Theaspirone A; 5,9:6,9-Diepoxy-3-megastigmene; 2,2,6,7-Tetramethylbicyclo[4.3.0]nona-1(9),4-diene-7,8-diol; Eremopetasinorol; 2,3,5,6,8,8a-Hexahydro-2,5,5,8a-te…	3-Hydroxy-beta-ionone; (5R,6S)-5,6-Epoxy-7-megastigmen-9-one; (3R,8E)-3-Hydroxy-5,8-megastigmadien-7-one; Carvyl propionate; (S,E)-Lyratol propanoate; 5,9:6,9-Diepoxy-4-megastigmene; (5alpha,8beta,9beta)-5,9-Epoxy-3,6-megastigmadien-8-ol; Theaspirone A; 5,9:6,9-Diepoxy-3-megastigmene; 2,2,6,7-Tetramethylbicyclo[4.3.0]nona-1(9),4-diene-7,8-diol; Eremopetasinorol; 2,3,5,6,8,8a-Hexahydro-2,5,5,8a-te…	0.218503	-0.706	0.04	0.496614	0.366985		327161	296949	289342	327423	279347	306831	330910	317116	325927	321597	299518	280038
678.0619@8.918	8.918	678.062	Positive				C35H18O15	Norbadione A	Norbadione A	2.20023	0.705	-0.22	0.497596	0.366985		26631.8	33101.4	24694	33664.9	29164	11489.3	17929.3	26846.4	26578.7	33380.2	16636.6	14005.1
127.009@9.833	9.833	127.009	Negative				C5H5NOS	2-Acetylthiazole; 2-Mercaptopyridine N-oxid	2-Acetylthiazole; 2-Mercaptopyridine N-oxid	0.461889	-0.706	0.07	0.498425	0.366985		29540	33005.3	28791.3	32006.4	28002.4	22708.7	26933.8	31282.3	31074.9	29297.2	28158	34951.2
278.1628@9.645	9.645	278.163	Negative				C15H22N2O3	Leucyl-phenylalanine; Phenylalanyl-Isoleucine; Isoleucyl-Phenylalanine	Leucyl-phenylalanine; Phenylalanyl-Isoleucine; Isoleucyl-Phenylalanine	1.31837	0.71	-0.14	0.49896	0.366985		31230.8	42608.1	29428.5	32824.5	30454.1	26831.1	26278.3	39482.7	40881.6	31713.5	21642.5	19947.9
464.3386@13.438	13.438	464.339	Positive				C23H49N2O5P	Sphingosine-1-phosphocholine; Lyso-Sphingomyelin	Sphingosine-1-phosphocholine; Lyso-Sphingomyelin	0.846865	0.702	-0.12	0.499177	0.366985		198226	195710	194773	252616	191066	144542	165535	221438	226061	195864	155493	128236
566.0549@2.306	2.306	566.055	Positive				C15H24N2O17P2	UDP-D-Galactose; [(2R,3S,4R,5R)-5-(2,4-dioxo-1,2,3,4-tetrahydropyrimidin-1-yl)-3,4-dihydroxyoxolan-2-yl]methyl {[(3R,4S,5S,6R)-3,4,5-trihydroxy-6-(hydroxymethyl)oxan-2-yl phosphonato]oxy}phosphonate; Uridine diphosphate glucose; Uridine 5'-diphosphogalactos; UDP-.alpha.-D-Glucose; Uridine diphosphategalactose; UDP-D-glucose	UDP-D-Galactose; [(2R,3S,4R,5R)-5-(2,4-dioxo-1,2,3,4-tetrahydropyrimidin-1-yl)-3,4-dihydroxyoxolan-2-yl]methyl {[(3R,4S,5S,6R)-3,4,5-trihydroxy-6-(hydroxymethyl)oxan-2-yl phosphonato]oxy}phosphonate; Uridine diphosphate glucose; Uridine 5'-diphosphogalactos; UDP-.alpha.-D-Glucose; Uridine diphosphategalactose; UDP-D-glucose	1.5647	-0.705	0.16	0.500331	0.366985		130792	268518	246689	354841	215814	197069	260760	194126	202485	279249	271054	331714
481.3543@17.999	17.999	481.354	Positive				C24H52NO6P	PC(O-16:0/0:0); 1-Hexadecyl-sn-glycero-3-phosphocholin; PC(O-8:0/O-8:0)	PC(O-16:0/0:0); 1-Hexadecyl-sn-glycero-3-phosphocholin; PC(O-8:0/O-8:0)	1.84242	-0.699	0.21	0.500351	0.366985		4.21906e+06	6.67435e+06	7.91614e+06	1.27653e+07	6.86131e+06	5.79195e+06	1.01043e+07	6.47129e+06	7.274e+06	1.34651e+07	5.07262e+06	8.22147e+06
150.0895@7.661	7.661	150.089	Positive				C6H14O4	Triethylene glycol	Triethylene glycol	0.342355	-0.696	0.05	0.502391	0.367658		58410.3	54263.4	58059.3	55973.4	46283.2	55430.5	60249.3	65738.4	53257.6	50686.3	52336.5	59122.7
340.2613@18.659	18.659	340.261	Negative				C20H36O4	PGE1 alcohol; 11-deoxy-PGF1a; PGF2alpha alcohol; 9R,15S-Dihydroxy-13E-prostaenoic acid; 11-deoxy-PGF1b; 15(S)-HpED; 15S-HpEDE; 9S,15S-Dihydroxy-13E-prostaenoic acid; 11-Deoxyprostaglandin F1.alpha.; MG(17:2(9Z,12Z)/0:0/0:0)	PGE1 alcohol; 11-deoxy-PGF1a; PGF2alpha alcohol; 9R,15S-Dihydroxy-13E-prostaenoic acid; 11-deoxy-PGF1b; 15(S)-HpED; 15S-HpEDE; 9S,15S-Dihydroxy-13E-prostaenoic acid; 11-Deoxyprostaglandin F1.alpha.; MG(17:2(9Z,12Z)/0:0/0:0)	0.770608	0.7	-0.09	0.506608	0.369312		26811.7	15936.7	16089.7	16165.7	15976	17701.7	15406.6	16430.1	17164.5	14848.7	17073.9	19372.9
323.1166@2.299	2.299	323.117	Negative				C19H17NO4	Rutacridone epoxide; Gravacridonol; (S)-Neolitsine; N-Methoxycarbonylanonaine	Rutacridone epoxide; Gravacridonol; (S)-Neolitsine; N-Methoxycarbonylanonaine	1.14602	-0.69	0.14	0.506909	0.369312		47245.7	65257.5	80885.9	79914.1	79790.1	58473.8	83911.4	85561.8	99255.1	72118.4	73470	44602.6
441.0465@3.256	3.256	441.046	Negative				C16H15N3O10S	Tizoxanide glucuronide	Tizoxanide glucuronide	2.46176	0.701	-0.19	0.508304	0.369505		80482.8	115326	96779.1	86280.5	74884.2	82910.1	102898	101027	112165	78488.4	36238.5	67186.6
208.1097@14.473	14.473	208.11	Negative				C12H16O3	Jasmine ketolactone; trans-Isoasarone; Isoamyl salicylate; 3,4-Dihydro-6-methoxy-3,7-dimethyl-1H-2-benzopyran-8-ol; 2-Phenoxyethyl isobutyrate; Elemicin; (Z)-3-Oxo-2-(2-pentenyl)-1-cyclopenteneacetic acid; 4-Methoxybenzyl butanoate; Isoelemicin; gamma-Asarone; Amyl salicylate; 5-Deoxydiplosporin; 3,4-Dihydro-6-methoxy-2,2-dimethyl-2H-1-benzopyran-4-ol	Jasmine ketolactone; trans-Isoasarone; Isoamyl salicylate; 3,4-Dihydro-6-methoxy-3,7-dimethyl-1H-2-benzopyran-8-ol; 2-Phenoxyethyl isobutyrate; Elemicin; (Z)-3-Oxo-2-(2-pentenyl)-1-cyclopenteneacetic acid; 4-Methoxybenzyl butanoate; Isoelemicin; gamma-Asarone; Amyl salicylate; 5-Deoxydiplosporin; 3,4-Dihydro-6-methoxy-2,2-dimethyl-2H-1-benzopyran-4-ol	0.446877	0.689	-0.06	0.509511	0.369561		32219.8	28769.8	30823.4	33243.4	39737.1	38840.9	29107.6	33175.6	29964.5	36160.7	32994.8	32935.2
232.142@4.027	4.027	232.142	Negative				C10H20N2O4	Threoninyl-Leucine; Spermic acid 2; Threoninyl-Isoleucine; Leucyl-Threonine; Isoleucyl-Threonine	Threoninyl-Leucine; Spermic acid 2; Threoninyl-Isoleucine; Leucyl-Threonine; Isoleucyl-Threonine	0.87562	0.69	-0.1	0.512569	0.370956		65593.7	72403.8	62166.2	69220.8	68316.7	54101.9	55682.9	78451	74781.9	68119.5	48185.7	46201
486.2952@8.791	8.791	486.295	Positive				C29H42O6	Hydrocortisone cypionate	Hydrocortisone cypionate	1.06846	-0.686	0.12	0.514685	0.371101		34779.5	20879.5	32464	38858.8	29609.1	20952.7	36223.7	34691.5	30990.2	28917.8	31955.3	25725.4
494.286@10.169	10.169	494.286	Negative				C27H42O8	(3b,4b,11b,14b)-11-Ethoxy-3,4-epoxy-14-hydroxy-12-cyathen-15-al 14-xyloside	(3b,4b,11b,14b)-11-Ethoxy-3,4-epoxy-14-hydroxy-12-cyathen-15-al 14-xyloside	1.67261	0.679	-0.16	0.51584	0.371101		5920.7	9844.58	7576.37	10591.8	7538.21	8384.49	5264.24	10456.9	8976.42	9981.74	6684.11	4566.12
297.2675@13.811	13.811	297.267	Positive				C18H35NO2	(4E,8E,d18:2) sphingosine; Lepadin D; Spiroxamine; 4E,14Z-Sphingadiene; Palmitoleoyl Ethanolamide; Palmitoleoyl-EA; (4E,8Z,d18:2) sphingosine; Palmitoleoyl ethanolamide; 3-ketosphingosine	(4E,8E,d18:2) sphingosine; Lepadin D; Spiroxamine; 4E,14Z-Sphingadiene; Palmitoleoyl Ethanolamide; Palmitoleoyl-EA; (4E,8Z,d18:2) sphingosine; Palmitoleoyl ethanolamide; 3-ketosphingosine	1.18628	-0.671	0.15	0.51726	0.371101		21538.3	24084.6	25781.6	37710.8	23439.8	15766.8	20647.2	24606.1	30868.3	42735.3	22547.2	23407.1
230.0523@15.082	15.082	230.052	Negative				C12H10N2OS	6-Methoxy-3-(2-thiazolyl)-1H-indole	6-Methoxy-3-(2-thiazolyl)-1H-indole	0.173823	0.67	-0.03	0.51795	0.371101		12654.6	12573.2	13754.4	11869.1	13324	13156.5	12742.7	12970.6	11545.7	13128.2	12509.1	12950.5
385.2814@18.967	18.967	385.281	Negative				C21H39NO5	3-Hydroxy-cis-5-tetradecenoylcarnitine; N-palmitoyl glutamic acid	3-Hydroxy-cis-5-tetradecenoylcarnitine; N-palmitoyl glutamic acid	0.455169	0.669	-0.07	0.518848	0.371101		13200.1	11082.5	11102.8	9415.85	11246.5	9275.28	11235.7	10442.6	9799.27	9330.17	9181.03	12220.2
423.175@8.184	8.184	423.175	Positive				C17H29NO11	Neolinustatin	Neolinustatin	1.50253	-0.674	0.15	0.519576	0.371101		57749.3	63142	73211.1	89885.1	102428	41167	60109.6	89357.4	69331.2	97843.4	66094.3	78214.1
918.5275@15.698	15.698	918.528	Positive				C43H84O16P2	PIP(18:0/16:0); PIP(16:0/18:0)	PIP(18:0/16:0); PIP(16:0/18:0)	2.17539	-0.667	0.18	0.523042	0.372763		79889.4	51302.1	64735.6	69425.2	53857.9	98671.1	83654.4	43185.7	59008.8	72756	132800	101948
430.1612@8.705	8.705	430.161	Negative				C23H26O8	8-Acetoxy-4'-methoxypinoresinol; Cubebinone; 17.beta.-Hydroxy Wortmannin; Sesartemin	8-Acetoxy-4'-methoxypinoresinol; Cubebinone; 17.beta.-Hydroxy Wortmannin; Sesartemin	0.71316	-0.656	0.1	0.526705	0.374244		14117.1	13958.8	12357.5	11550.3	18429.3	10665.8	12842.5	15395.3	11955.7	15538.4	19076.5	12095
484.353@8.33	8.33	484.353	Positive				C31H48O4	1-Hydroxyprevitamin D3 diacetate; 1-Hydroxyvitamin D3 diacetate; (22S)-1alpha,22,25-trihydroxy-26,27-dimethyl-23,24-tetradehydro-24a,24b-dihomo-20-epivitamin D3 / (22S)-1alpha,22,25-trihydroxy-26,27-dimethyl-23,24-tetradehydro-24a,24b-dihomo-20-epicholecalciferol; (22S)-1alpha,25-dihydroxy-22-ethoxy-26,27-dimethyl-23,24-tetradehydro-20-epivitamin D3 / (22S)-1alpha,25-dihydroxy-22-ethoxy-26,27-dim…	1-Hydroxyprevitamin D3 diacetate; 1-Hydroxyvitamin D3 diacetate; (22S)-1alpha,22,25-trihydroxy-26,27-dimethyl-23,24-tetradehydro-24a,24b-dihomo-20-epivitamin D3 / (22S)-1alpha,22,25-trihydroxy-26,27-dimethyl-23,24-tetradehydro-24a,24b-dihomo-20-epicholecalciferol; (22S)-1alpha,25-dihydroxy-22-ethoxy-26,27-dimethyl-23,24-tetradehydro-20-epivitamin D3 / (22S)-1alpha,25-dihydroxy-22-ethoxy-26,27-dim…	1.12099	-0.673	0.11	0.527408	0.374244		300753	329657	209769	183845	195699	171572	238927	279354	243408	234055	238003	225507
549.3035@18.948	18.948	549.303	Negative				C26H48NO9P	PS(20:2(11Z,14Z)/0:0)	PS(20:2(11Z,14Z)/0:0)	0.55689	-0.653	0.07	0.530067	0.375317		89132.6	97028.6	99784.1	107898	132315	127126	119890	128993	126286	101631	103102	103891
212.0251@10.824	10.824	212.025	Negative				C8H8N2O3S	Zonisamide	Zonisamide	1.25088	0.651	-0.13	0.532867	0.376028		86470.4	71748.6	110793	76409.8	83041.2	45775.9	84432.9	60271.9	56465.3	72874.7	63294	87134.6
253.0951@9.448	9.448	253.095	Negative				C12H15NO5	Dihydroferuloylglycine; N-Acetylvanilalanine	Dihydroferuloylglycine; N-Acetylvanilalanine	1.91228	-0.645	0.19	0.533388	0.376028		7380.35	8468.47	11187.9	9444.6	21498.1	10720	10652.5	10347.7	10341.6	17107	19703.6	8677.29
497.2758@16.592	16.592	497.276	Positive				C22H44NO9P	PS(16:0/0:0)	PS(16:0/0:0)	4.10202	-0.641	0.25	0.536216	0.376028		910672	834299	352388	298860	319869	684905	342887	350722	756061	795051	827124	841918
481.3163@18.945	18.945	481.316	Negative				C23H48NO7P	LysoPE(0:0/18:0); PC(14:0/O-1:0); LysoPC(15:0); LysoPE(18:0/0:0); PC(7:0/O-8:0)	LysoPE(0:0/18:0); PC(14:0/O-1:0); LysoPC(15:0); LysoPE(18:0/0:0); PC(7:0/O-8:0)	0.608791	-0.646	0.07	0.537153	0.376028		525941	545645	560467	597773	783953	743328	661722	734769	694079	574115	638254	612754
267.1332@3.411	3.411	267.133	Positive				C10H21NO7	Voglibose	Voglibose	0.734729	-0.639	0.09	0.540071	0.376028		430356	391483	560011	394471	623826	533523	460644	446665	485394	570705	607324	514536
230.1269@8.224	8.224	230.127	Negative				C10H18N2O4	Valyl-Hydroxyproline; Hydroxyprolyl-Valine	Valyl-Hydroxyproline; Hydroxyprolyl-Valine	0.527414	0.634	-0.07	0.540565	0.376028		22956.1	24705.1	20686	29991.6	23485.2	21886.9	23044.5	19441.6	22098	18886.1	26449.5	26927.1
283.0927@7.586	7.586	283.093	Positive				C10H13N5O5	8-Hydroxy-2'-deoxyguanosine; 8-Hydroxy-deoxyguanosine; Guanosine	8-Hydroxy-2'-deoxyguanosine; 8-Hydroxy-deoxyguanosine; Guanosine	1.40914	-0.645	0.13	0.541667	0.376028		2.02795e+06	1.56499e+06	1.56188e+06	1.45117e+06	1.53667e+06	1.62139e+06	1.90138e+06	1.23605e+06	1.40289e+06	1.44807e+06	2.31977e+06	2.74979e+06
258.1245@7.691	7.691	258.125	Positive				C16H18O3	Strobilurin A	Strobilurin A	0.501675	0.638	-0.06	0.541917	0.376028		57762.4	67987.2	56483.9	55630	59625	54914	63501.5	66284.4	60520.4	46834.8	49059.1	53524.2
459.1513@8.186	8.186	459.151	Negative				C23H25NO9	Narceinone	Narceinone	1.25323	-0.636	0.13	0.542241	0.376028		6212.77	5511.34	7879.76	9968.91	10340.2	5331.98	7029.36	9375.39	7412.74	10270.8	6838.67	7316.72
244.1785@9.394	9.394	244.179	Negative				C12H24N2O3	Leucyl-Isoleucine; Isoleucyl-Leucine; Leucyl-Leucine; Isoleucyl-Isoleucine; N-(6-aminohexanoyl)-6-aminohexanoic acid	Leucyl-Isoleucine; Isoleucyl-Leucine; Leucyl-Leucine; Isoleucyl-Isoleucine; N-(6-aminohexanoyl)-6-aminohexanoic acid	0.896294	0.626	-0.11	0.546227	0.376028		89967.9	142767	106191	87674.6	109696	94522.9	89771.2	127459	122592	99570.4	78031.4	72572.2
244.0692@4.386	4.386	244.069	Negative				C9H12N2O6	Pseudouridine; Uridine	Pseudouridine; Uridine	0.525384	-0.629	0.06	0.546459	0.376028		4.34074e+06	4.50554e+06	4.86025e+06	4.77761e+06	4.39883e+06	3.76689e+06	5.02574e+06	3.95512e+06	4.09696e+06	5.14178e+06	4.14735e+06	5.6667e+06
134.0229@7.584	7.584	134.023	Positive				C5H10S2	Tetrahydro-2-methyl-2-thiophenethiol; Tetrahydro-2-methyl-3-thiophenethiol; 3,3-Dimethyl-1,2-dithiolane	Tetrahydro-2-methyl-2-thiophenethiol; Tetrahydro-2-methyl-3-thiophenethiol; 3,3-Dimethyl-1,2-dithiolane	1.31609	-0.637	0.12	0.546957	0.376028		477972	373838	376428	349506	377813	385335	445423	303256	336427	346700	558255	641203
222.1014@8.492	8.492	222.101	Positive				C11H14N2O3	Glycyl-phenylalanine; Glycyl-Phenylalanine; Phenylalanyl-Glycine	Glycyl-phenylalanine; Glycyl-Phenylalanine; Phenylalanyl-Glycine	0.477126	0.626	-0.06	0.547726	0.376028		56438.7	61749.4	61890.2	58346.7	61995.3	43580.4	50406.9	61869.8	58537.9	56105.6	51591.1	50212
129.0429@3.299	3.299	129.043	Positive				C5H7NO3	2-Hydroxy-N-methylsuccinimid; Pyrroline hydroxycarboxylic acid; dimethadione; Pyroglutamic acid; DL-Pyroglutamic acid; D-Pyroglutamic acid; L-Pyroglutamic acid; N-Acryloylglycine; 1-Pyrroline-4-hydroxy-2-carboxylate; 5-Oxoprolinate; L-5-Oxoproline; Pyrrolidonecarboxylic acid	2-Hydroxy-N-methylsuccinimid; Pyrroline hydroxycarboxylic acid; dimethadione; Pyroglutamic acid; DL-Pyroglutamic acid; D-Pyroglutamic acid; L-Pyroglutamic acid; N-Acryloylglycine; 1-Pyrroline-4-hydroxy-2-carboxylate; 5-Oxoprolinate; L-5-Oxoproline; Pyrrolidonecarboxylic acid	1.07136	0.625	-0.12	0.548083	0.376028		4.57973e+06	6.92784e+06	5.51869e+06	5.79127e+06	4.4105e+06	4.57764e+06	5.89419e+06	5.96056e+06	6.11982e+06	4.36127e+06	3.16101e+06	4.25086e+06
276.1114@9.681	9.681	276.111	Negative				C14H16N2O4	PyroGlu-Ph	PyroGlu-Ph	0.308949	0.621	-0.05	0.548314	0.376028		10586.5	10645.5	9810.69	9850.11	10869.9	8495.1	10176.5	10943.5	10144.2	8926.31	8569.77	9569.62
357.1934@19.093	19.093	357.193	Negative				C21H27NO4	(S)-Laudanosine; 5-hydroxypropafenone; Nalbuphine; N-(-)-Jasmonoyl-(S)-phenylalanine; Laudanosine	(S)-Laudanosine; 5-hydroxypropafenone; Nalbuphine; N-(-)-Jasmonoyl-(S)-phenylalanine; Laudanosine	0.152898	-0.62	0.02	0.549678	0.376174		10253.3	10432.3	10298	10339.8	9922.96	11370.7	10751.9	11253.2	10612.2	10113.7	10147.9	10692.8
280.0644@8.143	8.143	280.064	Negative				C11H12N4O3S	Sulfamonomethoxine; Sulfametopyrazine; Sulfameter; Sulfamethoxypyridazine	Sulfamonomethoxine; Sulfametopyrazine; Sulfameter; Sulfamethoxypyridazine	2.23835	0.613	-0.19	0.553727	0.378155		18229.3	27812.4	22688.1	32845.7	10302.9	20101.1	12978.5	16117	15437.7	23705.9	14381	31992.4
427.0299@2.377	2.377	427.03	Positive				C10H15N5O10P2	ADP; Adenosine_Diphosphate; 2'-Deoxyguanosine 5'-diphosphate; Adenosine 3',5'-diphosphate; dGDP; Adenosine 5'-diphosphate	ADP; Adenosine_Diphosphate; 2'-Deoxyguanosine 5'-diphosphate; Adenosine 3',5'-diphosphate; dGDP; Adenosine 5'-diphosphate	0.916677	-0.607	0.11	0.557279	0.379412		2.44025e+06	2.23809e+06	2.5458e+06	2.7114e+06	1.55986e+06	3.11202e+06	2.6593e+06	2.17741e+06	1.88335e+06	2.67325e+06	3.22876e+06	3.098e+06
632.3208@11.533	11.533	632.321	Positive				C34H48O11	Coagulin R 3-glucoside	Coagulin R 3-glucoside	4.43769	-0.612	0.22	0.558324	0.379412		131339	74790.6	80929.9	61734.4	62370.8	95935.7	119698	55283.8	51241.4	78088	161052	168473
258.0859@3.299	3.299	258.086	Positive				C10H14N2O6	Imidazoleacetic acid riboside; 3-Methyluridine; Ribothymidine; Uridine, 5-methyl-	Imidazoleacetic acid riboside; 3-Methyluridine; Ribothymidine; Uridine, 5-methyl-	1.74842	0.61	-0.15	0.559047	0.379412		894422	1.38046e+06	996395	1.11074e+06	783671	850295	1.17753e+06	1.13068e+06	1.22256e+06	806780	484885	773672
299.283@19.667	19.667	299.283	Positive				C18H37NO2	D-erythro-C18-Sphingosin; DErySphingosine; 3-Dehydrosphinganine; Palmitoylethanolamide; Sphingosin; Palmitoyl ethanolamide; 5-hydroxy,3E-sphingosine; Sphingosine; (8Z,d18:1) sphingosine	D-erythro-C18-Sphingosin; DErySphingosine; 3-Dehydrosphinganine; Palmitoylethanolamide; Sphingosin; Palmitoyl ethanolamide; 5-hydroxy,3E-sphingosine; Sphingosine; (8Z,d18:1) sphingosine	0.473027	0.598	-0.07	0.562928	0.379756		68032.7	58912.2	50471.7	68623	66699.9	71790	61067.2	57081.5	54777.7	54574.5	78414.5	61690.5
103.0458@2.283	2.283	103.046	Positive				C4H9NS	(?)-2-Methylthiazolidine	(?)-2-Methylthiazolidine	0.451376	-0.607	0.05	0.563035	0.379756		75325.5	91052	101042	84455.7	106890	83725.1	87722.4	92502.7	86913.7	98281.3	100153	93178.5
277.1644@3.568	3.568	277.164	Positive				C13H25O6	3-Oxodecanoic acid glycerides	3-Oxodecanoic acid glycerides	0.738634	0.602	-0.08	0.563037	0.379756		514667	479589	510414	495888	400950	589852	480349	457670	375776	530231	629473	379003
463.0743@8.048	8.048	463.074	Negative				C14H18N5O11P	Adenylosuccinic acid; Adenylsuccinic acid; N(6)-(1,2-dicarboxyethyl)AMP	Adenylosuccinic acid; Adenylsuccinic acid; N(6)-(1,2-dicarboxyethyl)AMP	3.24098	0.596	-0.19	0.567523	0.381248		199803	100286	78856.9	147333	60585.6	66150.9	134590	81653.6	60398.2	80199.6	77354.1	102353
296.1195@9.516	9.516	296.12	Negative				C14H20N2O3S	Methionyl-Phenylalanine; Phenylalanyl-Methionine	Methionyl-Phenylalanine; Phenylalanyl-Methionine	1.75115	0.592	-0.16	0.56758	0.381248		6408.32	13974.9	9819.48	6710.99	7898.46	7024.16	5726.8	11290.9	10643.1	8385.59	4666.51	6203.27
952.7174@11.227	11.227	952.717	Negative				C21H19I4NO10	Thyroxine glucuronide	Thyroxine glucuronide	0.564635	-0.589	0.07	0.571121	0.382669		19980.6	21048.6	24415.2	21947.7	18509.9	15398.7	23371.7	17845	19364.5	21254	22521.4	21786.7
918.5265@15.698	15.698	918.527	Negative				C43H84O16P2	PIP(18:0/16:0); PIP(16:0/18:0)	PIP(18:0/16:0); PIP(16:0/18:0)	2.13737	-0.588	0.16	0.572749	0.382669		94920.6	61306.2	73988.4	74329.6	61570.2	107150	92832	48459	65547.7	81477.7	145049	116705
551.1726@7.573	7.573	551.173	Negative				C27H31ClFNO8	Haloperidol glucuronide	Haloperidol glucuronide	1.00947	-0.596	0.09	0.573205	0.382669		510885	425195	427965	404702	446522	426422	510492	349510	383697	405075	568388	668847
497.2759@16.684	16.684	497.276	Negative				C22H44NO9P	PS(16:0/0:0)	PS(16:0/0:0)	7.27491	-0.58	0.27	0.575239	0.382713		1.03862e+06	969552	279879	309238	360507	774973	302909	364027	845740	909476	911164	979267
273.2673@19.85	19.85	273.267	Positive				C16H35NO2	C16 Sphinganine	C16 Sphinganine	0.569713	-0.58	0.07	0.575611	0.382713		270144	226555	237877	229320	167013	213278	190184	237172	269843	229305	219717	258532
1008.712@17.984	17.984	1008.71	Negative				C61H101O9P	Undecaprenyl phosphate mannose; Undecaprenyl phosphate mannos	Undecaprenyl phosphate mannose; Undecaprenyl phosphate mannos	3.30026	-0.572	0.22	0.580275	0.385031		47068.7	77058.9	102153	184910	84807.4	62183.8	134374	76213.3	89931.8	200679	50558.1	98190.8
1068.549@9.702	9.702	1068.55	Positive				C54H84O21	Soyasaponin bg	Soyasaponin bg	0.465984	-0.56	0.06	0.587597	0.388783		36396.8	27033.9	29600.9	27069.7	35703.8	33147.2	33842.8	31964.9	26436.5	32501.4	33435.9	38461.7
453.3222@16.352	16.352	453.322	Positive				C22H48NO6P	PC(O-12:0/O-2:0); PC(O-14:0/0:0); PC(O-7:0/O-7:0)	PC(O-12:0/O-2:0); PC(O-14:0/0:0); PC(O-7:0/O-7:0)	0.88457	0.56	-0.1	0.588306	0.388783		133074	212901	183149	261114	167067	173046	186984	157267	156977	227753	129999	189773
507.3695@18.464	18.464	507.37	Positive				C26H54NO6P	1-(9Z-Octadecenyl)-sn-glycero-3-phosphocholin; PC(O-18:1(11Z)/0:0); PC(P-18:0/0:0); PC(O-18:1(1E)/0:0); LysoPC(P-18:0); PC(O-18:1(9Z)/0:0); 1-(1Z-Octadecenyl)-sn-glycero-3-phosphocholin	1-(9Z-Octadecenyl)-sn-glycero-3-phosphocholin; PC(O-18:1(11Z)/0:0); PC(P-18:0/0:0); PC(O-18:1(1E)/0:0); LysoPC(P-18:0); PC(O-18:1(9Z)/0:0); 1-(1Z-Octadecenyl)-sn-glycero-3-phosphocholin	2.02138	-0.557	0.15	0.591164	0.389634		515172	603844	817647	1.07572e+06	644506	619980	979925	487968	785960	1.36988e+06	531016	754701
804.6329@11.712	11.712	804.633	Positive				C52H84O6	TG(13:0/18:4(6Z,9Z,12Z,15Z)/18:4(6Z,9Z,12Z,15Z))[iso3]	TG(13:0/18:4(6Z,9Z,12Z,15Z)/18:4(6Z,9Z,12Z,15Z))[iso3]	0.985814	-0.554	0.11	0.591976	0.389634		23568.8	43085.1	27632.2	26937.3	34618.1	28845.5	26633.1	42258.5	43963	35304.3	26149.2	25779.4
248.1208@8.106	8.106	248.121	Positive				C10H20N2O3S	Valyl-Methionine; Methionyl-Valine	Valyl-Methionine; Methionyl-Valine	1.11157	0.55	-0.11	0.594561	0.390172		28532.5	46493.1	25732.9	20627	28843.2	25789.4	22225.8	33953.6	31168.4	30327.5	23957.1	19072.3
242.0909@8.151	8.151	242.091	Positive				C10H14N2O5	Telbivudine; Thymidine	Telbivudine; Thymidine	2.09917	0.549	-0.17	0.595179	0.390172		21181.6	28534.2	28076.3	32675.2	12818.8	19337.5	12598.8	16856.2	14457.9	26189	24471.1	34707.4
551.1736@7.591	7.591	551.174	Positive				C27H31ClFNO8	Haloperidol glucuronide	Haloperidol glucuronide	1.56471	-0.552	0.12	0.600187	0.392668		886574	641759	722761	667074	673064	696144	837385	514376	575273	685481	976120	1.25201e+06
261.1111@8.665	8.665	261.111	Negative				C13H15N3O3	Glycyl-Tryptophan; Tryptophyl-Glycine	Glycyl-Tryptophan; Tryptophyl-Glycine	0.875374	0.539	-0.1	0.60196	0.393042		7624.34	11176.5	7246.46	6055.96	8190.51	7164.95	5952.39	9704.35	8344.59	8257.12	6915.88	5327.41
527.3592@17.982	17.982	527.359	Negative				C32H49NO5	Daphniphylline	Daphniphylline	1.01796	-0.529	0.11	0.608441	0.396352		2.01511e+06	2.61137e+06	3.05947e+06	4.1588e+06	2.76747e+06	2.24822e+06	3.50169e+06	2.59161e+06	2.79268e+06	4.27447e+06	2.06451e+06	2.95689e+06
129.0425@3.264	3.264	129.042	Negative				C5H7NO3	2-Hydroxy-N-methylsuccinimid; Pyrroline hydroxycarboxylic acid; dimethadione; Pyroglutamic acid; DL-Pyroglutamic acid; D-Pyroglutamic acid; L-Pyroglutamic acid; N-Acryloylglycine; 1-Pyrroline-4-hydroxy-2-carboxylate; 5-Oxoprolinate; L-5-Oxoproline; Pyrrolidonecarboxylic acid	2-Hydroxy-N-methylsuccinimid; Pyrroline hydroxycarboxylic acid; dimethadione; Pyroglutamic acid; DL-Pyroglutamic acid; D-Pyroglutamic acid; L-Pyroglutamic acid; N-Acryloylglycine; 1-Pyrroline-4-hydroxy-2-carboxylate; 5-Oxoprolinate; L-5-Oxoproline; Pyrrolidonecarboxylic acid	1.06695	0.534	-0.09	0.6101	0.396352		1.23874e+07	1.6369e+07	1.42591e+07	1.35797e+07	1.2437e+07	1.21625e+07	1.58184e+07	1.4448e+07	1.57524e+07	1.27002e+07	7.96367e+06	1.12158e+07
148.0527@7.756	7.756	148.053	Positive				C9H8O2	3,4-Dihydro-2H-1-benzopyran-2-one; 3,4-Dihydrocoumarin; Cinnamic acid; (E)-3-(2-Hydroxyphenyl)-2-propenal; trans-Cinnamic acid; Di-2-furanylmethane; (E)-3-(4-Hydroxyphenyl)-2-propenal; 4-Chromanon; 1-Phenyl-1,2-propanedione	3,4-Dihydro-2H-1-benzopyran-2-one; 3,4-Dihydrocoumarin; Cinnamic acid; (E)-3-(2-Hydroxyphenyl)-2-propenal; trans-Cinnamic acid; Di-2-furanylmethane; (E)-3-(4-Hydroxyphenyl)-2-propenal; 4-Chromanon; 1-Phenyl-1,2-propanedione	0.319563	-0.529	0.03	0.610664	0.396352		40518.6	43745.7	51643	43931.5	49800.5	42762.4	45483.4	44350.4	44776.9	45584.7	51797.8	46290.9
572.3512@9.897	9.897	572.351	Negative				C30H53O8P	dolichyl-4-D-xylosyl phosphate	dolichyl-4-D-xylosyl phosphate	0.480264	-0.519	0.05	0.616765	0.398896		13704.1	15238.9	12726	13575.8	10151.9	13703.5	15177.6	13349.4	12765.2	14077.8	11828.6	14350.3
316.2986@18.153	18.153	316.299	Positive				C19H40O3	1,2,4-Nonadecanetriol	1,2,4-Nonadecanetriol	1.79097	-0.519	0.13	0.617023	0.398896		80166.8	120765	87467.4	143396	125594	116219	192104	84751.2	133894	143545	133964	72600.2
797.5886@11.844	11.844	797.589	Positive				C45H84NO8P	PC(17:2(9Z,12Z)/20:1(11Z)); PE(22:0/18:3(9Z,12Z,15Z)); PE(22:0/18:3(6Z,9Z,12Z)); PE(18:1(9Z)/22:2(13Z,16Z)); PC(17:0/20:3(8Z,11Z,14Z)); PE(20:1(11Z)/20:2(11Z,14Z)); PC(19:1(9Z)/18:2(9Z,12Z)); PC(20:1(11Z)/17:2(9Z,12Z)); PE(18:3(6Z,9Z,12Z)/22:0); PC(19:0/18:3(6Z,9Z,12Z)); PE(20:0/20:3(5Z,8Z,11Z)); PC(15:1(9Z)/22:2(13Z,16Z)); PE(20:2(11Z,14Z)/20:1(11Z)); PE(22:1(11Z)/18:2(9Z,12Z)); PE(18:2(9Z,12Z)/…	PC(17:2(9Z,12Z)/20:1(11Z)); PE(22:0/18:3(9Z,12Z,15Z)); PE(22:0/18:3(6Z,9Z,12Z)); PE(18:1(9Z)/22:2(13Z,16Z)); PC(17:0/20:3(8Z,11Z,14Z)); PE(20:1(11Z)/20:2(11Z,14Z)); PC(19:1(9Z)/18:2(9Z,12Z)); PC(20:1(11Z)/17:2(9Z,12Z)); PE(18:3(6Z,9Z,12Z)/22:0); PC(19:0/18:3(6Z,9Z,12Z)); PE(20:0/20:3(5Z,8Z,11Z)); PC(15:1(9Z)/22:2(13Z,16Z)); PE(20:2(11Z,14Z)/20:1(11Z)); PE(22:1(11Z)/18:2(9Z,12Z)); PE(18:2(9Z,12Z)/…	0.842658	-0.519	0.08	0.618824	0.398965		65349.8	96585.8	102914	73305	111478	107197	80126.5	91724.2	95708.3	102665	113053	95596
1042.5778@10.942	10.942	1042.58	Positive				C50H92O18P2	PIP(20:3(8Z,11Z,14Z)/18:0); PIP(20:3(5Z,8Z,11Z)/18:0); PIP(18:0/20:3(5Z,8Z,11Z)); PIP(18:0/20:3(8Z,11Z,14Z))	PIP(20:3(8Z,11Z,14Z)/18:0); PIP(20:3(5Z,8Z,11Z)/18:0); PIP(18:0/20:3(5Z,8Z,11Z)); PIP(18:0/20:3(8Z,11Z,14Z))	1.69406	-0.514	0.13	0.619569	0.398965		19200.5	38615	33551.7	35649.2	31753.4	25807.7	23476	49006.6	47342.1	38697.1	25433.6	23423.4
606.3404@10.664	10.664	606.34	Negative				C33H50O10	(23S)-23,25-dihdroxy-24-oxovitamine D3 23-(beta-glucuronide); Tautomycetin	(23S)-23,25-dihdroxy-24-oxovitamine D3 23-(beta-glucuronide); Tautomycetin	1.3077	0.521	-0.1	0.621003	0.399103		11920.6	13414.4	10966	11574.1	10744.9	13553.9	13572.1	6928.76	11720.2	9006.31	12518.1	15887.7
278.1525@18.598	18.598	278.152	Positive				C16H22O4	Dibutyl phthalat; Alpha-CEHC; Dibutyl phthalate; alhpa-tocopheronolactone; Emmotin A; 1,2-Benzenedicarboxylic acid, bis(2-methylpropyl) ester; Monoethylhexyl phthalic acid; Mono-2-ethylhexyl phthalat; Mono-n-octyl phthalat; Diisobutyl phthalate; .alpha.-CEHC	Dibutyl phthalat; Alpha-CEHC; Dibutyl phthalate; alhpa-tocopheronolactone; Emmotin A; 1,2-Benzenedicarboxylic acid, bis(2-methylpropyl) ester; Monoethylhexyl phthalic acid; Mono-2-ethylhexyl phthalat; Mono-n-octyl phthalat; Diisobutyl phthalate; .alpha.-CEHC	0.143182	0.509	-0.02	0.62236	0.399191		227963	233056	226084	209321	223497	226395	207684	223937	219474	216739	235031	228085
244.179@9.403	9.403	244.179	Positive				C12H24N2O3	Leucyl-Isoleucine; Isoleucyl-Leucine; Leucyl-Leucine; Isoleucyl-Isoleucine; N-(6-aminohexanoyl)-6-aminohexanoic acid	Leucyl-Isoleucine; Isoleucyl-Leucine; Leucyl-Leucine; Isoleucyl-Isoleucine; N-(6-aminohexanoyl)-6-aminohexanoic acid	0.760941	0.505	-0.08	0.624648	0.399874		285486	476165	377131	287450	362234	341955	290735	417854	409439	343122	305096	248256
132.025@2.281	2.281	132.025	Positive				C5H8O2S	3-Methyl sulfolene	3-Methyl sulfolene	0.435207	-0.508	0.04	0.625934	0.399915		1.34241e+06	1.58463e+06	1.75795e+06	1.47458e+06	1.91e+06	1.55268e+06	1.52963e+06	1.5849e+06	1.57114e+06	1.74559e+06	1.8012e+06	1.62728e+06
179.0952@8.887	8.887	179.095	Positive				C10H13NO2	2,3-Dihydro-5-(3-hydroxypropanoyl)-1H-pyrrolizine; 2(N)-Methyl-norsalsolinol; MPMC; 3,5-Dimethylphenyl methylcarbamate; alpha-Methylphenylalanine; (R)-3-Amino-4-phenylbutyric acid; Fusaric acid; 3-Amino-3-(4-methylphenyl)propionic acid; (R)-Salsolinol; N-methylphenylalanine; N-Methyl-L-phenylalanine; Phenacetin; L-Homophenylalanine; 1,2,3,4,5,6-Hexahydro-5-(1-hydroxyethylidene)-7H-cyclopenta[b]py…	2,3-Dihydro-5-(3-hydroxypropanoyl)-1H-pyrrolizine; 2(N)-Methyl-norsalsolinol; MPMC; 3,5-Dimethylphenyl methylcarbamate; alpha-Methylphenylalanine; (R)-3-Amino-4-phenylbutyric acid; Fusaric acid; 3-Amino-3-(4-methylphenyl)propionic acid; (R)-Salsolinol; N-methylphenylalanine; N-Methyl-L-phenylalanine; Phenacetin; L-Homophenylalanine; 1,2,3,4,5,6-Hexahydro-5-(1-hydroxyethylidene)-7H-cyclopenta[b]py…	0.3991	-0.503	0.04	0.627252	0.399976		35168.4	39560.4	39168.6	38934.9	46310.8	33028.5	38209.7	43062.6	43202	35402.5	40288.5	38015.9
203.0799@2.59	2.59	203.08	Positive				C9H17NS2	1-Isothiocyanato-7-(methylthio)heptane	1-Isothiocyanato-7-(methylthio)heptane	1.45411	0.498	-0.13	0.629119	0.400209		279890	291980	177725	326302	142266	229249	232873	130078	165273	247464	246713	294650
242.0903@8.142	8.142	242.09	Negative				C10H14N2O5	Telbivudine; Thymidine	Telbivudine; Thymidine	2.14129	0.495	-0.16	0.631276	0.400209		170903	239581	193183	280161	91335.4	149141	94596.7	137871	121596	210093	161646	284858
99.0687@8.287	8.287	99.0687	Positive				C5H9NO	(2R)-2-Hydroxy-2-methylbutanenitrile; 1-Pyrrolidinecarboxaldehyde; 2-Piperidinone; 2,5-Dihydro-2,4-dimethyloxazole	(2R)-2-Hydroxy-2-methylbutanenitrile; 1-Pyrrolidinecarboxaldehyde; 2-Piperidinone; 2,5-Dihydro-2,4-dimethyloxazole	0.782964	0.495	-0.08	0.631287	0.400209		129757	112927	120763	151104	108898	173514	95886.2	156266	95639.2	142405	134815	131499
195.0895@16.175	16.175	195.089	Negative				C10H13NO3	2-Phenyl-1,3-propanediol monocarbamate; N-methyl-4,6,7-trihydroxy-1,2,3,4-tetrahydroisoquinoline; DL-.alpha.-Methyl-m-tyrosine; L-beta-Homotyrosine; Tyrosine methylester; L-Serine, O-(phenylmethyl)-; N-Hydroxy-3,4-methylenedioxyamphetamine; O-Benzyl-D-serine; Metyrosine; .alpha.-Methyl-L-tyrosine; N-Acetyldopamine	2-Phenyl-1,3-propanediol monocarbamate; N-methyl-4,6,7-trihydroxy-1,2,3,4-tetrahydroisoquinoline; DL-.alpha.-Methyl-m-tyrosine; L-beta-Homotyrosine; Tyrosine methylester; L-Serine, O-(phenylmethyl)-; N-Hydroxy-3,4-methylenedioxyamphetamine; O-Benzyl-D-serine; Metyrosine; .alpha.-Methyl-L-tyrosine; N-Acetyldopamine	0.15041	0.49	-0.02	0.634776	0.400661		60226.5	62775.2	58422.5	63078.3	63263.6	58332.3	62953	61486.6	59231.2	61409.8	55471	61326.5
358.0623@4.379	4.379	358.062	Negative				C17H14N2O5S	Calmagit	Calmagit	0.317034	0.49	-0.03	0.635177	0.400661		491598	477853	458358	448643	394061	448192	449639	406498	458747	470868	382761	488520
232.0945@8.692	8.692	232.095	Negative				C10H16O6	Glycerol 1-propanoate diacetate; Ascorbic acid, permethyl-	Glycerol 1-propanoate diacetate; Ascorbic acid, permethyl-	5.57027	-0.489	0.21	0.635676	0.400661		8659.91	7758.63	13400.3	13133.7	23017.1	6748.52	8996.82	9814.85	6365.16	17123.7	31063.8	14587.9
188.1046@11.574	11.574	188.105	Negative				C9H16O4	(+/-)-Ethyl 3-acetoxy-2-methylbutyrate; Diethyl methylsuccinate; 2,4-Dimethylpimelic acid; Butyl ethyl malonate; 3-Methylsuberic acid; Azelaic acid; cis- and trans-Ethyl 2,4-dimethyl-1,3-dioxolane-2-acetate; Nonate; (+/-)-Methyl 5-acetoxyhexanoate; Diethyl glutarate	(+/-)-Ethyl 3-acetoxy-2-methylbutyrate; Diethyl methylsuccinate; 2,4-Dimethylpimelic acid; Butyl ethyl malonate; 3-Methylsuberic acid; Azelaic acid; cis- and trans-Ethyl 2,4-dimethyl-1,3-dioxolane-2-acetate; Nonate; (+/-)-Methyl 5-acetoxyhexanoate; Diethyl glutarate	1.3217	-0.487	0.11	0.63714	0.400812		80972.4	68996.1	61517.4	96205.2	143372	73869.1	67185.2	119422	76081.8	81586.4	120646	92449.5
1060.544@8.585	8.585	1060.54	Positive				C52H84O22	Pitheduloside K; Dulcin; Medicoside I	Pitheduloside K; Dulcin; Medicoside I	0.365107	0.483	-0.04	0.641774	0.402952		28622.8	34223.3	29272.2	26002.5	28189.9	33534.6	28969.8	31924.9	29910.1	26775.9	29715.9	27676.2
188.1408@15.025	15.025	188.141	Negative				C10H20O3	10-hydroxy capric acid; (1R,2R,4S)-p-Menthane-1,2,8-triol; 3-Hydroxydecanoic acid; 2-Hexyl-1,3-dioxan-5-ol; (1R,2R,4R,8R)-p-Menthane-2,8,9-triol; (R)-3-Hydroxydecanoic acid; 2,6-Dimethyl-7-octene-2,3,6-triol; cis-p-Menthane-1,7,8-triol; 5-hydroxy capric acid; 3-Hydroxycapric acid; 2-hydroxy capric acid; 9-Hydroxydecanoic acid; (1S,2S,4R,8R)-p-Menthane-1,2,9-triol; Ethyl (?)-3-hydroxyoctanoate; 6-…	10-hydroxy capric acid; (1R,2R,4S)-p-Menthane-1,2,8-triol; 3-Hydroxydecanoic acid; 2-Hexyl-1,3-dioxan-5-ol; (1R,2R,4R,8R)-p-Menthane-2,8,9-triol; (R)-3-Hydroxydecanoic acid; 2,6-Dimethyl-7-octene-2,3,6-triol; cis-p-Menthane-1,7,8-triol; 5-hydroxy capric acid; 3-Hydroxycapric acid; 2-hydroxy capric acid; 9-Hydroxydecanoic acid; (1S,2S,4R,8R)-p-Menthane-1,2,9-triol; Ethyl (?)-3-hydroxyoctanoate; 6-…	0.594349	0.472	-0.06	0.648548	0.405705		16514.9	16419.9	23196	18657.3	24265.9	19411.4	21952	18131.8	16133.5	18842.8	17739.1	20478
539.3224@16.423	16.423	539.322	Negative				C25H50NO9P	PS(19:0/0:0)	PS(19:0/0:0)	1.97344	-0.474	0.12	0.648638	0.405705		129860	313666	239442	339269	270366	369776	296876	213810	234968	336079	362119	300598
463.0741@8.052	8.052	463.074	Positive				C14H18N5O11P	Adenylosuccinic acid; Adenylsuccinic acid; N(6)-(1,2-dicarboxyethyl)AMP	Adenylosuccinic acid; Adenylsuccinic acid; N(6)-(1,2-dicarboxyethyl)AMP	4.00664	0.467	-0.16	0.654201	0.405842		155021	78052.4	61158.9	118029	39739.8	54139.6	103926	65102.8	50918.4	59409.4	62487.2	77059.4
185.1051@10.805	10.805	185.105	Negative				C9H15NO3	Pseudoecgonine; Ecgonine; 2,2-Bis(hydroxymethyl)-3-quinuclidinon; Ecgonin	Pseudoecgonine; Ecgonine; 2,2-Bis(hydroxymethyl)-3-quinuclidinon; Ecgonin	6.57939	-0.46	0.22	0.655136	0.405842		24789.3	20772.4	17455.7	13854	56224.8	11607.8	23973.4	23224.9	15462.7	24252.7	71622.5	13533.2
294.1832@15.337	15.337	294.183	Negative				C17H26O4	Phytuberin; [6]-Gingerol; Gingerol; Nordihydrocapsiate; Tanacetol A; Embelin; Myrsinone	Phytuberin; [6]-Gingerol; Gingerol; Nordihydrocapsiate; Tanacetol A; Embelin; Myrsinone	2.78899	0.462	-0.14	0.655934	0.405842		443511	437839	280862	240092	257513	279208	185096	218336	225883	589573	401612	241824
291.2207@18.328	18.328	291.221	Positive				C18H29NO2	Penbutolol	Penbutolol	0.121112	0.459	-0.01	0.65673	0.405842		46419.8	48231.2	48659.5	46361.6	49531.8	48809.6	44760.1	49666.2	47327.9	48128.6	46919.2	48826.3
607.0817@2.641	2.641	607.082	Positive				C17H27N3O17P2	UDP-.alpha.-D-N-Acetylgalactosamine; Uridine 5'-diphospho-N-acetylgalactosamine; Uridine 5'-diphospho-N-acetylglucosamine; UDP-N-acetyl-alpha-D-galactosamine; UDP-N-acetyl-D-mannosamine; Uridine diphosphate-N-acetylgalactosamine; Uridine diphosphate-N-acetylglucosamine	UDP-.alpha.-D-N-Acetylgalactosamine; Uridine 5'-diphospho-N-acetylgalactosamine; Uridine 5'-diphospho-N-acetylglucosamine; UDP-N-acetyl-alpha-D-galactosamine; UDP-N-acetyl-D-mannosamine; Uridine diphosphate-N-acetylgalactosamine; Uridine diphosphate-N-acetylglucosamine	0.442685	-0.463	0.04	0.656971	0.405842		1.38286e+06	1.31909e+06	1.29767e+06	1.36628e+06	1.18352e+06	1.23193e+06	1.30486e+06	1.15523e+06	1.20324e+06	1.26421e+06	1.54379e+06	1.56296e+06
284.0758@7.902	7.902	284.076	Negative				C10H12N4O6	Xanthosine	Xanthosine	1.21347	-0.461	0.09	0.657263	0.405842		310010	347001	532984	321402	611992	467947	422554	380962	391917	541809	536781	415755
195.0564@7.762	7.762	195.056	Negative				C6H13NO4S	2-(N-Morpholino)ethanesulfonic acid	2-(N-Morpholino)ethanesulfonic acid	1.53446	-0.466	0.1	0.65785	0.405842		40488.3	33012.6	29442.9	33101.1	33218	35706.1	31255.2	29805.4	24619.8	39743.6	64001	39372.3
126.043@8.151	8.151	126.043	Positive				C5H6N2O2	4-Imidazoleacetic acid; Thymine; 1H-Imidazole-1-acetic acid; Imidazoleacetic acid; 6-Methyluracil; Thymin	4-Imidazoleacetic acid; Thymine; 1H-Imidazole-1-acetic acid; Imidazoleacetic acid; 6-Methyluracil; Thymin	2.27199	0.455	-0.15	0.658783	0.405842		40856.2	58993	48853.1	71377.8	22548.8	35917.5	24121.4	33621.7	29803.6	50907.9	39438.5	74174.8
606.1324@7.707	7.707	606.132	Positive				C38H22O8	4',4''-Dihydroxyanigorootin	4',4''-Dihydroxyanigorootin	1.23194	-0.447	0.08	0.668166	0.410062		17515	16930	19612	18860.9	15622.9	13281.5	18622.2	12484.4	12900.2	19713.3	20833.2	26277.1
938.4727@10.385	10.385	938.473	Negative				C44H74O21	Lyciumoside VII	Lyciumoside VII	1.61391	-0.44	0.12	0.669746	0.410062		14038.2	14206	20503.2	26713.2	24358.1	11500.3	18240.5	27336.7	27563.2	16000.5	13391.4	16892.3
423.1756@8.184	8.184	423.176	Negative				C17H29NO11	Neolinustatin	Neolinustatin	1.44937	-0.445	0.09	0.669829	0.410062		20368.2	24239.1	29133.6	32128.6	41699	17252.2	24725.1	33626.6	24401.3	33607.3	25929.2	27601.3
548.1296@2.285	2.285	548.13	Negative				C24H24N2O13	Neobetanin	Neobetanin	4.12501	-0.438	0.18	0.670821	0.410062		69746.3	58868.4	47493.7	19044.6	73867.8	67584.7	95592.9	41030.9	71920	27279.5	83551.6	60912.6
234.1617@17.831	17.831	234.162	Negative				C15H22O2	Alcyopterosins O; Isocurcumenol; Procurcumenol; (Z)-alpha-Bergamotenoic acid; Sugeonol; 9-Pentadecene-12,14-diyne-1,11-diol; Rishitinol; 12-Hydroxy-chiloscyphone; 3-Phenylpropyl hexanoate; 2-Methyl-4-phenyl-2-butyl 2-methylpropanoate; p-Hydroxynonanophenone; Oxysolavetivone; Dihydroisoalantolactone; Curcumanolide A; 4,6-Decadiyn-1-ol isovalerate; Valerenic acid; 3,7-Bisaboladiene-2,8-dione; alpha…	Alcyopterosins O; Isocurcumenol; Procurcumenol; (Z)-alpha-Bergamotenoic acid; Sugeonol; 9-Pentadecene-12,14-diyne-1,11-diol; Rishitinol; 12-Hydroxy-chiloscyphone; 3-Phenylpropyl hexanoate; 2-Methyl-4-phenyl-2-butyl 2-methylpropanoate; p-Hydroxynonanophenone; Oxysolavetivone; Dihydroisoalantolactone; Curcumanolide A; 4,6-Decadiyn-1-ol isovalerate; Valerenic acid; 3,7-Bisaboladiene-2,8-dione; alpha…	0.127794	-0.437	0.01	0.671901	0.410062		206993	214026	213129	216315	216006	200647	217029	215747	200445	215391	206760	223049
135.0681@3.793	3.793	135.068	Positive				C8H9NO	5-(2-Furanyl)-3,4-dihydro-2H-pyrrole; 2'-Aminoacetophenone; 4-Acetyl-2-methylpyridine; 2-Phenylacetamide; 2-Acetyl-5-methylpyridine; N-Acetylarylamine; 2-Acetyl-6-methylpyridine; 4-Acetyl-3-methylpyridine; 2,3-Dihydro-1H-pyrrolizine-5-carboxaldehyde; 2-Acetyl-4-methylpyridine; 2-Aminoacetophenone	5-(2-Furanyl)-3,4-dihydro-2H-pyrrole; 2'-Aminoacetophenone; 4-Acetyl-2-methylpyridine; 2-Phenylacetamide; 2-Acetyl-5-methylpyridine; N-Acetylarylamine; 2-Acetyl-6-methylpyridine; 4-Acetyl-3-methylpyridine; 2,3-Dihydro-1H-pyrrolizine-5-carboxaldehyde; 2-Acetyl-4-methylpyridine; 2-Aminoacetophenone	0.618392	-0.43	0.05	0.677716	0.410291		234236	251236	310537	282153	377747	264132	269962	274438	257424	323782	344835	300028
100.0882@11.89	11.89	100.088	Negative				C6H12O	2-Hexen-1-ol; 2-Oxohexane; (E)-4-Hexen-1-ol; 2-Ethylbutanal; 2-Methylpentanal; 4-Methylpentanal; Methyl isobutyl ketone; Hexanal; 1-Hexen-3-ol; 3-Hexanone; Ethyl isopropyl ketone; (E)-3-Hexen-1-ol	2-Hexen-1-ol; 2-Oxohexane; (E)-4-Hexen-1-ol; 2-Ethylbutanal; 2-Methylpentanal; 4-Methylpentanal; Methyl isobutyl ketone; Hexanal; 1-Hexen-3-ol; 3-Hexanone; Ethyl isopropyl ketone; (E)-3-Hexen-1-ol	0.615058	0.434	-0.05	0.677928	0.410291		33535.5	32985.4	33137	38851.3	38026.4	35462.2	40724.8	36826.1	24781.9	34748.8	36646.1	33329.9
503.3006@17.385	17.385	503.301	Negative				C25H46NO7P	LysoPE(20:3(11Z,14Z,17Z)/0:0); PE(20:3(8Z,11Z,14Z)/0:0); LysoPE(20:3(5Z,8Z,11Z)/0:0); LysoPE(0:0/20:3(5Z,8Z,11Z)); LysoPE(0:0/20:3(8Z,11Z,14Z)); LysoPE(0:0/20:3(11Z,14Z,17Z)); LysoPE(20:3(8Z,11Z,14Z)/0:0)	LysoPE(20:3(11Z,14Z,17Z)/0:0); PE(20:3(8Z,11Z,14Z)/0:0); LysoPE(20:3(5Z,8Z,11Z)/0:0); LysoPE(0:0/20:3(5Z,8Z,11Z)); LysoPE(0:0/20:3(8Z,11Z,14Z)); LysoPE(0:0/20:3(11Z,14Z,17Z)); LysoPE(20:3(8Z,11Z,14Z)/0:0)	1.06025	-0.43	0.08	0.678201	0.410291		18188.2	24561	23399.8	25514.5	38601.3	32029.5	20906.7	31603	29018.9	29730.1	31746	25187.7
402.2485@9.048	9.048	402.248	Positive				C18H34N4O6	Merodesmosine	Merodesmosine	0.334113	0.429	-0.03	0.679285	0.410291		61453.3	66716.2	59631.2	65815	66218	69646	58838.5	72303	70976.5	59421.6	57911.3	63390.7
228.1109@9.27	9.27	228.111	Negative				C10H16N2O4	Hydroxyprolyl-Proline; Prolyl-Hydroxyproline; N,N'-Diallyl-2,3-dihydroxysuccinamide; Prolylhydroxyproline; Tetraacetylethylenediamine	Hydroxyprolyl-Proline; Prolyl-Hydroxyproline; N,N'-Diallyl-2,3-dihydroxysuccinamide; Prolylhydroxyproline; Tetraacetylethylenediamine	0.524768	-0.428	0.04	0.680394	0.410291		62486.1	60336.8	65228.2	65957.9	64831.3	53403.6	68317.1	62556.6	69304.3	66365.1	47740.2	71399.3
192.0273@3.075	3.075	192.027	Positive				C6H8O7	D-threo-Isocitric acid; (1R,2R)-Isocitric acid; D-Saccharic acid 1,4-lacton; Citric acid; Diketogulonic acid; 2,3-Diketo-L-gulonate; D-Glucaro-1,4-lactone; Isocitric acid	D-threo-Isocitric acid; (1R,2R)-Isocitric acid; D-Saccharic acid 1,4-lacton; Citric acid; Diketogulonic acid; 2,3-Diketo-L-gulonate; D-Glucaro-1,4-lactone; Isocitric acid	2.66136	-0.427	0.12	0.681527	0.410291		184800	152647	249240	165986	248406	234452	203015	201408	109847	208260	391893	308299
265.1316@9.236	9.236	265.132	Positive				C14H19NO4	Acetochlor OXA; Alachlor OXA; D-Xylo-pentitol, 1,4,5-trideoxy-1,4-imino-5-(4-methoxyphenyl)-, 3-acetat; 6-Benzyloxycarbonylaminohexanoic acid; L-Phenylalanine, N-[(1,1-dimethylethoxy)carbonyl]-	Acetochlor OXA; Alachlor OXA; D-Xylo-pentitol, 1,4,5-trideoxy-1,4-imino-5-(4-methoxyphenyl)-, 3-acetat; 6-Benzyloxycarbonylaminohexanoic acid; L-Phenylalanine, N-[(1,1-dimethylethoxy)carbonyl]-	2.47792	-0.422	0.14	0.682142	0.410291		8543.4	13865.3	22362.6	19523.3	27630.4	21500.7	17340.7	16825.8	17968.1	12287.4	36349	23404.5
293.1744@8.15	8.15	293.174	Positive				C15H23N3O3	Lysyl-Phenylalanine; Phenylalanyl-Lysine; N-Acetyl-3-hydroxyprocainamide	Lysyl-Phenylalanine; Phenylalanyl-Lysine; N-Acetyl-3-hydroxyprocainamide	0.61169	-0.421	0.06	0.68231	0.410291		16842.5	26963.4	21620.9	19329.5	20003.4	17474.7	22664.9	24831	25450.2	17698.4	17940.3	18649.1
172.0735@11.092	11.092	172.073	Negative				C8H12O4	3-Isopropenylpentanedioic acid; trans-3-Octenedioic acid; 2-Octenedioic acid; Diethyl fumarate; Ethyl 2,4-dioxohexanoate; cis-4-Octenedioic acid	3-Isopropenylpentanedioic acid; trans-3-Octenedioic acid; 2-Octenedioic acid; Diethyl fumarate; Ethyl 2,4-dioxohexanoate; cis-4-Octenedioic acid	0.411163	0.413	-0.03	0.689715	0.413956		89307.1	95554.8	85396.7	84641.6	96790.7	79331.5	100343	73354.2	88370.9	96112.8	78817.1	83307.7
59.0372@16.581	16.581	59.0372	Positive				C2H5NO	N-Methylformamide; Acetaldehyde oxime; Acetamide	N-Methylformamide; Acetaldehyde oxime; Acetamide	0.215107	-0.41	0.02	0.690936	0.413956		91022.4	95465.2	102319	84267.3	95341.7	94027.1	94063.3	93505.2	96690.7	89936.2	92045.8	103437
162.1258@11.573	11.573	162.126	Positive				C8H18O3	(3R,7R)-1,3,7-Octanetriol	(3R,7R)-1,3,7-Octanetriol	0.384615	-0.409	0.03	0.69238	0.414063		66500	53668.9	58749.2	52630.8	57202.8	47864.8	60656	57881.4	54239.6	54725.5	52296.5	63393.4
468.271@8.17	8.17	468.271	Positive				C25H40O8	18-acetoxy-PGF2alpha-11-acetate methyl ester; 17-Hydroxyandrostane-3-glucuronide; 3-alpha-Androstanediol glucuronide; 3,17-Androstanediol glucuronide	18-acetoxy-PGF2alpha-11-acetate methyl ester; 17-Hydroxyandrostane-3-glucuronide; 3-alpha-Androstanediol glucuronide; 3,17-Androstanediol glucuronide	0.573393	0.403	-0.04	0.697551	0.416394		75990.9	88933.3	70662.8	73059.4	73418	70300.8	65476.6	89992.9	87514.7	72630.7	62907.8	63804
164.0477@3.793	3.793	164.048	Positive				C9H8O3	Phenylpyruvic acid; Coumaric acid; 2-Hydroxycinnamic acid; cis-p-Coumaric acid; 7-Hydroxychromanon; trans-3-Hydroxycinnamic acid; p-Coumaric acid; 4-Hydroxycinnamic acid; m-Coumaric acid; m-Hydroxycinnamic acid; trans-2-Hydroxycinnamic acid; Enol-phenylpyruvate; 4-Coumaric acid; 2-Coumaric acid	Phenylpyruvic acid; Coumaric acid; 2-Hydroxycinnamic acid; cis-p-Coumaric acid; 7-Hydroxychromanon; trans-3-Hydroxycinnamic acid; p-Coumaric acid; 4-Hydroxycinnamic acid; m-Coumaric acid; m-Hydroxycinnamic acid; trans-2-Hydroxycinnamic acid; Enol-phenylpyruvate; 4-Coumaric acid; 2-Coumaric acid	0.643793	-0.4	0.05	0.699513	0.416805		3.0555e+06	3.15205e+06	4.00549e+06	3.60865e+06	4.95356e+06	3.4896e+06	3.52641e+06	3.55655e+06	3.3281e+06	4.20116e+06	4.38658e+06	3.83317e+06
130.0628@10.399	10.399	130.063	Negative				C6H10O3	5-Ethoxy-4,5-dihydro-2(3H)furanone; Methyl levulinate; Ethyl acetoacetate; 4-keto-n-caproic acid; Ethyl 3-oxobutanoate; (4S,6S)-3,4,5,6-Tetrahydro-4-hydroxy-6-methyl-2H-pyran-2-one; Acetoin acetate; 3-methyl-2-oxovalerate; 4-Methyl-2-oxovaleric acid; 3-Oxohexanoic acid; 5-keto-n-caproic acid; 4-Oxohexanoic acid; Adipate semialdehyde; 3-Methyl-2-oxovaleric acid; Pantolactone; Sherry lactone; 3-Met…	5-Ethoxy-4,5-dihydro-2(3H)furanone; Methyl levulinate; Ethyl acetoacetate; 4-keto-n-caproic acid; Ethyl 3-oxobutanoate; (4S,6S)-3,4,5,6-Tetrahydro-4-hydroxy-6-methyl-2H-pyran-2-one; Acetoin acetate; 3-methyl-2-oxovalerate; 4-Methyl-2-oxovaleric acid; 3-Oxohexanoic acid; 5-keto-n-caproic acid; 4-Oxohexanoic acid; Adipate semialdehyde; 3-Methyl-2-oxovaleric acid; Pantolactone; Sherry lactone; 3-Met…	0.401195	0.394	-0.04	0.702136	0.417031		35481.8	29896.1	28519.4	26139.1	31469.7	26273.6	31132.6	32531.1	25954.8	26937.2	26258.8	30374.1
359.1223@8.363	8.363	359.122	Positive				C15H21NO9	L-DOPA 3'-glucoside; Epinephrine glucuronide	L-DOPA 3'-glucoside; Epinephrine glucuronide	6.21117	-0.394	0.17	0.702679	0.417031		61075.9	20007.8	26849.2	19119.7	31571	41405.4	48753	18968	21143.1	21401.3	62724.7	63078.4
349.0942@10.159	10.159	349.094	Negative				C12H19N3O7S	S-(Formylmethyl)glutathione	S-(Formylmethyl)glutathione	2.86846	0.391	-0.15	0.703717	0.417031		14465.5	6665.45	12091.1	11274.5	23312	7760.42	12316.4	8966.5	7080.41	6723.81	22265.1	11112.8
359.134@2.256	2.256	359.134	Positive				C17H26ClNO3S	Clethodi; Clethodim	Clethodi; Clethodim	2.11203	-0.388	0.12	0.706796	0.418098		36603.4	54666.1	65797.9	74751	41003.1	35329.5	62507.8	36485.8	48935	106659	38343.4	50403.9
242.1265@9.635	9.635	242.126	Negative				C11H18N2O4	PyroGlu-Il; PyroGlu-Leu	PyroGlu-Il; PyroGlu-Leu	0.149974	0.384	-0.01	0.709493	0.418372		41279	38562.2	37478.7	38144.3	38346.8	35970.4	40403.4	36965.5	37543.6	38341.9	37134.3	37298
865.5051@7.969	7.969	865.505	Positive				C46H76NO12P	PS(DiMe(9,5)/DiMe(11,3)); PS(MonoMe(11,5)/MonoMe(9,5)); PS(MonoMe(11,3)/MonoMe(11,5)); PS(MonoMe(9,5)/MonoMe(11,5)); PS(DiMe(11,3)/DiMe(9,5)); PS(DiMe(9,5)/DiMe(9,5)); PS(MonoMe(11,5)/MonoMe(11,3)); PS(DiMe(11,5)/DiMe(9,3)); PS(DiMe(11,3)/DiMe(11,3)); PS(DiMe(9,3)/DiMe(11,5))	PS(DiMe(9,5)/DiMe(11,3)); PS(MonoMe(11,5)/MonoMe(9,5)); PS(MonoMe(11,3)/MonoMe(11,5)); PS(MonoMe(9,5)/MonoMe(11,5)); PS(DiMe(11,3)/DiMe(9,5)); PS(DiMe(9,5)/DiMe(9,5)); PS(MonoMe(11,5)/MonoMe(11,3)); PS(DiMe(11,5)/DiMe(9,3)); PS(DiMe(11,3)/DiMe(11,3)); PS(DiMe(9,3)/DiMe(11,5))	0.97735	0.382	-0.07	0.710939	0.418372		42339.4	67601	49728	58975.1	66151.4	43172.8	48407.7	62825.5	71293.2	52067.8	43576	36057.2
262.0955@9.636	9.636	262.096	Negative				C13H14N2O4	L-cis-Cyclo(aspartylphenylalanyl)	L-cis-Cyclo(aspartylphenylalanyl)	0.364166	0.381	-0.03	0.711097	0.418372		14902.4	19384.7	17637.1	17042	18766.1	16028.1	16666	18951.5	18537.3	17623.9	14748	14994.3
383.1081@8.426	8.426	383.108	Positive				C14H17N5O8	Succinyladenosine	Succinyladenosine	1.84633	-0.37	0.1	0.719098	0.42232		645655	335962	300418	409953	294007	219532	482718	330814	261553	310932	349442	583372
506.1412@2.249	2.249	506.141	Negative				C24H26O12	Jaceidin 7-rhamnoside; Viscumneoside VI; Nevadensin 7-glucoside; Caryatin glucoside; Mikanin 3-galactoside; Candidol 3-glucoside; Lethedoside C; Nevadensin 5-glucoside; Pendulin; Junipegenin B 7-O-glucoside; Syringetin 3-galactoside	Jaceidin 7-rhamnoside; Viscumneoside VI; Nevadensin 7-glucoside; Caryatin glucoside; Mikanin 3-galactoside; Candidol 3-glucoside; Lethedoside C; Nevadensin 5-glucoside; Pendulin; Junipegenin B 7-O-glucoside; Syringetin 3-galactoside	0.946119	0.371	-0.06	0.720575	0.422429		24972.9	28369.2	33426.8	35552.2	32889.6	31930.6	25591.4	31107.2	37375.8	36974.4	31529.1	19885.1
502.2188@9.301	9.301	502.219	Negative				C27H34O9	Isocyclocalamin; Cyclocalamin; Geranioloxyalatum flavone	Isocyclocalamin; Cyclocalamin; Geranioloxyalatum flavone	1.65234	0.36	-0.09	0.727178	0.424736		16521.8	10144.1	14386.8	8904.38	12414.3	13419	8705.03	9955.68	14594.7	9725.5	9491.82	21254.6
252.0861@7.766	7.766	252.086	Negative				C10H12N4O4	Deoxyinosine; 2-Butanone, (2,4-dinitrophenyl)hydrazon; Inosine, 2'-deoxy-; Nebularine	Deoxyinosine; 2-Butanone, (2,4-dinitrophenyl)hydrazon; Inosine, 2'-deoxy-; Nebularine	0.967643	0.365	-0.05	0.728305	0.424736		13852.4	14540.9	15519.5	14478.6	13768.6	16007.7	10099.6	12410.9	11950	16264	18376	17784.4
246.122@2.769	2.769	246.122	Positive				C10H18N2O5	Isoleucyl-Aspartate; L-beta-aspartyl-L-leucine ; L-gamma-glutamyl-L-valine ; gamma-Glutamylvaline; Leucyl-Aspartate; Aspartyl-Leucine; Glu-Val; Aspartyl-Isoleucine	Isoleucyl-Aspartate; L-beta-aspartyl-L-leucine ; L-gamma-glutamyl-L-valine ; gamma-Glutamylvaline; Leucyl-Aspartate; Aspartyl-Leucine; Glu-Val; Aspartyl-Isoleucine	0.908662	-0.354	0.06	0.73051	0.424736		132650	144037	154783	165866	121967	217448	179418	211161	127884	153270	117954	194277
479.3385@17.978	17.978	479.339	Positive				C24H50NO6P	PC(P-16:0/0:0); PC(O-16:1(9E)/0:0); PC(O-16:1(11Z)/0:0); 1-(1Z-Hexadecenyl)-sn-glycero-3-phosphocholin; PC(O-16:1(1E)/0:0); LysoPC(P-16:0); PC(O-16:1(9Z)/0:0)	PC(P-16:0/0:0); PC(O-16:1(9E)/0:0); PC(O-16:1(11Z)/0:0); 1-(1Z-Hexadecenyl)-sn-glycero-3-phosphocholin; PC(O-16:1(1E)/0:0); LysoPC(P-16:0); PC(O-16:1(9Z)/0:0)	0.489702	-0.354	0.04	0.731376	0.424736		164668	200967	148679	176301	190550	178999	177467	146780	173133	203733	217999	172012
122.0038@18.156	18.156	122.004	Negative				C3H6O3S	3-Mercaptolactic acid	3-Mercaptolactic acid	0.18299	0.352	-0.02	0.732288	0.424736		19561.1	17283.7	18031.9	17723.9	16692.6	18416.1	16615.1	17948.4	18059.9	17868.7	19152.9	16896
357.1935@9.647	9.647	357.193	Positive				C21H27NO4	(S)-Laudanosine; 5-hydroxypropafenone; Nalbuphine; N-(-)-Jasmonoyl-(S)-phenylalanine; Laudanosine	(S)-Laudanosine; 5-hydroxypropafenone; Nalbuphine; N-(-)-Jasmonoyl-(S)-phenylalanine; Laudanosine	1.98834	-0.351	0.1	0.733115	0.424736		68565.7	31664.1	35338.1	38332.3	54404.1	29282.6	50328.2	56299.6	47209.6	67774.6	33661.2	23699
475.2983@10.077	10.077	475.298	Positive				C21H41N5O7	Netilmicin	Netilmicin	1.02512	0.355	-0.06	0.733599	0.424736		23940.3	19231.9	20480.9	22633.9	25037.2	22666.4	16752	32145.5	18717.7	25665.6	21515.3	17153.3
156.0168@2.412	2.412	156.017	Negative				C5H4N2O4	Orotic acid	Orotic acid	2.52551	-0.345	0.12	0.736992	0.425947		37958	34647.2	43571.8	36201.7	97996.7	29765.7	34427.9	67585.3	24457.8	49420.1	62435.1	56234
225.0636@10.337	10.337	225.064	Negative				C10H11NO5	2-Hydroxy-4,7-dimethoxy-2H-1,4-benzoxazin-3(4H)-one; Vanilloylglycine	2-Hydroxy-4,7-dimethoxy-2H-1,4-benzoxazin-3(4H)-one; Vanilloylglycine	1.22913	-0.342	0.06	0.742286	0.427759		26795.5	25009.9	27903.3	19030	25897.8	24484.1	36045.4	17725.5	25304.7	19714	26517	34876.9
215.0796@8.37	8.37	215.08	Negative				C10H9N5O	Kinetin	Kinetin	1.87564	-0.337	0.1	0.742925	0.427759		16264.8	13679.1	10026.3	18147.5	11341.1	6659.32	13980.4	15104.3	8016.41	11723.6	23432.7	10092.5
246.1583@8.584	8.584	246.158	Positive				C11H22N2O4	L-Lysine, N-[(1,1-dimethylethoxy)carbonyl]-	L-Lysine, N-[(1,1-dimethylethoxy)carbonyl]-	7.24106	-0.337	0.14	0.74405	0.427759		98117.3	393283	150332	178298	67180.6	126293	186102	189867	113452	155007	282133	90930.9
330.1603@15.334	15.334	330.16	Negative				C18H22N2O4	Quinocarmycin	Quinocarmycin	3.11401	0.332	-0.11	0.748601	0.42962		22329.8	19470.3	12977.6	11723.4	11787.5	13139.7	9543.35	9690.63	8977.17	27582.8	20265.9	14243.6
762.7072@10.434	10.434	762.707	Positive				C49H94O5	TG(14:0/o-18:0/14:1(9Z)); DG(22:1(13Z)/24:0/0:0); DG(24:1(15Z)/22:0/0:0); DG(22:0/0:0/24:1n9); DG(24:0/0:0/22:1n9); TG(14:0/14:1(9Z)/o-18:0); DG(24:0/22:1(13Z)/0:0); TG(14:1(9Z)/14:0/o-18:0); DG(22:0/24:1(15Z)/0:0)	TG(14:0/o-18:0/14:1(9Z)); DG(22:1(13Z)/24:0/0:0); DG(24:1(15Z)/22:0/0:0); DG(22:0/0:0/24:1n9); DG(24:0/0:0/22:1n9); TG(14:0/14:1(9Z)/o-18:0); DG(24:0/22:1(13Z)/0:0); TG(14:1(9Z)/14:0/o-18:0); DG(22:0/24:1(15Z)/0:0)	0.678958	-0.323	0.05	0.753501	0.431675		98899.8	100861	77677.4	88593.3	69136.4	114629	91407.7	90047.1	72716.9	118727	102307	90911.4
529.3175@17.966	17.966	529.317	Negative				C27H48NO7P	PE(22:4(7Z,10Z,13Z,16Z)/0:0); LysoPE(0:0/22:4(7Z,10Z,13Z,16Z)); LysoPE(22:4(7Z,10Z,13Z,16Z)/0:0)	PE(22:4(7Z,10Z,13Z,16Z)/0:0); LysoPE(0:0/22:4(7Z,10Z,13Z,16Z)); LysoPE(22:4(7Z,10Z,13Z,16Z)/0:0)	0.720503	-0.322	0.04	0.756263	0.4325		11483.2	14372.8	14092.4	16911.5	19177.7	18525.8	15952.4	14446.5	14210.9	18936.5	16533.3	16218.9
496.127@10.163	10.163	496.127	Positive				C20H24N4O9S	1-Nitro-7-hydroxy-8-glutathionyl-7,8-dihydronaphthalene; 1-Nitro-5-glutathionyl-6-hydroxy-5,6-dihydronaphthalene; 1-Nitro-5-hydroxy-6-glutathionyl-5,6-dihydronaphthalene; 1-Nitro-7-glutathionyl-8-hydroxy-7,8-dihydronaphthalene	1-Nitro-7-hydroxy-8-glutathionyl-7,8-dihydronaphthalene; 1-Nitro-5-glutathionyl-6-hydroxy-5,6-dihydronaphthalene; 1-Nitro-5-hydroxy-6-glutathionyl-5,6-dihydronaphthalene; 1-Nitro-7-glutathionyl-8-hydroxy-7,8-dihydronaphthalene	1.87794	0.316	-0.1	0.758339	0.432804		61065.6	38184	63041.3	57708	112292	44896.8	57442.3	49281.3	41776.5	39778.6	109438	55528.8
768.5989@10.446	10.446	768.599	Positive				C45H85O7P	PA(P-20:0/22:2(13Z,16Z))	PA(P-20:0/22:2(13Z,16Z))	0.422559	0.318	-0.03	0.759598	0.432804		174017	167551	192432	183068	177293	163584	169869	164114	148476	210561	187527	164006
336.0723@8.363	8.363	336.072	Negative				C10H16N4O7S	S-Nitroso-L-glutathione; S-Nitrosoglutathione	S-Nitroso-L-glutathione; S-Nitrosoglutathione	2.80734	-0.317	0.09	0.761078	0.432804		20497	15736.7	18173.2	13741.5	14388.6	13288.2	20378.8	9631.79	11470.8	13662.4	25144.7	28834.4
191.058@10.339	10.339	191.058	Negative				C10H9NO3	5-Phenyl-1,3-oxazinane-2,4-dione; 1H-Indole-3-acetic acid, 5-hydroxy-; 5-Hydroxyindole-3-acetic acid; 5-Hydroxyindoleacetic acid; xi-2,3-Dihydro-2-oxo-1H-indole-3-acetic acid	5-Phenyl-1,3-oxazinane-2,4-dione; 1H-Indole-3-acetic acid, 5-hydroxy-; 5-Hydroxyindole-3-acetic acid; 5-Hydroxyindoleacetic acid; xi-2,3-Dihydro-2-oxo-1H-indole-3-acetic acid	3.72311	-0.314	0.1	0.762086	0.432804		21781.6	18882.8	18251.3	19498	35000.5	22480.3	23217.5	16814.2	20532.2	19979.9	63114.6	17400.9
411.0824@8.647	8.647	411.082	Negative				C10H17N7O9S	Gonyautoxin I; Gonyautoxin IV	Gonyautoxin I; Gonyautoxin IV	0.988217	-0.309	0.05	0.764342	0.433247		32064	30556.7	31002.2	41933.6	19472.5	28102.1	36115.8	30033.5	25956	29847.4	26234.9	39734.9
593.1851@2.84	2.84	593.185	Negative				C28H33O14	Pelargonidin 3-sophoroside	Pelargonidin 3-sophoroside	0.42465	0.307	-0.03	0.765517	0.433247		49364.4	56058.4	55495.8	52007.4	70350.4	58817.2	54971.3	57658.1	52789	65141.3	48242.4	55823.4
251.1523@18.796	18.796	251.152	Negative				C14H21NO3	.alpha.-Methyl-m-tyrosine, butyl ester	.alpha.-Methyl-m-tyrosine, butyl ester	0.401762	0.304	-0.02	0.768622	0.434254		48670.7	37371.3	37244.5	38095.1	39144.3	34614.3	39245.9	34363.7	37110.7	37997.9	42561.3	39034.6
482.2153@13.179	13.179	482.215	Negative				C24H34O10	3'-Hydroxy-T2 Toxin	3'-Hydroxy-T2 Toxin	1.83235	0.299	-0.09	0.771067	0.434676		35508.7	13451.6	18626.6	22928.3	20901.3	13468.1	23513.4	11462.5	15271.8	15309.8	26379	24053
463.1836@9.176	9.176	463.184	Negative				C23H29NO9	Dihydroisomorphine-6-glucuronide; Dihydroisomorphine-3-glucuronide; Dihydromorphine-3-glucuronide; Etodolac acyl glucuronide	Dihydroisomorphine-6-glucuronide; Dihydroisomorphine-3-glucuronide; Dihydromorphine-3-glucuronide; Etodolac acyl glucuronide	1.66808	-0.297	0.08	0.772503	0.434676		11030.1	25771.8	24341.6	23266.8	28435.6	18088	17359.8	28497.7	30954.8	27481.9	19549.1	14160.1
542.2724@13.659	13.659	542.272	Negative				C27H42O11	Cortolone-3-glucuronide	Cortolone-3-glucuronide	2.34241	0.297	-0.08	0.773419	0.434676		27883.8	18097.8	13638.4	14520	16096	16467.8	23383.2	7308.33	16805.6	20662.9	18356.4	17089.6
187.1578@11.332	11.332	187.158	Positive				C10H21NO2	Isoleucine, butyl ester; Leucine, butyl ester; Norleucine, butyl ester; n-decanohydroxamic acid	Isoleucine, butyl ester; Leucine, butyl ester; Norleucine, butyl ester; n-decanohydroxamic acid	4.7316	-0.292	0.11	0.776785	0.434676		21998.6	22385.6	57893.6	32293	35561.7	22993.6	57909.9	35523.3	29561.8	39753.2	12073.1	41226.1
229.1677@15.023	15.023	229.168	Negative				C12H23NO3	N-Decanoylglycine	N-Decanoylglycine	1.28497	-0.291	0.07	0.77729	0.434676		22018.4	18808.8	22961.7	22690.8	13105.2	31496.4	28514.9	24442.9	18654.5	21972.2	13662.2	30637.9
388.2979@14.192	14.192	388.298	Negative				C25H40O3	1alpha,25-dihydroxy-23,24-dinorvitamin D3 / 1alpha,25-dihydroxy-23,24-dinorcholecalciferol; 1alpha,25-dihydroxy-26,27-dinorvitamin D3 / 1alpha,25-dihydroxy-26,27-dinorcholecalciferol; Methyl 2-(10-heptadecenyl)-6-hydroxybenzoate; 1alpha-hydroxy-21-nor-20-oxavitamin D3 / 1alpha-hydroxy-21-nor-20-oxacholecalciferol; (+)-Desoxyscalarin	1alpha,25-dihydroxy-23,24-dinorvitamin D3 / 1alpha,25-dihydroxy-23,24-dinorcholecalciferol; 1alpha,25-dihydroxy-26,27-dinorvitamin D3 / 1alpha,25-dihydroxy-26,27-dinorcholecalciferol; Methyl 2-(10-heptadecenyl)-6-hydroxybenzoate; 1alpha-hydroxy-21-nor-20-oxavitamin D3 / 1alpha-hydroxy-21-nor-20-oxacholecalciferol; (+)-Desoxyscalarin	5.99255	0.293	-0.11	0.777342	0.434676		15395.7	8562.41	7222.76	16572	12357.9	10942.7	14495.5	6833.66	7684.09	28664.5	9363.97	6517.92
478.2908@10.235	10.235	478.291	Negative				C27H42O7	25-Acetylvulgaroside; Erinacine D	25-Acetylvulgaroside; Erinacine D	0.43438	-0.288	0.02	0.78081	0.435075		22920.9	25950.6	23342.7	20911.6	30100	23708.8	26303.2	24309	26775.3	25219.3	21758.2	24434.9
424.2082@8.703	8.703	424.208	Negative				C22H32O8	Dihydrovaltrate; 8beta-Angeloyloxy-15-hydroxy-1alpha,10R-dimethoxy-3-oxo-11(13)-germacren-12,6alpha-olide; Didrovaltratum	Dihydrovaltrate; 8beta-Angeloyloxy-15-hydroxy-1alpha,10R-dimethoxy-3-oxo-11(13)-germacren-12,6alpha-olide; Didrovaltratum	1.74278	0.287	-0.07	0.781815	0.435075		12303.8	29206.1	24388.3	21676.5	34986.4	24047.3	19286.7	25143.8	24922.2	27354.5	20765.3	17621.7
388.1635@19.765	19.765	388.163	Negative				C20H24N2O6	Nisoldipin; Nisoldipine	Nisoldipin; Nisoldipine	0.150601	-0.284	0.01	0.782046	0.435075		17731.4	19724.7	19632	18793.8	18702.5	19043.2	18363.6	20083.8	20034.8	19316.5	18519.6	18122.3
705.3929@9.449	9.449	705.393	Positive				C34H59NO14	Fumonisin B2; Fumonisin B3	Fumonisin B2; Fumonisin B3	0.437292	0.28	-0.02	0.787174	0.437185		136125	132969	131070	151831	128110	134996	128732	155612	152069	131936	127252	110700
301.1436@9.242	9.242	301.144	Positive				C16H19N3O3	Tryptophyl-Proline; Prolyl-Tryptophan	Tryptophyl-Proline; Prolyl-Tryptophan	0.254158	-0.273	0.01	0.793353	0.439336		70129.9	70497.9	65148	59021.2	63059.1	71208	66621.6	66152.5	66033.9	64949	67653.6	70444.1
307.1264@7.64	7.64	307.126	Negative				C13H17N5O4	1,N2-propanodeoxyguanosine	1,N2-propanodeoxyguanosine	3.49433	-0.267	0.11	0.794967	0.439336		290867	90674.8	106638	87030.5	104754	173230	216356	88160.3	93147.6	86180.3	192732	233964
188.0803@2.345	2.345	188.08	Positive				C7H12N2O4	Glycyl-L-4-Hydroxyprolin; N-Acetylglutamine; L-glycyl-L-hydroxyproline ; Glycyl-Hydroxyproline	Glycyl-L-4-Hydroxyprolin; N-Acetylglutamine; L-glycyl-L-hydroxyproline ; Glycyl-Hydroxyproline	1.44091	0.27	-0.06	0.795077	0.439336		344134	411564	295986	448482	371574	346501	346606	236728	296231	367717	619549	346625
348.1787@18.651	18.651	348.179	Negative				C16H28O8	(1S,2S,4R)-p-Menth-8-ene-1,2,10-triol 2-glucoside; Foeniculoside V; cis-10-Hydroxylinalyl oxide 7-glucoside; (1S,2S,4R,5S,7S)-2,5,7-Fenchanetriol 2-O-b-D-glucoside; Nepetariaside; Foeniculoside VIII; (1S,2S,4S)-1,8-Epoxy-p-menthane-2,7-diol 2-O-b-D-glucoside; (1S,2S,4S,5S)-2,4,7-Thujanetriol 4-glucoside; Foeniculoside VII; Foeniculoside IX	(1S,2S,4R)-p-Menth-8-ene-1,2,10-triol 2-glucoside; Foeniculoside V; cis-10-Hydroxylinalyl oxide 7-glucoside; (1S,2S,4R,5S,7S)-2,5,7-Fenchanetriol 2-O-b-D-glucoside; Nepetariaside; Foeniculoside VIII; (1S,2S,4S)-1,8-Epoxy-p-menthane-2,7-diol 2-O-b-D-glucoside; (1S,2S,4S,5S)-2,4,7-Thujanetriol 4-glucoside; Foeniculoside VII; Foeniculoside IX	1.01338	-0.261	0.05	0.800368	0.441061		15463	16422.1	12053.7	13050.2	18316.4	14774	21007.3	16085.9	11131.3	14170.2	19768.8	12392.2
317.1748@9.998	9.998	317.175	Positive				C17H23N3O3	Isoleucyl-Tryptophan; Tryptophyl-Isoleucine; Leucyl-Tryptophan; Tryptophyl-Leucine	Isoleucyl-Tryptophan; Tryptophyl-Isoleucine; Leucyl-Tryptophan; Tryptophyl-Leucine	0.561641	0.26	-0.03	0.800895	0.441061		82631.2	107812	85048.2	81296.7	88879.6	78372.3	76785.3	100781	98236	92473.4	79863	67525.8
302.1473@10.188	10.188	302.147	Negative				C11H20N5O5	Glutamyl-Arginine; Arginyl-Glutamate	Glutamyl-Arginine; Arginyl-Glutamate	1.94485	-0.254	0.07	0.804972	0.442561		15051.7	14182.9	13620.8	14515.1	31909.9	10416.8	20271.6	11093.6	12431.1	17331.9	22642.3	17106.7
132.0534@2.248	2.248	132.053	Positive				C4H8N2O3	Glycyl-glycine; D-Asparagin; L-Asparagin; Asparagine; 3-Ureidopropionic acid; N-Carbamoylsarcosine; Ureidopropionic acid; D-Asparagine; L-Asparagine	Glycyl-glycine; D-Asparagin; L-Asparagin; Asparagine; 3-Ureidopropionic acid; N-Carbamoylsarcosine; Ureidopropionic acid; D-Asparagine; L-Asparagine	1.00221	-0.248	0.05	0.808982	0.442785		150285	150920	192980	141252	229549	221992	154364	174338	254493	152782	249489	147513
294.1837@16.155	16.155	294.184	Positive				C17H26O4	Phytuberin; [6]-Gingerol; Gingerol; Nordihydrocapsiate; Tanacetol A; Embelin; Myrsinone	Phytuberin; [6]-Gingerol; Gingerol; Nordihydrocapsiate; Tanacetol A; Embelin; Myrsinone	0.154731	0.248	-0.01	0.809303	0.442785		28627.9	28300.8	31308.7	30919.9	29616	31450.1	27699.4	29264.4	30187.6	30715.3	30196.5	30999
440.1477@8.951	8.951	440.148	Negative				C24H24O8	(+)-12a-Hydroxyerythynone	(+)-12a-Hydroxyerythynone	4.58281	-0.245	0.1	0.811478	0.442785		7978.23	6735.88	7939.25	20279.4	5171.05	8586.69	9104.57	4802.4	5080.72	16129.8	15875.2	10294.9
558.3017@9.04	9.04	558.302	Negative				C35H42O6	Denticulaflavonol	Denticulaflavonol	0.55883	0.243	-0.03	0.812859	0.442785		18864.3	15975.9	14693.2	11842.1	15287	16579.8	17425	13785.5	13906	12109.3	15740.4	18309.9
322.2506@18.482	18.482	322.251	Negative				C20H34O3	12R-HETrE; (-)-2,7-Dolabelladiene-6beta,10alpha,18-triol; 10,13-epoxy-11,12-dimethyloctadeca-10,12-dienoic acid; 15S-Hydroxy-8Z,11Z,13E-eicosatrienoic acid; 8S-Hydroxy-9E,11Z,14Z-eicosatrienoic acid; (+)-Villanovane-13alpha,19-diol; 15(S)-Hydroxyeicosatrienoic acid; 12,15-epoxy-13,14-dimethyleicosa-12,14-dienoic acid; 5S-Hydroxy-6E,8Z,11Z-eicosatrienoic acid; Austroinulin; 8-HETrE; 5S-HETrE; 8S-H…	12R-HETrE; (-)-2,7-Dolabelladiene-6beta,10alpha,18-triol; 10,13-epoxy-11,12-dimethyloctadeca-10,12-dienoic acid; 15S-Hydroxy-8Z,11Z,13E-eicosatrienoic acid; 8S-Hydroxy-9E,11Z,14Z-eicosatrienoic acid; (+)-Villanovane-13alpha,19-diol; 15(S)-Hydroxyeicosatrienoic acid; 12,15-epoxy-13,14-dimethyleicosa-12,14-dienoic acid; 5S-Hydroxy-6E,8Z,11Z-eicosatrienoic acid; Austroinulin; 8-HETrE; 5S-HETrE; 8S-H…	0.847227	0.243	-0.04	0.813478	0.442785		62938.2	32565.5	37438.6	43844.1	43250.3	45651.5	41073.7	37434.9	39985.2	36179.5	42301.6	59602.4
514.3112@8.809	8.809	514.311	Positive				C34H42O4	Flavidulol C	Flavidulol C	0.770554	0.246	-0.03	0.813501	0.442785		34079.9	36204.4	32925.6	31308.2	37900.1	33278.9	34100.7	25283.7	39907.9	27091.7	35966.9	41981.2
322.0563@7.41	7.41	322.056	Negative				C10H15N2O8P	5-Thymidylic acid; Thymidine 5'-monophosphate; Thymidine-5'-monophosphate	5-Thymidylic acid; Thymidine 5'-monophosphate; Thymidine-5'-monophosphate	3.22484	-0.239	0.08	0.817151	0.444033		38272.1	29005.4	41695.1	44994.6	21462.7	38659.8	48965	20548.4	20857.5	36652.6	50453.9	61268
187.067@9.799	9.799	187.067	Positive				C8H13NO2S	N-Butyryl-L-homocysteine thiolacton	N-Butyryl-L-homocysteine thiolacton	1.6934	0.235	-0.07	0.818658	0.444114		70792.8	39181.6	64056.4	88950.9	38050.9	55167.1	72606.1	27745.5	50810.5	59913.8	59574.5	68653.9
448.2306@9.303	9.303	448.231	Negative				C21H36O10	Kenposide B; Acuminoside; L-Linalool 3-[xylosyl-(1->6)-glucoside]; Geranyl arabinopyranosyl-glucoside; Neryl arabinofuranosyl-glucoside	Kenposide B; Acuminoside; L-Linalool 3-[xylosyl-(1->6)-glucoside]; Geranyl arabinopyranosyl-glucoside; Neryl arabinofuranosyl-glucoside	1.927	-0.231	0.07	0.821898	0.445133		67413.5	35785.7	60480.2	31468.3	57747	59569.9	32528	44259.6	60507.9	42387.4	58789.8	96093.1
357.1058@2.304	2.304	357.106	Negative				C15H19NO9	HMBOA-Glc; Cyclodopa glucoside	HMBOA-Glc; Cyclodopa glucoside	1.31602	0.227	-0.05	0.825278	0.445945		2.39784e+06	1.91568e+06	1.81829e+06	1.02962e+06	2.28736e+06	1.82165e+06	1.82247e+06	1.90244e+06	2.09283e+06	1.28849e+06	2.1852e+06	1.42828e+06
482.2509@9.418	9.418	482.251	Negative				C25H38O9	11-beta-Hydroxyandrosterone-3-glucuronide	11-beta-Hydroxyandrosterone-3-glucuronide	0.812321	-0.226	0.04	0.826123	0.445945		23490.5	35097.7	39783.2	41403.3	40785.1	37014.8	32604.7	48531.4	44683.2	39252.5	29911.8	29188.7
665.1247@7.832	7.832	665.125	Negative				C21H29N7O14P2	NADH	NADH	0.549488	0.224	-0.03	0.827542	0.445975		263090	287388	258555	235845	337496	218453	263218	243166	278997	302585	284484	196318
844.6617@10.447	10.447	844.662	Positive				C55H88O6	TG(12:0/18:4(6Z,9Z,12Z,15Z)/22:5(7Z,10Z,13Z,16Z,19Z))[iso6]; TG(14:1(9Z)/18:3(6Z,9Z,12Z)/20:5(5Z,8Z,11Z,14Z,17Z)); TG(14:1(9Z)/20:4(5Z,8Z,11Z,14Z)/18:4(6Z,9Z,12Z,15Z)); TG(16:1(9Z)/18:4(6Z,9Z,12Z,15Z)/18:4(6Z,9Z,12Z,15Z)); TG(18:4(6Z,9Z,12Z,15Z)/16:1(9Z)/18:4(6Z,9Z,12Z,15Z)); TG(12:0/18:3(9Z,12Z,15Z)/22:6(4Z,7Z,10Z,13Z,16Z,19Z))[iso6]; TG(14:1(9Z)/18:3(9Z,12Z,15Z)/20:5(5Z,8Z,11Z,14Z,17Z))[iso6]; …	TG(12:0/18:4(6Z,9Z,12Z,15Z)/22:5(7Z,10Z,13Z,16Z,19Z))[iso6]; TG(14:1(9Z)/18:3(6Z,9Z,12Z)/20:5(5Z,8Z,11Z,14Z,17Z)); TG(14:1(9Z)/20:4(5Z,8Z,11Z,14Z)/18:4(6Z,9Z,12Z,15Z)); TG(16:1(9Z)/18:4(6Z,9Z,12Z,15Z)/18:4(6Z,9Z,12Z,15Z)); TG(18:4(6Z,9Z,12Z,15Z)/16:1(9Z)/18:4(6Z,9Z,12Z,15Z)); TG(12:0/18:3(9Z,12Z,15Z)/22:6(4Z,7Z,10Z,13Z,16Z,19Z))[iso6]; TG(14:1(9Z)/18:3(9Z,12Z,15Z)/20:5(5Z,8Z,11Z,14Z,17Z))[iso6]; …	0.408829	0.218	-0.02	0.834029	0.447638		178928	170121	191754	185446	190974	172801	175673	166701	166049	217677	196455	160374
266.0911@8.164	8.164	266.091	Positive				C12H14N2O5	N-(4-Aminobenzoyl)-L-glutamic acid; Dinex	N-(4-Aminobenzoyl)-L-glutamic acid; Dinex	2.22239	0.217	-0.06	0.835164	0.447638		31591.8	32784.1	30445.6	88030.4	37878.8	45431.6	47469.4	31964.1	47038.6	34925.3	37859.9	40248.5
383.1077@8.42	8.42	383.108	Negative				C14H17N5O8	Succinyladenosine	Succinyladenosine	1.75078	-0.213	0.06	0.835596	0.447638		619574	320808	287182	407428	292656	220279	480035	312052	245365	292834	325842	546727
207.0894@11.268	11.268	207.089	Negative				C11H13NO3	N-Acetyl-L-phenylalanine; N-isopropylterephthalamic acid; Phenylpropionylglycine; 2-Methylamino-1-(3,4-methylenedioxyphenyl)propan-1-one; DL-Phenylalanine, N-acetyl-; Toloxatone; (3-Phenylpropionyl)glycine; 3-Phenylpropionylglycine	N-Acetyl-L-phenylalanine; N-isopropylterephthalamic acid; Phenylpropionylglycine; 2-Methylamino-1-(3,4-methylenedioxyphenyl)propan-1-one; DL-Phenylalanine, N-acetyl-; Toloxatone; (3-Phenylpropionyl)glycine; 3-Phenylpropionylglycine	8.13984	0.212	-0.11	0.836102	0.447638		91572.7	55778	69647.1	29254.7	145430	37697.8	60704.3	84171.4	26336.7	33051.4	143972	57227.2
387.2459@9.675	9.675	387.246	Positive				C20H37NO4S	N-linoleoyl taurine	N-linoleoyl taurine	0.618725	-0.208	0.03	0.839115	0.448517		53770.5	47621.1	33151.4	43350	50463.2	42021.2	41011.8	57110.8	39992.7	52415.1	44224.5	40384.4
296.1622@15.002	15.002	296.162	Negative				C16H24O5	Methyl dihydrophaseate; 3,8-Dihydroxy-6-methoxy-7(11)-eremophilen-12,8-olide; Ovalicin; alhpa-tocopheronic acid	Methyl dihydrophaseate; 3,8-Dihydroxy-6-methoxy-7(11)-eremophilen-12,8-olide; Ovalicin; alhpa-tocopheronic acid	0.815174	0.203	-0.03	0.843732	0.450249		93810.7	81175.2	59199.3	53738.4	58793.7	68958.7	69550.3	60625.2	59539.9	55823.4	73815.2	83310.2
230.1269@3.806	3.806	230.127	Positive				C10H18N2O4	Valyl-Hydroxyproline; Hydroxyprolyl-Valine	Valyl-Hydroxyproline; Hydroxyprolyl-Valine	1.36653	0.196	-0.05	0.8485	0.452057		157494	211080	260370	170684	221516	121945	200353	253333	130264	253327	138444	141180
287.2831@13.582	13.582	287.283	Positive				C17H37NO2	C17 Sphinganine	C17 Sphinganine	0.332767	0.198	-0.01	0.850091	0.452168		23912.1	26153.6	26811.6	23901.5	28573.4	21789.9	25184.9	25198.5	24817	23696.7	24962.4	25506.4
220.0845@8.157	8.157	220.084	Negative				C11H12N2O3	5-Hydroxy-L-tryptophan; Oxitriptan; p-Hydroxyl-ethotoin; 5-Hydroxytryptophan	5-Hydroxy-L-tryptophan; Oxitriptan; p-Hydroxyl-ethotoin; 5-Hydroxytryptophan	2.1189	0.188	-0.05	0.855867	0.454501		39036.2	38173.1	35336.6	102437	52373.8	46421.7	60520.8	37881.7	54082.4	42851	39600.6	50997
606.1325@7.708	7.708	606.133	Negative				C38H22O8	4',4''-Dihydroxyanigorootin	4',4''-Dihydroxyanigorootin	0.959036	-0.179	0.03	0.862683	0.456038		92900.9	85874.2	96631.4	99439.4	85220.1	72325.4	96027.5	67200.3	69136.6	99281.8	93641.3	128208
297.0898@8.65	8.65	297.09	Negative				C11H15N5O3S	5'-S-Methylthioadenosine; 5'-Methylthioadenosine; Adenosine, 5'-S-methyl-5'-thio-	5'-S-Methylthioadenosine; 5'-Methylthioadenosine; Adenosine, 5'-S-methyl-5'-thio-	1.39885	-0.177	0.04	0.863515	0.456038		299036	298003	294449	474930	178350	262825	349634	297654	236759	312212	241721	367885
189.0828@9.5	9.5	189.083	Positive				C8H15NO2S	S-Prenyl-L-cysteine	S-Prenyl-L-cysteine	1.05429	-0.176	0.04	0.863931	0.456038		38958.6	24538.7	27503.1	17892.9	29444.2	23127.8	31938.4	28714.1	34317.4	19301.3	22126	27607.8
245.1369@7.588	7.588	245.137	Positive				C10H19N3O4	Gamma-glutamyl-Valine; Glutaminyl-Valine; Valyl-Gamma-glutamate; Isoleucyl-Asparagine; Valyl-Glutamine; Asparaginyl-Leucine; Leucyl-Asparagine; Asparaginyl-Isoleucine	Gamma-glutamyl-Valine; Glutaminyl-Valine; Valyl-Gamma-glutamate; Isoleucyl-Asparagine; Valyl-Glutamine; Asparaginyl-Leucine; Leucyl-Asparagine; Asparaginyl-Isoleucine	8.37038	0.177	-0.07	0.864339	0.456038		275836	101415	153458	207701	152889	152141	220167	91753.4	78883.5	103262	297949	311463
303.159@9.437	9.437	303.159	Positive				C16H21N3O3	Tryptophyl-Valine; Valyl-Tryptophan	Tryptophyl-Valine; Valyl-Tryptophan	0.252612	-0.171	0.01	0.867999	0.457232		27691.4	27374	26362.2	24822.5	27362.8	22869.5	24903.7	26654.2	29489.6	26314.7	25540.3	24596.4
160.1094@13.056	13.056	160.109	Negative				C8H16O3	3-Hydroxyoctanoic acid; 4-Hydroxyvalproic acid; 5,5-Dimethyl-1,3-dioxane-2-ethanol; 7-Hydroxyoctanoic acid; 3-Hydroxyvalproic acid; (.+/-.)-2-Hydroxyoctanoic acid; 8-hydroxy caprylic acid; (+/-)-Ethyl 2-hydroxy-3-methylvalerate; (R)-3-Hydroxyoctanoic acid; Ethyl (?)-3-hydroxyhexanoate; 6-hydroxy caprylic acid; (R)-2-Hydroxycaprylic acid; 5-Hydroxyvalproic acid; Peroxyoctanoic acid; Isoamyl lactat…	3-Hydroxyoctanoic acid; 4-Hydroxyvalproic acid; 5,5-Dimethyl-1,3-dioxane-2-ethanol; 7-Hydroxyoctanoic acid; 3-Hydroxyvalproic acid; (.+/-.)-2-Hydroxyoctanoic acid; 8-hydroxy caprylic acid; (+/-)-Ethyl 2-hydroxy-3-methylvalerate; (R)-3-Hydroxyoctanoic acid; Ethyl (?)-3-hydroxyhexanoate; 6-hydroxy caprylic acid; (R)-2-Hydroxycaprylic acid; 5-Hydroxyvalproic acid; Peroxyoctanoic acid; Isoamyl lactat…	0.444218	0.166	-0.02	0.871224	0.458193		11968.8	11849.8	13005.1	12503.7	16583.7	12050.6	14982.4	11844.4	11598	13665.2	11545.6	13263.2
373.2232@9.826	9.826	373.223	Negative				C22H31NO4	Equisetin	Equisetin	0.465043	-0.163	0.01	0.874992	0.459436		16381.3	15343.3	16577	17440	15589.4	18618.4	17781.3	16289.8	18423.7	14796	14167.7	20025.8
132.0533@2.249	2.249	132.053	Negative				C4H8N2O3	Glycyl-glycine; D-Asparagin; L-Asparagin; Asparagine; 3-Ureidopropionic acid; N-Carbamoylsarcosine; Ureidopropionic acid; D-Asparagine; L-Asparagine	Glycyl-glycine; D-Asparagin; L-Asparagin; Asparagine; 3-Ureidopropionic acid; N-Carbamoylsarcosine; Ureidopropionic acid; D-Asparagine; L-Asparagine	1.51325	-0.154	0.04	0.880503	0.46094		47102	48182.6	58132.3	40140.2	91581.9	71760.2	61374.1	48623.1	87144.5	42764.3	86279.3	42967.5
129.152@8.971	8.971	129.152	Positive				C8H19N	Diisopropylethylamine; Diisopropylethylamin; Heptaminol	Diisopropylethylamine; Diisopropylethylamin; Heptaminol	0.275169	0.154	-0.01	0.881972	0.46094		62075.6	65097	76150.9	65755.8	74479.8	70762.7	68918.8	71589.8	68932.1	64255.1	66939.1	70469.5
296.1395@8.264	8.264	296.139	Positive				C19H20O3	4-Prenylresveratrol; exo-Dehydrochalepin; Parakmerin A; (E)-Arachidin II; 5-[(4-Hydroxypheny)ethenyl]-2-(3-methyl-1-butenyl)-1,3-benzenediol; Cryptotanshinone	4-Prenylresveratrol; exo-Dehydrochalepin; Parakmerin A; (E)-Arachidin II; 5-[(4-Hydroxypheny)ethenyl]-2-(3-methyl-1-butenyl)-1,3-benzenediol; Cryptotanshinone	0.587455	-0.153	0.02	0.882084	0.46094		58251.1	57763.3	50923.2	48093.4	51044.1	43449.5	55919	50507.1	45075.1	41286	62910.6	59525.7
334.12@10.15	10.15	334.12	Negative				C21H18O4	Isopongaflavone; 3-O-Methylanhydrotuberosin; Karanjachromene; Calopogoniumisoflavone A	Isopongaflavone; 3-O-Methylanhydrotuberosin; Karanjachromene; Calopogoniumisoflavone A	0.771313	-0.147	0.03	0.885936	0.461613		10532.6	12836.3	13483.1	15806.2	12285.7	8744.66	11262.2	14897.7	15026.7	14063.8	10232.7	9467.11
252.0993@14.48	14.48	252.099	Negative				C13H16O5	Trinexapac-ethyl; 1-(2,4,6-Trimethoxyphenyl)-1,3-butanedione; Methyl 3,4,5-trimethoxycinnamate	Trinexapac-ethyl; 1-(2,4,6-Trimethoxyphenyl)-1,3-butanedione; Methyl 3,4,5-trimethoxycinnamate	0.151333	0.147	0	0.886193	0.461613		266109	260604	265631	263251	276654	248799	267689	261211	252208	259651	251370	284106
484.2306@8.875	8.875	484.231	Positive				C24H36O10	Plantaricin BN	Plantaricin BN	1.339	0.145	-0.03	0.887931	0.461783		31253.9	28995	22181.2	16501.1	22135.6	27275.4	20623.2	17578.8	19351.5	22212	40513.1	27675.1
705.3912@9.442	9.442	705.391	Negative				C34H59NO14	Fumonisin B2; Fumonisin B3	Fumonisin B2; Fumonisin B3	0.682291	0.14	-0.02	0.892862	0.46361		126769	129392	125116	145166	125030	119647	120921	158830	155617	128618	104871	103302
366.1427@7.771	7.771	366.143	Negative				C17H22N2O7	Semilepidinoside B; Tetrahydropentoxyline	Semilepidinoside B; Tetrahydropentoxyline	0.787616	-0.133	0.02	0.897425	0.465241		24292.1	23450.2	19712.4	23435.4	27453.7	20893	21429.4	20051.7	22013.8	21451	35541.3	22631.2
507.2691@9.667	9.667	507.269	Negative				C27H41NO6S	Epothilone B	Epothilone B	0.437501	0.125	-0.01	0.903617	0.466575		18676.8	21811.3	20558.9	15179.1	19216.9	20179	18610.7	19193.6	18443.1	21864.5	18422.8	17766.9
952.7199@11.231	11.231	952.72	Positive				C21H19I4NO10	Thyroxine glucuronide	Thyroxine glucuronide	0.585697	-0.124	0.01	0.904254	0.466575		27345.7	27827.6	32889.7	30565.8	22588.8	21759.3	29995.2	22951.2	26621.2	26203.1	26390.1	31507.7
158.0402@8.441	8.441	158.04	Positive				C7H10O2S	S-(4,5-Dihydro-2-methyl-3-furanyl) ethanethioate	S-(4,5-Dihydro-2-methyl-3-furanyl) ethanethioate	1.12769	0.123	-0.03	0.904463	0.466575		72373.6	47613.6	49060.3	33145	61877.1	43729.5	59847.7	56720.8	64237	33088.8	36955	50630.5
130.0274@3.199	3.199	130.027	Negative				C5H6O4	2-Hydroxyglutaric acid lactone; 2-Butenedioic acid, 2-methyl-, (Z)-; Glutaconic acid; Mesaconic acid; trans-Glutaconic acid; Methyl hydrogen fumarate; 2-Butenedioic acid, 2-methyl-, (E)-; Gamma-delta-Dioxovaleric acid; Itaconic acid; 2,5-Dioxopentanoate; Citraconic acid; 2-Pentendioate; Butanedioic acid, methylene-	2-Hydroxyglutaric acid lactone; 2-Butenedioic acid, 2-methyl-, (Z)-; Glutaconic acid; Mesaconic acid; trans-Glutaconic acid; Methyl hydrogen fumarate; 2-Butenedioic acid, 2-methyl-, (E)-; Gamma-delta-Dioxovaleric acid; Itaconic acid; 2,5-Dioxopentanoate; Citraconic acid; 2-Pentendioate; Butanedioic acid, methylene-	0.345039	0.122	-0.01	0.905704	0.466575		232782	279249	268233	290755	315878	278817	281771	287588	242240	289844	284995	265480
190.038@5.36	5.36	190.038	Negative				C9H6N2O3	4-Nitroquinoline-1-oxid; Nitroxoline	4-Nitroquinoline-1-oxid; Nitroxoline	5.96099	0.111	-0.04	0.913907	0.470061		126232	36255.9	40983.1	42049.6	22858.3	56899.3	74883.4	34896.2	41290.3	31167.5	39933.7	63650.5
209.0807@11.609	11.609	209.081	Positive				C9H11N3O3	4-Acetamido-2-amino-6-nitrotoluene	4-Acetamido-2-amino-6-nitrotoluene	1.12613	0.109	-0.02	0.915655	0.470221		68330.8	48854.5	84388.3	45697.2	61197.7	41089.9	35905.2	70131.2	62541.9	56709.1	60402.7	54566.1
226.1567@13.525	13.525	226.157	Negative				C13H22O3	Riesling acetal; Methyl dihydrojasmonate; 4,5-Dihydrovomifoliol	Riesling acetal; Methyl dihydrojasmonate; 4,5-Dihydrovomifoliol	0.160067	-0.107	0	0.917157	0.470254		84580.3	85510	85357.3	83402.2	86479.6	75935.5	86885.2	82632.3	78212.8	82474.7	84518.5	87829.9
240.0995@12.69	12.69	240.1	Negative				C12H16O5	3-(3,4,5-Trimethoxyphenyl)propanoic acid; Ethyl 3,4,5-trimethoxybenzoate; 3-Carboxy-4-methyl-5-propyl-2-furanpropionic acid; 3-Carboxy-4-methyl-5-propyl-2-furanpropanoic acid; Isopropyl 3-(3,4-dihydroxyphenyl)-2-hydroxypropanoate	3-(3,4,5-Trimethoxyphenyl)propanoic acid; Ethyl 3,4,5-trimethoxybenzoate; 3-Carboxy-4-methyl-5-propyl-2-furanpropionic acid; 3-Carboxy-4-methyl-5-propyl-2-furanpropanoic acid; Isopropyl 3-(3,4-dihydroxyphenyl)-2-hydroxypropanoate	0.377201	0.105	-0.01	0.919338	0.470385		30439.4	29131.5	29605	27894.3	28490.4	27031.3	29504.9	24989.3	25176	28987.5	31185.5	32602.8
236.1047@14.716	14.716	236.105	Negative				C13H16O4	Carboxyibuprofen; Ethyl vanillin isobutyrate; Carboxy-ibuprofen	Carboxyibuprofen; Ethyl vanillin isobutyrate; Carboxy-ibuprofen	0.139054	-0.103	0	0.920289	0.470385		11048.1	11739.3	11399.8	11184.4	11797.8	11838.6	11692.3	12167.9	11377.8	10992.6	11026	11924.6
254.1515@14.87	14.87	254.151	Negative				C14H22O4	Palitantin	Palitantin	0.431528	-0.101	0.01	0.921927	0.470487		47541.7	44958.8	39520.2	38044.8	43267.9	36374.8	51189.1	38410.4	38035.3	38341.8	39703.6	46237.6
178.0634@8.132	8.132	178.063	Positive				C10H10O3	(Z)-10-Hydroxy-8-decene-4,6-diynoic acid; Di-alpha-furfuryl ether; 4-Methoxycinnamic acid; 2-Methoxycinnamic acid; (S)-Isosclerone; 3-(4-Hydroxy-2-methoxyphenyl)-2-propenal; 2-Propenoic acid, 3-(4-methoxyphenyl)-; (E)-10-Hydroxy-2-decene-4,6-diynoic acid; 3-(4-Methylphenyl)oxiranecarboxylic acid; Coniferyl aldehyde; 2-Propenoic acid, 3-(2-methoxyphenyl)-; 7-Methoxychromanone; 3-Methoxycinnamic ac…	(Z)-10-Hydroxy-8-decene-4,6-diynoic acid; Di-alpha-furfuryl ether; 4-Methoxycinnamic acid; 2-Methoxycinnamic acid; (S)-Isosclerone; 3-(4-Hydroxy-2-methoxyphenyl)-2-propenal; 2-Propenoic acid, 3-(4-methoxyphenyl)-; (E)-10-Hydroxy-2-decene-4,6-diynoic acid; 3-(4-Methylphenyl)oxiranecarboxylic acid; Coniferyl aldehyde; 2-Propenoic acid, 3-(2-methoxyphenyl)-; 7-Methoxychromanone; 3-Methoxycinnamic ac…	0.636712	0.096	-0.01	0.925832	0.471744		50061.1	81115.3	77396	67464.4	76447.5	66975.4	58992.4	78080.7	74793.8	67690.9	66965.2	66295.5
559.0718@2.357	2.357	559.072	Negative				C15H23N5O14P2	Adenosine 5'-diphosphoribos; Adenosine diphosphate ribose; Phosphoribosyl-AMP	Adenosine 5'-diphosphoribos; Adenosine diphosphate ribose; Phosphoribosyl-AMP	1.00575	-0.093	0.02	0.928275	0.471775		5.44449e+06	2.87667e+06	3.54389e+06	4.09134e+06	3.55642e+06	2.72041e+06	4.46047e+06	4.10115e+06	3.86249e+06	3.20757e+06	2.99845e+06	3.45649e+06
514.3108@8.804	8.804	514.311	Negative				C34H42O4	Flavidulol C	Flavidulol C	0.516876	-0.091	0.01	0.929937	0.471775		27975.3	26343	24281.4	24076.3	24688.5	25256.6	28127.6	22606.5	28632.8	21564.6	23196.5	30553.9
786.2175@12.786	12.786	786.217	Negative				C34H42O21	Isorhamnetin 3-glucosyl-(1->2)-[rhamnosyl-(1->6)-galactoside]; Isorhamnetin 3-rutinoside-7-glucoside; Isorhamnetin 3-rhamnoside-7-sophoroside; Isorhamnetin 3-rhamnosyl-(1->2)-[glucosyl-(1->6)-glucoside]; Isorhamnetin 3-rhamnosyl-(1->2)-galactoside-7-glucoside; Sexangularetin 3-rutinoside-7-glucoside; Isorhamnetin 3-galactosyl-(1->4)-rhamnosyl-(1->6)-galactoside; Isorhamnetin 3-O-[b-D-glucopyranos…	Isorhamnetin 3-glucosyl-(1->2)-[rhamnosyl-(1->6)-galactoside]; Isorhamnetin 3-rutinoside-7-glucoside; Isorhamnetin 3-rhamnoside-7-sophoroside; Isorhamnetin 3-rhamnosyl-(1->2)-[glucosyl-(1->6)-glucoside]; Isorhamnetin 3-rhamnosyl-(1->2)-galactoside-7-glucoside; Sexangularetin 3-rutinoside-7-glucoside; Isorhamnetin 3-galactosyl-(1->4)-rhamnosyl-(1->6)-galactoside; Isorhamnetin 3-O-[b-D-glucopyranos…	3.24115	0.089	-0.03	0.93131	0.471775		287537	218567	268481	376858	174417	317735	243039	133340	168834	389568	403976	363475
259.1539@3.568	3.568	259.154	Positive				C11H21N3O4	Glutaminyl-Isoleucine; Leucyl-Gamma-glutamate; Leucyl-Glutamine; Hydroxyprolyl-Lysine; Gamma-glutamyl-Leucine; Isoleucyl-Glutamine; Glutaminyl-Leucine; Isoleucyl-Gamma-glutamate; Gamma-glutamyl-Isoleucine; Lysyl-Hydroxyproline	Glutaminyl-Isoleucine; Leucyl-Gamma-glutamate; Leucyl-Glutamine; Hydroxyprolyl-Lysine; Gamma-glutamyl-Leucine; Isoleucyl-Glutamine; Glutaminyl-Leucine; Isoleucyl-Gamma-glutamate; Gamma-glutamyl-Isoleucine; Lysyl-Hydroxyproline	0.769672	0.087	-0.01	0.932552	0.471775		403659	423763	452175	387623	376493	541939	358779	409224	367409	382876	621794	452099
427.1546@10.613	10.613	427.155	Negative				C22H25N3O4S	Moricizine	Moricizine	0.598627	-0.086	0.01	0.934331	0.471775		34346.8	24620.3	32583	35858.6	30154.2	24397.1	30037.4	30137.3	33185.7	29947.4	27344	30670
312.2088@18.818	18.818	312.209	Negative				C21H28O2	Tibolon; Norgestrel; Ethisterone; Ethisteron; Levonorgestrel; pregna-4,9(11)-diene-3,20-dione; cis-Guggulsteron; 16,17-didehydroprogesterone; 16-Dehydroprogesterone; Pregna-4,16-diene-3,20-dion; Delta(1)-progesterone; Tetrahydrogestrinone; Dydrogesterone	Tibolon; Norgestrel; Ethisterone; Ethisteron; Levonorgestrel; pregna-4,9(11)-diene-3,20-dione; cis-Guggulsteron; 16,17-didehydroprogesterone; 16-Dehydroprogesterone; Pregna-4,16-diene-3,20-dion; Delta(1)-progesterone; Tetrahydrogestrinone; Dydrogesterone	0.108999	-0.084	0	0.934546	0.471775		149016	138979	140061	147937	139983	147651	144741	147919	146958	148378	137458	139528
174.1254@14.079	14.079	174.125	Negative				C9H18O3	(?)-3-Hydroxynonanoic acid; 4-hydroxy pelargonic acid; 2,4,6-Triethyl-1,3,5-trioxane; 7-hydroxy pelargonic acid; (+)-3-hydroxy pelargonic acid; 9-hydroxy pelargonic acid; 2-hydroxy pelargonic acid	(?)-3-Hydroxynonanoic acid; 4-hydroxy pelargonic acid; 2,4,6-Triethyl-1,3,5-trioxane; 7-hydroxy pelargonic acid; (+)-3-hydroxy pelargonic acid; 9-hydroxy pelargonic acid; 2-hydroxy pelargonic acid	0.29499	-0.081	0	0.937495	0.471786		10679.1	11366.2	12276.7	11556	11204.6	11885.1	12912.9	11782	10257.4	10576.6	11598.6	12217.1
228.1481@8.297	8.297	228.148	Positive				C11H20N2O3	L-leucyl-L-proline ; L-isoleucyl-L-proline ; Leucyl-Proline; Isoleucyl-Proline	L-leucyl-L-proline ; L-isoleucyl-L-proline ; Leucyl-Proline; Isoleucyl-Proline	0.483618	-0.078	0.01	0.939709	0.471786		427242	434088	384649	423535	428013	304125	414371	431246	374026	416733	416821	349291
194.0941@14.588	14.588	194.094	Negative				C11H14O3	[2-(3-Methylphenyl)-1,3-dioxolan-4-yl]methanol; 2-(3-Methylphenyl)-1,3-dioxan-5-ol; 5-Hydroxy-2-benzyl-1,3-dioxane; 2,6-Dimethoxy-4-(1-propenyl)phenol; 4-Methoxybenzyl propanoate; Butyl 4-hydroxybenzoate; Butylparaben; 2-Benzyl-5-hydroxymethyl-1,3-dioxolane; Ethyl 4-ethoxybenzoate; Ethyl 4-methylphenoxyacetate; (R)-3-Hydroxy-5-phenylpentanoic acid; 2,5-Dimethoxy-4-(2-propenyl)phenol; 2-(4-Methylp…	[2-(3-Methylphenyl)-1,3-dioxolan-4-yl]methanol; 2-(3-Methylphenyl)-1,3-dioxan-5-ol; 5-Hydroxy-2-benzyl-1,3-dioxane; 2,6-Dimethoxy-4-(1-propenyl)phenol; 4-Methoxybenzyl propanoate; Butyl 4-hydroxybenzoate; Butylparaben; 2-Benzyl-5-hydroxymethyl-1,3-dioxolane; Ethyl 4-ethoxybenzoate; Ethyl 4-methylphenoxyacetate; (R)-3-Hydroxy-5-phenylpentanoic acid; 2,5-Dimethoxy-4-(2-propenyl)phenol; 2-(4-Methylp…	0.189914	0.078	0	0.939878	0.471786		224793	224787	216873	228725	227333	217488	234722	232655	212109	221883	204768	232743
165.0788@7.748	7.748	165.079	Negative				C9H11NO2	Benzyl glycinate; Ethyl 2-aminobenzoate; 3-Pyridinebutanoic acid; L-Phenylalanine; Gentiatibetine; N-(4-Hydroxyphenyl)propanamid; Metolcarb; Benzocaine; Benzocain; Ethenzamid; Norsalsolinol; Phenylalanine; L-(-)-Phenylalanine; Methyl N-methylanthranilate; DL-Phenylalanin	Benzyl glycinate; Ethyl 2-aminobenzoate; 3-Pyridinebutanoic acid; L-Phenylalanine; Gentiatibetine; N-(4-Hydroxyphenyl)propanamid; Metolcarb; Benzocaine; Benzocain; Ethenzamid; Norsalsolinol; Phenylalanine; L-(-)-Phenylalanine; Methyl N-methylanthranilate; DL-Phenylalanin	0.293443	0.075	0	0.941747	0.471786		550385	594233	611353	577535	709384	590589	605886	554617	588347	609501	659922	596908
607.0822@2.697	2.697	607.082	Negative				C17H27N3O17P2	UDP-.alpha.-D-N-Acetylgalactosamine; Uridine 5'-diphospho-N-acetylgalactosamine; Uridine 5'-diphospho-N-acetylglucosamine; UDP-N-acetyl-alpha-D-galactosamine; UDP-N-acetyl-D-mannosamine; Uridine diphosphate-N-acetylgalactosamine; Uridine diphosphate-N-acetylglucosamine	UDP-.alpha.-D-N-Acetylgalactosamine; Uridine 5'-diphospho-N-acetylgalactosamine; Uridine 5'-diphospho-N-acetylglucosamine; UDP-N-acetyl-alpha-D-galactosamine; UDP-N-acetyl-D-mannosamine; Uridine diphosphate-N-acetylgalactosamine; Uridine diphosphate-N-acetylglucosamine	0.37318	0.075	-0.01	0.941779	0.471786		9.40414e+06	8.8963e+06	8.23975e+06	9.3842e+06	7.54833e+06	8.04895e+06	8.79264e+06	7.28414e+06	8.04297e+06	8.35982e+06	1.00931e+07	8.8121e+06
499.2701@16.159	16.159	499.27	Negative				C25H42NO7P	LysoPE(0:0/20:5(5Z,8Z,11Z,14Z,17Z)); LysoPE(20:5(5Z,8Z,11Z,14Z,17Z)/0:0); PE(20:5(5Z,8Z,11Z,14Z,17Z)/0:0)	LysoPE(0:0/20:5(5Z,8Z,11Z,14Z,17Z)); LysoPE(20:5(5Z,8Z,11Z,14Z,17Z)/0:0); PE(20:5(5Z,8Z,11Z,14Z,17Z)/0:0)	1.128	0.069	-0.01	0.946652	0.473502		8650.11	9240.09	12702	12699.3	11777.4	17137.4	9051.73	14624.9	14163	13859.1	12412.3	7583.94
412.3296@15.54	15.54	412.33	Negative				C23H44N2O4	N-stearoyl glutamine	N-stearoyl glutamine	0.308957	-0.065	0	0.94926	0.474081		12340.7	12303.4	13092.7	15174.5	12076.7	14121.1	12475.3	13529.3	13104.4	14595.2	14115.8	11517.4
320.1045@9.09	9.09	320.104	Negative				C20H16O4	Anhydrotuberosin; Corylin; Erythrinin A; 2,3-Dihydro-2,3-dihydroxy-4-(4-methoxyphenyl)-1H-phenalen-1-one	Anhydrotuberosin; Corylin; Erythrinin A; 2,3-Dihydro-2,3-dihydroxy-4-(4-methoxyphenyl)-1H-phenalen-1-one	0.507318	-0.063	0.01	0.951142	0.474297		22757.8	17318.7	17901.9	17362.6	16528.4	14674.9	19443.8	16471.9	13947	18149.1	18666.2	20243.3
208.1469@15.443	15.443	208.147	Positive				C13H20O2	3-Hydroxy-beta-ionone; (5R,6S)-5,6-Epoxy-7-megastigmen-9-one; (3R,8E)-3-Hydroxy-5,8-megastigmadien-7-one; Carvyl propionate; (S,E)-Lyratol propanoate; 5,9:6,9-Diepoxy-4-megastigmene; (5alpha,8beta,9beta)-5,9-Epoxy-3,6-megastigmadien-8-ol; Theaspirone A; 5,9:6,9-Diepoxy-3-megastigmene; 2,2,6,7-Tetramethylbicyclo[4.3.0]nona-1(9),4-diene-7,8-diol; Eremopetasinorol; 2,3,5,6,8,8a-Hexahydro-2,5,5,8a-te…	3-Hydroxy-beta-ionone; (5R,6S)-5,6-Epoxy-7-megastigmen-9-one; (3R,8E)-3-Hydroxy-5,8-megastigmadien-7-one; Carvyl propionate; (S,E)-Lyratol propanoate; 5,9:6,9-Diepoxy-4-megastigmene; (5alpha,8beta,9beta)-5,9-Epoxy-3,6-megastigmadien-8-ol; Theaspirone A; 5,9:6,9-Diepoxy-3-megastigmene; 2,2,6,7-Tetramethylbicyclo[4.3.0]nona-1(9),4-diene-7,8-diol; Eremopetasinorol; 2,3,5,6,8,8a-Hexahydro-2,5,5,8a-te…	0.145713	-0.046	0	0.965141	0.480545		188874	194921	191892	193523	190619	187792	194640	195812	201033	195070	183275	179578
402.2473@9.041	9.041	402.247	Negative				C18H34N4O6	Merodesmosine	Merodesmosine	0.26797	0.041	0	0.968272	0.48124		23382.2	22296.8	24281.1	25253.2	25423.9	24577.4	24496.5	25874.1	26280.3	23408.2	21092	24061.6
249.112@16.273	16.273	249.112	Positive				C12H15N3O3	2,4,6-Triallyloxy-1,3,5-triazin; Oxibendazole; 2,4,6-Triallyloxy-1,3,5-triazine; Oxibendazol	2,4,6-Triallyloxy-1,3,5-triazin; Oxibendazole; 2,4,6-Triallyloxy-1,3,5-triazine; Oxibendazol	0.740538	0.037	-0.01	0.9714	0.48124		40493.3	47965.6	37655.4	39798.4	33562.1	26657.2	29088.6	33935.9	37218.2	46396.7	37248.6	40087.7
440.3263@8.418	8.418	440.326	Positive				C29H44O3	1alpha,25-dihydroxy-26,27-dimethyl-22,22,23,23-tetradehydrovitamin D3 / 1alpha,25-dihydroxy-26,27-dimethyl-22,22,23,23-tetradehydro-cholecalciferol; Stoloniferone D; Stoloniferone Q; 1alpha,25-dihydroxy-26,27-dimethyl-22,22,23,23-tetradehydro-20-epivitamin D3 / 1alpha,25-dihydroxy-26,27-dimethyl-22,22,23,23-tetradehydro-20-epicholecalciferol; 11alpha-ethynyl-1alpha,25-dihydroxyvitamin D3 / 11alph…	1alpha,25-dihydroxy-26,27-dimethyl-22,22,23,23-tetradehydrovitamin D3 / 1alpha,25-dihydroxy-26,27-dimethyl-22,22,23,23-tetradehydro-cholecalciferol; Stoloniferone D; Stoloniferone Q; 1alpha,25-dihydroxy-26,27-dimethyl-22,22,23,23-tetradehydro-20-epivitamin D3 / 1alpha,25-dihydroxy-26,27-dimethyl-22,22,23,23-tetradehydro-20-epicholecalciferol; 11alpha-ethynyl-1alpha,25-dihydroxyvitamin D3 / 11alph…	4.43946	0.037	-0.01	0.972142	0.48124		12497.8	38853.5	48953.9	41869.1	51704.6	37628.4	35924.6	37730.1	32404.5	33393.8	37842.2	33270.8
448.1634@10.151	10.151	448.163	Negative				C24H29ClO6	Armillaridin	Armillaridin	1.41071	0.032	-0.01	0.975181	0.48124		8616.41	9969.99	11423.4	17181	8108.71	16017	12965	8623.57	12797.3	11343.7	7511.46	17358.5
85.089@3.749	3.749	85.089	Positive				C5H11N	Piperidine	Piperidine	0.497209	0.032	0	0.975336	0.48124		1.9694e+06	2.08973e+06	2.28291e+06	2.07942e+06	2.64707e+06	2.03905e+06	1.92196e+06	2.15141e+06	1.78331e+06	2.32318e+06	2.64303e+06	2.29696e+06
382.2726@18.215	18.215	382.273	Positive				C22H38O5	Unoproston; 17-F2-dihomo-IsoP; 1a,1b-dihomo-PGE1; 20-ethyl PGF2alpha; 16,16-dimethyl-PGE1; 15-methyl-15R-PGF2alpha methyl ester; 1a,1b-Dihomo-9S,11R,15S-trihydroxy-5Z,13E-prostadienoic acid; 15(R)-15-Methylprostaglandin F2.alpha. methyl ester; 7-F2-dihomo-IsoP; 14-F2-dihomo-IsoP; 9-Oxo-11R,15S-dihydroxy-1a,1b-dihomo-13E-prostaenoic acid; 1a,1b-dihomo-PGF2alpha; unoprostone; 16,16-dimethyl-PGF2bet…	Unoproston; 17-F2-dihomo-IsoP; 1a,1b-dihomo-PGE1; 20-ethyl PGF2alpha; 16,16-dimethyl-PGE1; 15-methyl-15R-PGF2alpha methyl ester; 1a,1b-Dihomo-9S,11R,15S-trihydroxy-5Z,13E-prostadienoic acid; 15(R)-15-Methylprostaglandin F2.alpha. methyl ester; 7-F2-dihomo-IsoP; 14-F2-dihomo-IsoP; 9-Oxo-11R,15S-dihydroxy-1a,1b-dihomo-13E-prostaenoic acid; 1a,1b-dihomo-PGF2alpha; unoprostone; 16,16-dimethyl-PGF2bet…	0.735494	0.032	0	0.975363	0.48124		337727	243568	202090	201585	210825	216715	238932	207995	201603	225746	232357	286083
298.1151@11.647	11.647	298.115	Positive				C11H16N5O5	7-Methylguanosine	7-Methylguanosine	1.74564	-0.027	0.01	0.978998	0.482097		55115.6	73341.7	84178.7	58849.5	61632.2	43186.3	44700.3	83638.7	41199.3	95415.2	49779.6	74936.4
527.3016@17.191	17.191	527.302	Negative				C27H46NO7P	LysoPE(22:5(4Z,7Z,10Z,13Z,16Z)/0:0); LysoPE(22:5(7Z,10Z,13Z,16Z,19Z)/0:0); LysoPE(0:0/22:5(7Z,10Z,13Z,16Z,19Z)); LysoPE(0:0/22:5(4Z,7Z,10Z,13Z,16Z))	LysoPE(22:5(4Z,7Z,10Z,13Z,16Z)/0:0); LysoPE(22:5(7Z,10Z,13Z,16Z,19Z)/0:0); LysoPE(0:0/22:5(7Z,10Z,13Z,16Z,19Z)); LysoPE(0:0/22:5(4Z,7Z,10Z,13Z,16Z))	2.00289	0.026	-0.01	0.980047	0.482097		16811	27175.5	35568.2	44712.5	40290.2	45277.1	37847.3	29184.9	29051.9	47254.1	26531.6	32044
446.0844@2.716	2.716	446.084	Positive				C21H18O11	Genistein 5-O-glucuronide; Glucorhein; Genistein 4'-O-glucuronide; Norwogonin 7-glucuronide; Apigenin 7-galacturonide; Genistein 7-O-glucuronide; Baicalein 6-glucuronide; Baicalin; Apigenin 7-glucuronide; Norwogonin 8-glucuronide	Genistein 5-O-glucuronide; Glucorhein; Genistein 4'-O-glucuronide; Norwogonin 7-glucuronide; Apigenin 7-galacturonide; Genistein 7-O-glucuronide; Baicalein 6-glucuronide; Baicalin; Apigenin 7-glucuronide; Norwogonin 8-glucuronide	0.71025	-0.024	0	0.981576	0.482124		279695	203150	213483	221071	157686	183263	232997	208318	191530	206579	180678	226167
188.079@2.355	2.355	188.079	Negative				C7H12N2O4	Glycyl-L-4-Hydroxyprolin; N-Acetylglutamine; L-glycyl-L-hydroxyproline ; Glycyl-Hydroxyproline	Glycyl-L-4-Hydroxyprolin; N-Acetylglutamine; L-glycyl-L-hydroxyproline ; Glycyl-Hydroxyproline	1.56669	-0.018	0	0.98621	0.482998		77030.1	82588.1	66292.1	105568	103909	72139.5	93860.6	54286.6	74488.7	80027.4	149096	74947
357.1068@2.318	2.318	357.107	Positive				C15H19NO9	HMBOA-Glc; Cyclodopa glucoside	HMBOA-Glc; Cyclodopa glucoside	1.1622	0.018	0	0.986308	0.482998		3.4452e+06	2.7259e+06	2.63561e+06	1.53284e+06	3.05408e+06	2.65967e+06	2.58293e+06	2.93026e+06	2.95185e+06	1.88811e+06	3.28137e+06	2.19331e+06
250.1568@18.982	18.982	250.157	Negative				C15H22O3	3-Ketoapotrichothecene; Cadabicilone; 3beta-Dihydroxymarasmene; Blennin A; FS4 toxin; 3beta-Hydroxycinnamolide; Lactaronecatorin A; (3beta,6beta)-Furanoeremophilane-3,6-diol; Heliannuol A; Valerenolic acid; 1-Hydroxyacorenone; Ketosantalic acid; 3-Hydroxytrichothecene; Procurcumadiol; 13-Hydroxymarasmene; (6beta,8alpha)-6-Hydroxy-7(11)-eremophilen-12,8-olide; Heliannuol D; (3beta,8beta)-3-Hydroxy…	3-Ketoapotrichothecene; Cadabicilone; 3beta-Dihydroxymarasmene; Blennin A; FS4 toxin; 3beta-Hydroxycinnamolide; Lactaronecatorin A; (3beta,6beta)-Furanoeremophilane-3,6-diol; Heliannuol A; Valerenolic acid; 1-Hydroxyacorenone; Ketosantalic acid; 3-Hydroxytrichothecene; Procurcumadiol; 13-Hydroxymarasmene; (6beta,8alpha)-6-Hydroxy-7(11)-eremophilen-12,8-olide; Heliannuol D; (3beta,8beta)-3-Hydroxy…	0.229265	0.01	0	0.992633	0.485369		19745.3	19420.6	22007.9	19257.1	19660.8	22463.8	18980.9	20866.2	20148	20198.7	21304.9	20863.4

## Sheet: Identification scores
ID	RetentionTime	Mass (neutral)	ESImode	HMDB	METLIN	Fragments	CompoundName (Standard verified)	putative_formula_best	putative_compoundName_best	mass_bestmatch	Mass difference in ppm (best hit)	Probability score (best hit)	putative_formula_nextbest	putative_compoundName_nextbest	mass_nextbest	Mass difference in ppm (next best hit)	Probability score (next best hit)
172.0736@10.392	10.392	172.074	Negative	HMDB0000341	5330		2-Octenedioic acid; cis-4-Octenedioic acid; Ethyl 2,4-dioxohexanoate; Diethyl fumarate; trans-3-Octenedioic acid	C8H12O4	2-Octenedioic acid; 3-Isopropenylpentanedioic acid; Diethyl fumarate; Ethyl 2,4-dioxohexanoate; cis-4-Octenedioic acid; trans-3-Octenedioic acid	172.074	-0.23827	0.936804	C10H8N2O	3-Acetyl-2,7-naphthyridine; 4-Hydroxy-1H-indole-3-acetonitrile	172.064	-57.7485	0
337.0798@9.542	9.542	337.08	Positive	HMDB0013189			3-Indole carboxylic acid glucuronide; 2,8-Dihydroxyquinoline-beta-D-glucuronide	C15H15NO8	2,8-Dihydroxyquinoline-beta-D-glucuronide ; 3-Indole carboxylic acid glucuronide	337.08	-0.100866	0.936804	C11H19N3O7S	S-(Hydroxymethyl)glutathione; gamma-Glutamylcysteinylserine	337.094	43.2272	0
339.0955@9.927	9.927	339.096	Negative	HMDB0010362	61676		6-Hydroxy-5-methoxyindole glucuronide; 5-Hydroxy-6-methoxyindole glucuronide	C15H17NO8	5-Hydroxy-6-methoxyindole glucuronide; 6-Hydroxy-5-methoxyindole glucuronide	339.095	-0.244769	0.936804	C12H21NO8S	N-(1-Deoxy-b-D-fructopyranosyl) (R)C(S)S-alliin; Topiramate	339.099	9.69343	0.636103
117.0426@2.26	2.26	117.043	Negative	HMDB0000532			Acetylglycine; L-Aspartate-semialdehyde; L-2-Amino-3-oxobutanoic acid	C4H7NO3	Acetylglycine; L-2-Amino-3-oxobutanoic acid; L-Aspartate-semialdehyde; N-Acetylglycine	117.043	-0.0598073	0.936804	C3H7N3O2	Glycocyamine; Guanidineacetic acid; Guanidoacetic acid	117.054	95.9138	0
471.3349@15.098	15.098	471.335	Positive	HMDB0006510	58436		Cervonyl carnitine	C29H45NO4	Cervonyl carnitine	471.335	-0.086987	0.936804	C32H41NO2	Terfenadine	471.314	-44.915	0
373.2465@11.125	11.125	373.247	Positive	HMDB0013327			Dodecanedioylcarnitine	C19H35NO6	Dodecanedioylcarnitine	373.246	-0.16611	0.936804	C22H31NO4	Equisetin	373.225	-56.7748	0
173.1052@10.979	10.979	173.105	Negative	HMDB00701	5669		Hexanoylglycine (identified by MS2 standard)	C8H15NO3	6-Dimethylamino-4-ketohexanoic acid; Hexanoylglycine; Isovalerylalanine; Isovalerylsarcosine; L-Isoleucine, N-acetyl-; L-Leucine, N-acetyl; N-Acetyl-D-norleucin; N-Acetylleucine; Swainsonin	173.105	-0.0404378	0.936804	C7H15N3O2	N5-(1-Iminoethyl)-L-ornithin; apo-[3-methylcrotonoyl-CoA:carbon-dioxide ligase (ADP-forming)]	173.116	64.8565	0
399.3349@15.403	15.403	399.335	Negative	HMDB0000222	961	same as POS	L-Palmitoylcarnitine	C23H45NO4	L-Palmitoylcarnitine; Palmitoylcarnitine	399.335	-0.102671	0.936804	C27H45NO	3-Epidemissidine; Demissidine	399.35	38.0983	0
438.0942@9.997	9.997	438.094	Positive	HMDB0059614	71128		Riboflavin cyclic-4',5'-phosphate (identified by MS2 standard)	C17H19N4O8P	Riboflavin cyclic-4',5'-phosphate	438.094	-0.342392	0.936804	C23H22N2O3S2	Silica aerogel	438.107	29.6375	0
112.0273@2.369	2.369	112.027	Positive					C4H4N2O2	4,6-Dihydroxypyrimidin; 4-Carboxypyrazole; Uracil	112.027	-0.205307	0.936804	C6H8S	2,3-Dimethylthiophene; 2,4-Dimethylthiophene; 2,5-Dimethylthiophene; 2-Ethylthiophene; 3,4-Dimethylthiophene; 3-Ethylthiophene	112.035	65.7965	0
112.0273@4.483	4.483	112.027	Positive					C4H4N2O2	4,6-Dihydroxypyrimidin; 4-Carboxypyrazole; Uracil	112.027	-0.205307	0.936804	C6H8S	2,3-Dimethylthiophene; 2,4-Dimethylthiophene; 2,5-Dimethylthiophene; 2-Ethylthiophene; 3,4-Dimethylthiophene; 3-Ethylthiophene	112.035	65.7965	0
112.0273@4.483	4.483	112.027	Positive					C4H4N2O2	4,6-Dihydroxypyrimidin; 4-Carboxypyrazole; Uracil	112.027	-0.205307	0.936804	C6H8S	2,3-Dimethylthiophene; 2,4-Dimethylthiophene; 2,5-Dimethylthiophene; 2-Ethylthiophene; 3,4-Dimethylthiophene; 3-Ethylthiophene	112.035	65.7965	0
113.1205@9.612	9.612	113.121	Positive					C7H15N	N-Methylcyclohexanamin; N-Methylcyclohexanamine; N-n-Butylpropionamid; N-n-Butylpropionamide	113.12	-0.450847	0.936804	C6H11NO	1-Piperidinecarboxaldehyde; 2,5-Dihydro-2,4,5-trimethyloxazole; 2-Acetylpyrrolidine	113.084	-322.099	0
135.0545@7.101	7.101	135.054	Positive					C5H5N5	Adenine	135.054	-0.0370221	0.936804	C7H7N2O	4-(Hydroxymethyl)benzenediazonium(1+)	135.056	9.90711	0.61474
137.0477@9.414	9.414	137.048	Positive					C7H7NO2	2-Aminobenzoic acid; 2-Pyridylacetic acid; 3-Acetoxypyridin; 3-Pyridylacetic acid; 4-Aminobenzoic acid; Anthranilic acid; Methyl nicotinate; Salicylamide; Trigonellin; Trigonelline; m-Aminobenzoic acid; p-Aminobenzoic acid	137.048	-0.160528	0.936804	C6H7N3O	Isoniazid	137.059	81.8109	0
158.0402@8.441	8.441	158.04	Positive					C7H10O2S	S-(4,5-Dihydro-2-methyl-3-furanyl) ethanethioate	158.04	-0.316375	0.936804	C4H6N4O3	Allantoin	158.044	23.9812	0
188.1161@7.699	7.699	188.116	Positive					C8H16N2O3	Alanyl-Valine; Glycyl-Isoleucine; Glycyl-L-leucine; Glycyl-L-norleucin; Isoleucyl-Glycine; Leucyl-Glycine; N-Alpha-acetyllysine; N.alpha.-Acetyl-L-lysin; N.epsilon.-Acetyl-L-lysin; N6-Acetyl-L-lysine; Valyl-Alanine	188.116	-0.0425269	0.936804	C13H16O	1-(2,3,6-trimethyl phenyl)-3-Buten-2-one; 1-H-Inden-1-one,2,3-dihydro-3,3,5,6-tetramethyl; 2-Butyl-3-phenyl-2-propen-1-al; 3-Buten-2-one 1-(2,3,6-trimethyl phenyl); 5-Methyl-2-phenyl-2-hexenal	188.12	21.3432	0
232.1424@3.49	3.49	232.142	Positive					C10H20N2O4	Isoleucyl-Threonine; Leucyl-Threonine; Spermic acid 2; Threoninyl-Isoleucine; Threoninyl-Leucine	232.142	-0.400616	0.936804	C15H20O2	(7b,10a)-3-Hydroxy-1,3,5-cadinatrien-9-one; (E)-9-(3-Furanyl)-2,6-dimethyl-2,6-nonadien-4-one; (S)-Bilobanone; (Z)-8-Decene-4,6-diyn-1-yl 3-methylbutanoate; 1(10),11-Eremophiladiene-2,9-dione; 1,3,11(13)-Eudesmatrien-12-oic acid; 10,11-Epidioxycalamene; 6-[(3,4-Methylenedioxy)phenyl]-3,3-dimethyl-1-hexene; Alantolactone; Alloalantolactone; Collybial; Costunolide; Furanogermenone; Furoeremophilone…	232.146	16.9293	0.127749
246.1216@3.539	3.539	246.122	Positive					C10H18N2O5	Aspartyl-Isoleucine; Aspartyl-Leucine; Glu-Val; Isoleucyl-Aspartate; L-beta-aspartyl-L-leucine ; L-gamma-glutamyl-L-valine ; Leucyl-Aspartate; gamma-Glutamylvaline	246.122	-0.113765	0.936804	C15H18O3	.alpha.-Santonin; 2-Oxo-5,11(13)-eudesmadien-12,8-olide; 3-Oxo-1,4,11(13)-eudesmatrien-12-oic acid; 5-Hydroxy-2-(1-hydroxy-5-methyl-4-hexenyl)benzofuran; 8-Epixanthatin; Annuolide A; Annuolide C; Curcolone; Enokipodin B; Glandulone A; Ipomeabisfuran; Lacinilene C; Loxoprofen; Methyl (2E,4Z,6E,8E,10E)-4,8-dimethyl-12-oxo-2,4,6,8,10-dodecapentaenoate; Santonin; Zederone; Zedoarol; alpha-Santonin; b…	246.126	16.2278	0.163912
247.142@3.604	3.604	247.142	Positive					C11H21NO5	Hydroxybutyrylcarnitine	247.142	-0.109249	0.936804	C10H21N3O4	Lysyl-Threonine; Threoninyl-Lysine	247.153	45.3424	0
261.1222@8.139	8.139	261.122	Positive					C12H23NOS2	Camelinin	261.122	-0.359985	0.936804	C11H19NO6	Epidermin; Lotaustralin; Methylmalonylcarnitine; Succinylcarnitine	261.121	-3.68793	0.918631
262.1358@8.562	8.562	262.136	Positive					C19H18O	Alnustone	262.136	-0.133519	0.936804	C11H22N2O3S	Isoleucyl-Methionine; Leucyl-Methionine; Methionyl-Isoleucine; Methionyl-Leucine	262.135	-2.62078	0.928535
307.1281@7.654	7.654	307.128	Positive					C13H17N5O4	1,N2-propanodeoxyguanosine	307.128	-0.149775	0.936804	C19H17NO3	N-Acetylanonaine; Rutacridone	307.121	-23.6286	0.31057
317.174@9.824	9.824	317.174	Positive					C17H23N3O3	Isoleucyl-Tryptophan; Leucyl-Tryptophan; Tryptophyl-Isoleucine; Tryptophyl-Leucine	317.174	-0.182865	0.936804	C18H23NO4	Arbutamine; Cocaethylen; Cocaethylene; Pandamarilactone 1; Pandamarilactonine A; Pandanamine; alpha-oxycodol; beta-oxycodol	317.163	-35.6019	0
349.2002@9.968	9.968	349.2	Positive					C18H27N3O4	Coutaric acid	349.2	-0.126002	0.936804	C23H27NO2	Mahanimbinine; Murrayazolinine	349.204	11.3946	0.546672
402.2479@8.598	8.598	402.248	Positive					C18H34N4O6	Merodesmosine	402.248	-0.161592	0.936804	C24H34O5	Dehydrocholic acid; Lucidone A	402.241	-18.0883	0.517237
463.0741@8.052	8.052	463.074	Positive					C14H18N5O11P	Adenylosuccinic acid; Adenylsuccinic acid; N(6)-(1,2-dicarboxyethyl)AMP	463.074	-0.12309	0.936804	C13H21NO15S	Chondroitin sulfate	463.063	-23.5599	0.31057
515.2917@13.72	13.72	515.292	Positive					C26H45NO7S	Taurallocholic acid; Tauro-b-muricholic acid; Taurocholate; Taurocholic acid; Taurohyocholate; Taurohyocholic acid; Tauroursocholic acid	515.292	-0.0523975	0.936804	C29H41NO7	Candoxatril	515.288	-6.59238	0.842304
515.2917@15.446	15.446	515.292	Positive					C26H45NO7S	Taurallocholic acid; Tauro-b-muricholic acid; Taurocholate; Taurocholic acid; Taurohyocholate; Taurohyocholic acid; Tauroursocholic acid	515.292	-0.0523975	0.936804	C29H41NO7	Candoxatril	515.288	-6.59238	0.842304
559.0718@4.74	4.74	559.072	Positive					C15H23N5O14P2	Adenosine 5'-diphosphoribos; Adenosine diphosphate ribose; Phosphoribosyl-AMP	559.072	-0.227162	0.936804	C22H20F3N3O9S	Celecoxib glucuronide	559.087	27.6083	0
559.0719@2.361	2.361	559.072	Positive					C15H23N5O14P2	Adenosine 5'-diphosphoribos; Adenosine diphosphate ribose; Phosphoribosyl-AMP	559.072	-0.40603	0.936804	C22H20F3N3O9S	Celecoxib glucuronide	559.087	27.4294	0
567.3327@16.718	16.718	567.333	Positive					C30H50NO7P	LysoPC(22:6(4Z,7Z,10Z,13Z,16Z,19Z))	567.332	-0.371916	0.936804	C26H50NO10P	PS(10:0/10:0)	567.317	-27.2556	0.0901671
569.3482@17.291	17.291	569.348	Positive					C30H52NO7P	LysoPC(22:5(4Z,7Z,10Z,13Z,16Z)); LysoPC(22:5(7Z,10Z,13Z,16Z,19Z))	569.348	-0.105384	0.936804	C37H47NO4	Janthitrem C	569.351	4.05551	0.879767
607.0817@2.641	2.641	607.082	Positive					C17H27N3O17P2	UDP-.alpha.-D-N-Acetylgalactosamine; UDP-N-acetyl-D-mannosamine; UDP-N-acetyl-alpha-D-galactosamine; Uridine 5'-diphospho-N-acetylgalactosamine; Uridine 5'-diphospho-N-acetylglucosamine; Uridine diphosphate-N-acetylgalactosamine; Uridine diphosphate-N-acetylglucosamine	607.082	-0.215786	0.936804	C31H41N7O6	Chymostatin	607.312	379.081	0
607.0818@2.641	2.641	607.082	Positive					C17H27N3O17P2	UDP-.alpha.-D-N-Acetylgalactosamine; UDP-N-acetyl-D-mannosamine; UDP-N-acetyl-alpha-D-galactosamine; Uridine 5'-diphospho-N-acetylgalactosamine; Uridine 5'-diphospho-N-acetylglucosamine; Uridine diphosphate-N-acetylgalactosamine; Uridine diphosphate-N-acetylglucosamine	607.082	-0.380509	0.936804	C31H41N7O6	Chymostatin	607.312	378.916	0
607.0818@2.643	2.643	607.082	Positive					C17H27N3O17P2	UDP-.alpha.-D-N-Acetylgalactosamine; UDP-N-acetyl-D-mannosamine; UDP-N-acetyl-alpha-D-galactosamine; Uridine 5'-diphospho-N-acetylgalactosamine; Uridine 5'-diphospho-N-acetylglucosamine; Uridine diphosphate-N-acetylgalactosamine; Uridine diphosphate-N-acetylglucosamine	607.082	-0.380509	0.936804	C31H41N7O6	Chymostatin	607.312	378.916	0
113.9929@10.819	10.819	113.993	Negative					C2HF3O2	Trifluoroacetic acid	113.993	-0.315809	0.936804	C5H6OS	2-Furanmethanethiol; 2-Methyl-3-furanthiol; 2-Thiophenemethanol; 3-Thiophenemethanol; 5-Methyl-3-furanthiol	114.014	184.538	0
113.9929@7.99	7.99	113.993	Negative					C2HF3O2	Trifluoroacetic acid	113.993	-0.315809	0.936804	C5H6OS	2-Furanmethanethiol; 2-Methyl-3-furanthiol; 2-Thiophenemethanol; 3-Thiophenemethanol; 5-Methyl-3-furanthiol	114.014	184.538	0
113.9929@8.65	8.65	113.993	Negative					C2HF3O2	Trifluoroacetic acid	113.993	-0.315809	0.936804	C5H6OS	2-Furanmethanethiol; 2-Methyl-3-furanthiol; 2-Thiophenemethanol; 3-Thiophenemethanol; 5-Methyl-3-furanthiol	114.014	184.538	0
113.9929@8.656	8.656	113.993	Negative					C2HF3O2	Trifluoroacetic acid	113.993	-0.315809	0.936804	C5H6OS	2-Furanmethanethiol; 2-Methyl-3-furanthiol; 2-Thiophenemethanol; 3-Thiophenemethanol; 5-Methyl-3-furanthiol	114.014	184.538	0
122.0038@18.156	18.156	122.004	Negative					C3H6O3S	3-Mercaptolactic acid	122.004	-0.286876	0.936804	C4H10S2	(?)-1,3-Butanedithiol; 1,2-Bis(methylthio)ethane; 1,2-Butanedithiol; 2,3-Butanedithiol; Diethyl disulfide; Methyl propyl disulfide	122.022	152.389	0
122.0368@10.363	10.363	122.037	Negative					C7H6O2	2-Hydroxybenzaldehyde; 3-(2-Furanyl)-2-propenal; 4-Hydroxybenzaldehyd; 4-Hydroxybenzaldehyde; Benzoic acid; Salicylaldehyd	122.037	-0.172079	0.936804	C4H10O2S	2,2'-Thiodiethanol; Thiodiglycol	122.04	27.4507	0
131.0583@3.884	3.884	131.058	Negative					C5H9NO3	3-Hydroxy-L-proline; 4-Hydroxy-2-pyrrolidinecarboxylic acid; 4-Hydroxy-L-proline; 4-Hydroxyproline; 5-Amino-2-oxopentanoic acid; 5-Aminolevulinic acid; L-Alanine, N-acetyl-; L-Glutamic gamma-semialdehyde; N-Acetyl-L-alanine; N-Acetylalanine; N-Acetylglycine methyl ester; Propionylglycine; Trans-3-hydroxy-L-proline; cis-4-Hydroxy-D-proline; trans-4-Hydroxy-L-prolin; trans-4-Hydroxy-L-proline	131.058	-0.434921	0.936804	C4H9N3O2	Beta-Guanidinopropionic acid; Creatin; Creatine; beta-Guanidinopropionic acid	131.069	85.2827	0
135.0545@2.26	2.26	135.054	Negative					C5H5N5	Adenine	135.054	-0.0370221	0.936804	C7H7N2O	4-(Hydroxymethyl)benzenediazonium(1+)	135.056	9.90711	0.61474
135.0545@8.649	8.649	135.054	Negative					C5H5N5	Adenine	135.054	-0.0370221	0.936804	C7H7N2O	4-(Hydroxymethyl)benzenediazonium(1+)	135.056	9.90711	0.61474
138.0317@12.194	12.194	138.032	Negative					C7H6O3	2-Methoxy-1,4-benzoquinone; 3,4-Dihydroxybenzaldehyde; 3-Hydroxybenzoic acid; 4-Hydroxybenzoic acid; Gentisate aldehyde; Salicylic acid; Sesamol; alpha-Furyl methyl diketone	138.032	-0.0434683	0.936804	C6H6N2S	2-Pyridylthioamid; 4-Pyridylthioamid; Thionicotinamid	138.025	-47.3152	0
145.0739@7.909	7.909	145.074	Negative					C6H11NO3	(S)-2-amino-6-oxohexanoate; (S)-5-Amino-3-oxohexanoate; 2-Keto-6-aminocaproate; 4-Acetamidobutanoate; 4-Acetamidobutanoic acid; Allysine; Isobutyrylglycine; L-cis-4-(Hydroxymethyl)-2-pyrrolidinecarboxylic acid; L-trans-5-Hydroxy-2-piperidinecarboxylic acid; Methyl aminolevulinate; N-(2-Carboxymethyl)-morpholine; N-Butyrylglycine	145.074	-0.0482513	0.936804	C5H11N3O2	4-Guanidinobutanoic acid	145.085	77.3881	0
145.1103@14.539	14.539	145.11	Negative					C7H15NO2	(3R,4S)-3-Amino-4-methylhexanoic acid; (S)-3-Amino-5-methylhexanoic acid; 3-Dehydroxycarnitine; Alanine, butyl ester; DL-.beta.-Homoleucin; DL-Norleucine methyl ester; N,N-Dimethyl-L-valin; Sarcosine, butyl ester	145.11	-0.144718	0.936804	C7H15NS	(?)-2-(2-Methylpropyl)thiazolidine; (?)-2-Butylthiazolidine	145.093	-122.527	0
145.1103@15.103	15.103	145.11	Negative					C7H15NO2	(3R,4S)-3-Amino-4-methylhexanoic acid; (S)-3-Amino-5-methylhexanoic acid; 3-Dehydroxycarnitine; Alanine, butyl ester; DL-.beta.-Homoleucin; DL-Norleucine methyl ester; N,N-Dimethyl-L-valin; Sarcosine, butyl ester	145.11	-0.144718	0.936804	C7H15NS	(?)-2-(2-Methylpropyl)thiazolidine; (?)-2-Butylthiazolidine	145.093	-122.527	0
181.0739@3.668	3.668	181.074	Negative					C9H11NO3	4,6,7-Trihydroxy-1,2,3,4-tetrahydroisoquinoline; 4-Hydroxy-4-(3-pyridyl)-butanoic acid; Adrenalon; Beta-Tyrosine; DL-m-Tyrosin; DL-threo-.beta.-Phenylserin; L-Threo-3-Phenylserine; L-Tyrosin; L-Tyrosine; Meta-Tyrosine; Tyrosine; o-Tyrosine	181.074	-0.0386582	0.936804	C10H12ClN	Beclamid; Beclamide	181.066	-44.584	0
193.0739@10.739	10.739	193.074	Negative					C10H11NO3	2-Methylhippuric acid; 3-Carbamoyl-2-phenylpropionaldehyde; 4-Anilino-4-oxobutanoic acid; 4-Hydroxy-5-phenyltetrahydro-1,3-oxazin-2-one; Betamipron; Hippuric acid, methyl ester; Methyl n-acetylanthranilate; Methylhippuric acid; N-(o-Toluoyl)glycin; Phenaceturic acid; Phenylacetylglycine; m-Methylhippuric acid; p-Methylhippuric acid	193.074	-0.0362555	0.936804	C9H11N3S	Methyl N'-benzylidenehydrazonothiocarbamat	193.067	-33.8316	0
227.1522@13.799	13.799	227.152	Negative					C12H21NO3	N-Capryloyl-DL-homoserine lacton; N-Octanoyl-L-homoserine lacton	227.152	-0.246531	0.936804	C16H21N	3-Hydroxymorphinan	227.167	66.9111	0
228.0998@11.844	11.844	228.1	Negative					C11H16O5	Depdecin; Propyl propane thiosulfonate	228.1	-0.113985	0.936804	C9H16N4OS	Ethiozin; Tebuthiuron	228.104	20.5261	0
230.1267@9.819	9.819	230.127	Negative					C10H18N2O4	Hydroxyprolyl-Valine; Valyl-Hydroxyproline	230.127	-0.186854	0.936804	C15H18O2	(2E,8Z)-Decadiene-4,6-diyn-1-yl 3-methylbutanoate; 8,12-Epoxy-4(15),7,11-eudesmatrien-1-one; Curzerenone; Cyclohexyl cinnamate; Furanodienone	230.131	17.2948	0.0922203
242.0903@8.142	8.142	242.09	Negative					C10H14N2O5	Telbivudine; Thymidine	242.09	-0.115659	0.936804	C15H14O3	1-Phenyl-6,7-dihydroxy-isochroman; 2,3-Dihydroxy-1,3-diphenyl-1-propanone; Citrubuntin; Equol; Fenoprofen; Guaicyl phenylacetate; Lapachol; Phenethyl salicylate; alpha-Lapachone; beta-Lapachone	242.094	16.498	0.163912
244.1788@8.942	8.942	244.179	Negative					C12H24N2O3	Isoleucyl-Isoleucine; Isoleucyl-Leucine; Leucyl-Isoleucine; Leucyl-Leucine; N-(6-aminohexanoyl)-6-aminohexanoic acid	244.179	-0.438203	0.936804	C17H24O	4-Acetyl-6-tert-butyl-1,1-dimethylindane; Falcarinol; Panaxynol	244.183	16.0333	0.200465
246.1005@11.437	11.437	246.101	Negative					C13H14N2O3	5-Ethyl-5-p-tolylbarbituric acid; Indole-3-acetyl-L-alanine; Methylphenobarbital; N-acetyltryptophan; Nigellicine; cyclic 6-Hydroxymelatonin	246.1	-0.235676	0.936804	C10H18N2O3S	Methionyl-Proline; Prolyl-Methionine	246.104	13.462	0.410847
253.0951@9.448	9.448	253.095	Negative					C12H15NO5	Dihydroferuloylglycine; N-Acetylvanilalanine	253.095	-0.304233	0.936804	C13H16ClNO2	4-Hydroxyketamine; 5-Hydroxyketamine; 6-Hydroxyketamine	253.087	-32.1776	0
253.1077@11.338	11.338	253.108	Negative					C12H11N7	Triamteren; Triamterene	253.108	-0.422745	0.936804	C11H16ClN5	Proguanil	253.109	6.80738	0.759326
254.2246@14.805	14.805	254.225	Negative					C16H30O2	(E)-11-Hexadecenoic acid; (E)-3-Hexadecenoic acid; (E)-6-Hexadecenoic acid; (Z)-13-Hexadecenoic acid; (Z)-14-Methyl-6-pentadecenoic acid; (Z)-5-Hexadecenoic acid; 15-Hexadecanolide; 15:1(4)(13Me); 16:1(4); 16:1(5Z); 5-Dodecyldihydro-2(3H)-furanone; 7-palmitoleic acid; Citronellyl hexanoate; FA 16:1; Hypogeic acid; Palmitelaidic acid; Palmitoleic acid; Sapienic acid; Trans-Hexa-dec-2-enoic acid; V…	254.225	-0.0786706	0.936804	C19H26	18-Nor-4(19),8,11,13-abietatetraene	254.203	-83.1902	0
257.1992@16.682	16.682	257.199	Negative					C14H27NO3	N-Lauroylglycine	257.199	-0.412132	0.936804	C17H23NO	3-Methoxymorphinan; Dextrorphan; Levorphanol	257.178	-82.5664	0
260.1009@8.249	8.249	260.101	Negative					C10H16N2O6	L-alpha-glutamyl-L-hydroxyproline ; Oxypinnatanine	260.101	-0.246058	0.936804	C15H16O4	(E)-Suberenol; (R)-Meranzin; (S)-Auraptenol; 2H-1-Benzopyran-2-one, 7-methoxy, 8-(2-oxoisopentyl); 3-(1,1-Dimethylallyl)scopoletin; 5,6-Dihydroyangonin; 7,8-Dihydroyangonin; 7-Hydroxy-5-isopropyl-2-methoxy-3-methyl-1,4-naphthoquinone; 7-Methoxy-5-prenyloxycoumarin; Anhydromarasmone; Apigravin; Celerin; Citrusal; Cyperine; Dihydrowyerone; Hemigossypol; Kanzonol Q; Pergillin; Wyerol	260.105	15.221	0.274554
260.1373@7.814	7.814	260.137	Negative					C11H20N2O5	L-gamma-glutamyl-L-isoleucine ; L-gamma-glutamyl-L-leucine ; gamma-Glutamylleucine	260.137	-0.299842	0.936804	C16H20O3	10-Hydroxy-3-methoxy-1,3,5,7-cadinatetraen-9-one	260.141	15.1651	0.274554
264.1726@16.458	16.458	264.173	Negative					C16H24O3	12-Oxo-2,3-dinor-10,15-phytodienoic acid; 3,5-Bis(1,1-dimethylethyl)-4-hydroxy-benzoic acid ethyl ester; Dinor-12-oxophytodienoic Acid	264.173	-0.208197	0.936804	C18H20N2	Mianserin	264.163	-37.6686	0
266.1267@8.561	8.561	266.127	Negative					C13H18N2O4	N5-(4-Methoxybenzyl)glutamine; Phenylalanyl-Threonine; Threoninyl-Phenylalanine; Threonylphenylalanine	266.127	-0.161577	0.936804	C18H18O2	3-Phenylpropyl cinnamate; Dienestrol	266.131	14.9553	0.274554
278.1631@9.489	9.489	278.163	Negative					C15H22N2O3	Isoleucyl-Phenylalanine; Leucyl-phenylalanine; Phenylalanyl-Isoleucine	278.163	-0.204916	0.936804	C20H22O	Longistylin C	278.167	14.2542	0.344521
284.0758@7.902	7.902	284.076	Negative					C10H12N4O6	Xanthosine	284.076	-0.408342	0.936804	C15H12N2O4	Phenytoin catechol	284.08	13.7534	0.378346
294.1217@7.973	7.973	294.122	Negative					C14H18N2O5	4'-tert-Butyl-2',6'-dimethyl-3',5'-dinitroacetophenone; Aspart; Aspartame; Glutamylphenylalanine; Hydroxyprolyl-Tyrosine; L-gamma-Glutamyl-beta-phenyl-beta-L-alanine; N-gamma-L-Glutamyl-L-phenylalanine; Tyrosyl-Hydroxyproline; gamma-Glutamylphenylalanine	294.122	-0.435194	0.936804	C19H18O3	(E)-1-[4-Hydroxy-3-(3-methyl-1,3-butadienyl)phenyl]-2-(3,5-dihydroxyphenyl)ethylene; 1-Methoxy-4-[5-(4-methoxyphenoxy)-3-penten-1-ynyl]benzene	294.126	13.2394	0.410847
294.1832@15.337	15.337	294.183	Negative					C17H26O4	Embelin; Gingerol; Myrsinone; Nordihydrocapsiate; Phytuberin; Tanacetol A; [6]-Gingerol	294.183	-0.309331	0.936804	C19H22N2O	(R)-Rhazinilam; Cinchonidine	294.173	-33.9482	0
296.1195@9.516	9.516	296.12	Negative					C14H20N2O3S	Methionyl-Phenylalanine; Phenylalanyl-Methionine	296.119	-0.12495	0.936804	C17H16N2O3	Disperse Blue 3; N-(3,4-Dimethylphenyl)-3-(3-(nitrophenyl)acrylamid	296.116	-11.5055	0.648863
303.1431@8.653	8.653	303.143	Negative					C12H21N3O6	N5-Acetyl-N2-gamma-L-glutamyl-L-ornithine; Nicotianamine	303.143	-0.21442	0.936804	C17H21NO4	6-Hydroxyetodolac; 7-Hydroxyetodolac; Cocain; Cocaine; Fenoterol; Scopolamine; alpha-noroxycodol; beta-noroxycodol; beta-oxymorphol	303.147	13.0565	0.442008
309.0849@9.761	9.761	309.085	Negative					C14H15NO7	Indoxyl glucuronide ; Inodxyl glucuronide; N-Feruloylaspartic acid	309.085	-0.155297	0.936804	C13H15N3O4S	Glycodiazine	309.078	-21.266	0.434482
312.1661@9.397	9.397	312.166	Negative					C19H24N2S	Ethopropazin; Ethopropazine	312.166	-0.259477	0.936804	C20H24O3	2-hydroxyethinylestradiol; 4'-Hydroxy-5,5'-diisopropyl-2,2'-dimethyl-3,4-biphenylquinone; 5-Methoxy-7-(4-hydroxyphenyl)-1-phenyl-3-heptanone; Methyl (9Z)-10'-oxo-6,10'-diapo-6-carotenoate	312.173	20.6461	0
314.2458@17.657	17.657	314.246	Negative					C18H34O4	(9xi,10xi,12xi)-9,10-Dihydroxy-12-octadecenoic acid; 10-HpOME; 10R-HpOME(11Z); 10S-HpOME; 11-HpOME; 11-HpOME(9Z); 11R-HpOME; 12,13-DHOME; 12,13-DiHO; 12,13-DiHOME(9); 12-HpOME(10E); 12R-HpOME(13E); 12R-HpOME(13Z); 12S-HpOME(13E); 12S-HpOME(13Z); 13R-HpOME(11E); 13S-HpOME(11E); 14R-HpOME(12E); 14S-HpOME(12E); 18-hydroxy-9R,10S-epoxy-stearic acid; 18-hydroxy-9S,10R-epoxy-stearic acid; 5S,8R-DiHOME;…	314.246	-0.2864	0.936804	C22H34O	13-HDoHE	314.261	48.2616	0
322.2509@18.287	18.287	322.251	Negative					C20H34O3	(+)-Villanovane-13alpha,19-diol; (-)-2,7-Dolabelladiene-6beta,10alpha,18-triol; (-)-Spongiane-15,16-diol; 10,13-epoxy-11,12-dimethyloctadeca-10,12-dienoic acid; 12,15-epoxy-13,14-dimethyleicosa-12,14-dienoic acid; 12R-HETrE; 15(S)-Hydroxyeicosatrienoic acid; 15-OxoED; 15S-Hydroxy-8Z,11Z,13E-eicosatrienoic acid; 5S-HETrE; 5S-Hydroxy-6E,8Z,11Z-eicosatrienoic acid; 8-HETrE; 8S-HETrE; 8S-Hydroxy-9E,1…	322.251	-0.325833	0.936804	C22H30N2	Aprindine	322.241	-31.0348	0
322.2509@18.482	18.482	322.251	Negative					C20H34O3	(+)-Villanovane-13alpha,19-diol; (-)-2,7-Dolabelladiene-6beta,10alpha,18-triol; (-)-Spongiane-15,16-diol; 10,13-epoxy-11,12-dimethyloctadeca-10,12-dienoic acid; 12,15-epoxy-13,14-dimethyleicosa-12,14-dienoic acid; 12R-HETrE; 15(S)-Hydroxyeicosatrienoic acid; 15-OxoED; 15S-Hydroxy-8Z,11Z,13E-eicosatrienoic acid; 5S-HETrE; 5S-Hydroxy-6E,8Z,11Z-eicosatrienoic acid; 8-HETrE; 8S-HETrE; 8S-Hydroxy-9E,1…	322.251	-0.325833	0.936804	C22H30N2	Aprindine	322.241	-31.0348	0
328.1424@9.046	9.046	328.142	Negative					C18H20N2O4	Dictyoquinazol B; Phenylalanyl-Tyrosine; Tyrosyl-Phenylalanine	328.142	-0.283414	0.936804	C15H24N2O4S	Tiaprid; Tiapride	328.146	9.98957	0.61474
331.2108@9.825	9.825	331.211	Negative					C15H29N3O5	Marimastat	331.211	-0.238519	0.936804	C20H29NO3	2-[Octahydro-4,7-dimethyl-1-oxocyclopenta[c]pyran-3-yl]nepetalactam	331.215	11.9078	0.499689
338.0516@7.713	7.713	338.052	Negative					C10H15N2O9P	Imidazoleacetic acid ribotide	338.052	-0.245525	0.936804	C16H15ClO6	6-Demethylgriseofulvin	338.056	12.1757	0.499689
354.0411@16.045	16.045	354.041	Negative					C15H14O8S	Dihydronaringenin-O-sulphate	354.041	-0.457574	0.936804	C15H15ClN2O4S	Xipamid	354.044	8.49336	0.673342
358.0625@4.379	4.379	358.062	Negative					C17H14N2O5S	Calmagit	358.062	-0.435678	0.936804	C18H14O8	5,4'-Dihydroxy-3,3'-dimethoxy-6:7-methylenedioxyflavone; Dalpalatin; Linderoflavone A; Luteolin 7-lactate; Pollenitin 8-acetate	358.069	17.7818	0.0576613
362.2094@12.991	12.991	362.209	Negative					C21H30O5	(R)-Humulone; 17,20,21-Trihydroxypregn-1-ene-3,11-dion; 17a,21-Dihydroxy-5b-pregnane-3,11,20-trione; 18-Hydroxycorticosterone; 1alpha,17alpha,21-trihydroxy-20-oxo-22,23,24,25,26,27-hexanorvitamin D3 / 1alpha,17alpha,21-trihydroxy-20-oxo-22,23,24,25,26,27-hexanorcholecalciferol; 4,5alpha-Dihydrocortisone; 4-Pregnen-6,17,21-triol-3,20-dion; 4-Pregnene-11,18,21-triol-3,20-dion; 5-Hydroxy-4-methoxy-5…	362.209	-0.209823	0.936804	C18H35BrO2		362.182	-75.5337	0
381.1636@8.441	8.441	381.164	Negative					C15H27NO10	(R)-Pantothenic acid 4'-O-b-D-glucoside	381.163	-0.272849	0.936804	C16H23N5O6	Cis-Zeatin-9-glucoside; Cis-Zeatin-o-glucoside; Cis-zeatin-7-N-glucoside; Cis-zeatin-9-N-glucoside; Cis-zeatin-O-glucoside; Raphanatin; Trans-Zeatin-7-glucoside-[d5]; Trans-Zeatin-9-glucoside; Trans-Zeatin-9-glucoside-[d5]; Trans-Zeatin-o-glucoside; cis-Zeatin 9-glucoside; trans-Zeatin-7-glucoside; trans-Zeatin-9-glucoside; trans-Zeatin-O-glucoside	381.165	3.23483	0.90131
388.1635@19.765	19.765	388.163	Negative					C20H24N2O6	Nisoldipin; Nisoldipine	388.163	-0.162303	0.936804	C25H24O4	Flemiculosin; Kanzonol E; Spinoflavanone A; Xambioona	388.167	10.2019	0.592863
388.2979@14.192	14.192	388.298	Negative					C25H40O3	(+)-Desoxyscalarin; 1alpha,25-dihydroxy-23,24-dinorvitamin D3 / 1alpha,25-dihydroxy-23,24-dinorcholecalciferol; 1alpha,25-dihydroxy-26,27-dinorvitamin D3 / 1alpha,25-dihydroxy-26,27-dinorcholecalciferol; 1alpha-hydroxy-21-nor-20-oxavitamin D3 / 1alpha-hydroxy-21-nor-20-oxacholecalciferol; Methyl 2-(10-heptadecenyl)-6-hydroxybenzoate	388.298	-0.399178	0.936804	C26H44O2	1alpha,25-dihydroxy-3-deoxy-19-norvitamin D3 / 1alpha,25-dihydroxy-3-deoxy-19-norcholecalciferol; 1beta,25-dihydroxy-3-deoxy-19-norvitamin D3 / 1beta,25-dihydroxy-3-deoxy-19-norcholecalciferol; 25-dihydroxy-19-nor-3-epivitamin D3 / 25-dihydroxy-19-nor-3-epicholecalciferol; 25-dihydroxy-19-norvitamin D3 / 25-dihydroxy-19-norcholecalciferol; 26:4(11Z,14Z,17Z,20Z); 3-Hydroxy-1-phenyl-1-eicosanone	388.334	93.3072	0
402.2255@12.147	12.147	402.226	Negative					C20H34O8	5S-HETE di-endoperoxide; Acetyl tributyl citrate	402.225	-0.328174	0.936804	C21H30N4O4	Cinitapride	402.227	2.99583	0.90131
406.2721@14.035	14.035	406.272	Negative					C24H38O5	(6b,7b,13R)-6,7-Diacetoxy-8,14-labdadiene-13-ol; 3,7-Dihydroxy-12-oxocholanoic acid; 3-Oxocholic acid; 7-Ketodeoxycholic acid; Annocherin A	406.272	-0.433207	0.936804	C23H38N2O4	N-linolenoyl-glutamine	406.283	27.2182	0
443.1684@11.351	11.351	443.168	Negative					C16H26N7O6P	8-[(6-Aminohexyl)amino]adenosine cyclic 3',5'-monophosphate	443.168	-0.406166	0.936804	C23H29N3O2S2	Thiothixene	443.17	3.87889	0.879767
450.181@16.048	16.048	450.181	Negative					C24H31ClO6	Arnamiol	450.181	-0.186592	0.936804	C23H30O9	Neoglabrescin A	450.189	17.7395	0.0576613
453.2857@17.059	17.059	453.286	Negative					C21H44NO7P	1-Hexadecanoyl-sn-glycero-3-phosphoethanolamin; 1-Palmitoyl-2-hydroxy-sn-glycero-3-phosphoethanolamin; 1-Tridecanoyl-sn-glycero-3-phosphocholin; Glycerophospho-N-palmitoyl ethanolamin; LysoPE(0:0/16:0); LysoPE(16:0/0:0); PC(13:0/0:0); PE(16:0/0:0); Phosphatidylethanolamine lyso 16	453.286	-0.355184	0.936804	C28H39NO4	Sambutoxin	453.288	4.87331	0.851579
466.2332@14.356	14.356	466.233	Negative					C21H39O9P	Dolichyl b-D-glucosyl phosphate	466.233	-0.0664903	0.936804	C26H43BrO2		466.245	24.5392	0
467.3014@18.123	18.123	467.301	Negative					C22H46NO7P	1-Heptadecanoylglycerophosphoethanolamine; 1-Myristoyl-sn-glycero-3-phosphocholin; LysoPC(14:0); PC(0:0/14:0); PC(14:0/0:0); PC(O-12:0/2:0); PE(17:0/0:0); Phosphatidylethanolamine lyso 17	467.301	-0.451529	0.936804	C29H41NO4	Buprenorphine; N-arachidonoyl tyrosine	467.304	4.62014	0.866527
482.2153@13.179	13.179	482.215	Negative					C24H34O10	3'-Hydroxy-T2 Toxin	482.215	-0.213598	0.936804	C28H34O7	Dulciol C	482.23	31.4237	0
499.2701@16.159	16.159	499.27	Negative					C25H42NO7P	LysoPE(0:0/20:5(5Z,8Z,11Z,14Z,17Z)); LysoPE(20:5(5Z,8Z,11Z,14Z,17Z)/0:0); PE(20:5(5Z,8Z,11Z,14Z,17Z)/0:0)	499.27	-0.422617	0.936804	C26H45NO6S	Taurochenodeoxycholic acid; Taurochenodesoxycholic acid; Taurodeoxycholic acid; Tauroursodeoxycholic acid	499.297	53.3959	0
501.2857@16.868	16.868	501.286	Negative					C25H44NO7P	LysoPE(0:0/20:4(5Z,8Z,11Z,14Z)); LysoPE(0:0/20:4(8Z,11Z,14Z,17Z)); LysoPE(20:4(5Z,8Z,11Z,14Z)/0:0); LysoPE(20:4(8Z,11Z,14Z,17Z)/0:0)	501.286	-0.321174	0.936804	C32H39NO4	Fexofenadin; Fexofenadine	501.288	4.40667	0.866527
515.2919@13.748	13.748	515.292	Negative					C26H45NO7S	Taurallocholic acid; Tauro-b-muricholic acid; Taurocholate; Taurocholic acid; Taurohyocholate; Taurohyocholic acid; Tauroursocholic acid	515.292	-0.440527	0.936804	C29H41NO7	Candoxatril	515.288	-6.98051	0.824827
539.3224@16.423	16.423	539.322	Negative					C25H50NO9P	PS(19:0/0:0)	539.322	-0.144626	0.936804	C26H54NO6PS	2-Thio PAF	539.341	34.3894	0
559.0718@2.357	2.357	559.072	Negative					C15H23N5O14P2	Adenosine 5'-diphosphoribos; Adenosine diphosphate ribose; Phosphoribosyl-AMP	559.072	-0.227162	0.936804	C22H20F3N3O9S	Celecoxib glucuronide	559.087	27.6083	0
569.2756@19.225	19.225	569.276	Negative					C28H44NO9P	PS(22:6(4Z,7Z,10Z,13Z,16Z,19Z)/0:0)	569.275	-0.400509	0.936804	C22H43N5O12	Isepamicin	569.291	26.7392	0
572.1381@7.592	7.592	572.138	Negative					C19H25N8O11P	Adenylyl(3'-5')cytidin	572.138	-0.0978785	0.936804	C28H28O13	2'',4'',6''-Triacetylglycitin	572.153	26.0269	0
743.0755@4.032	4.032	743.076	Negative					C21H28N7O17P3	.beta.-Nicotinamide adenine dinucleotide phosphate	743.075	-0.0551761	0.936804	C31H35O21		743.167	123.259	0
797.5209@16.904	16.904	797.521	Negative					C43H76NO10P	PS(15:0/22:4(7Z,10Z,13Z,16Z)); PS(17:0/20:4(5Z,8Z,11Z,14Z)); PS(17:1(9Z)/20:3(8Z,11Z,14Z)); PS(17:2(9Z,12Z)/20:2(11Z,14Z)); PS(18:3(6Z,9Z,12Z)/19:1(9Z)); PS(18:3(9Z,12Z,15Z)/19:1(9Z)); PS(18:4(6Z,9Z,12Z,15Z)/19:0); PS(19:0/18:4(6Z,9Z,12Z,15Z)); PS(19:1(9Z)/18:3(6Z,9Z,12Z)); PS(19:1(9Z)/18:3(9Z,12Z,15Z)); PS(20:2(11Z,14Z)/17:2(9Z,12Z)); PS(20:3(8Z,11Z,14Z)/17:1(9Z)); PS(20:4(5Z,8Z,11Z,14Z)/17:0); …	797.521	-0.265824	0.936804	C44H80NO9P	PC(16:0/20:4(5Z,8Z,10E,14Z)(12OH[S])); PC(16:0/20:4(6E,8Z,11Z,14Z)(5OH[S])); PS(O-16:0/22:4(7Z,10Z,13Z,16Z)); PS(O-18:0/20:4(5Z,8Z,11Z,14Z)); PS(O-20:0/18:4(6Z,9Z,12Z,15Z)); PS(P-18:0/20:3(8Z,11Z,14Z)); PS(P-20:0/18:3(6Z,9Z,12Z)); PS(P-20:0/18:3(9Z,12Z,15Z))	797.557	45.3568	0
296.2354@18.845	18.845	296.235	Negative	HMDB0004701	43441		(Z)-13-Oxo-9-octadecenoic acid; 12-Hydroxy-8,10-octadecadienoic acid; 9-HODE; 12,13-EpOME; 9,10-Epoxyoctadecenoic acid; Alpha-dimorphecolic acid; 13S-hydroxyoctadecadienoic acid ; 13-HODE	C18H32O3	(+/-)-9(10)-Epoxy-12Z-octadecenoic acid; (Z)-13-Oxo-9-octadecenoic acid; 10-keto-12Z-octadecenoic acid; 10R-HODE; 10S-HODE; 12(13)-Epoxy-9Z-octadecenoic acid; 12,13-EODE; 12,13-EpOME; 12,13-EpOME(9); 12-Hydroxy-8,10-octadecadienoic acid; 12-OxoOME(10E); 12-OxoOME(10Z); 12-OxoOME(9E); 12-OxoOME(9Z); 12R-HODE; 12S,13R-EpOME; 13-HOD; 13-HODE; 13R-HODE; 13R-Hydroxy-9Z,11E-octadecadienoic acid; 13S-Hy…	296.235	-0.860802	0.936541	C21H28O	(11Z)-8,18-methano-retinal	296.214	-72.1892	0
128.1202@16.229	16.229	128.12	Positive	HMDB0001140			1-Octanal	C8H16O	(?)-(E)-2-Octen-4-ol; (E)-2-Octen-1-ol; (E)-3-Octen-1-ol; (R)-1-Octen-3-ol; (R)-Sulcatol; (R)-oct-1-en-3-ol; (Z)-3-Octen-1-ol; (Z)-5-Octen-1-ol; 2,5-Diethyltetrahydrofuran; 2-Methyl-3-heptanone; 2-Octanone; Ethyl pentyl ketone; Octanal; R-sulcatol; Rhynchophorol.; S-Rhynchophorol; S-sulcatol; oct-1-en-3-ol; oct-1-en-3S-ol; trans-3-Octen-2-ol; xi-7-Octen-2-ol	128.12	-0.663439	0.936541	C9H20	2,2,3,4-Tetramethylpentane; 2,3,4-Trimethylhexane; 3,4-Dimethylheptane; 3,5,5-Trimethyl-1-hexanol; Isononane; Nonane	128.156	283.328	0
386.2307@15.8	15.8	386.231	Negative	HMDB0012503			10,11-dihydro-20-trihydroxy-leukotriene B4	C20H34O7	10,11-dihydro-20-trihydroxy-leukotriene B4; Oleandolide	386.23	-0.639514	0.936541	C24H34O4	12a-Hydroxy-3-oxocholadienic acid; 9'-Carboxy-alpha-tocotrienol; Bufalin; Medroxyprogesterone 17-acetat	386.246	38.8628	0
201.173@7.566	7.566	201.173	Positive	HMDB13224	85237		Caproylcholine	C11H23NO2		201.173	-0.601472	0.936541	C14H19N	Ethoxyquin	201.152	-105.635	0
348.0474@3.816	3.816	348.047	Negative	HMDB0000175	3490	Matched MS2	Inosine 5'-monophosphate (IMP) (matched by MS2); Inosine 2'-phosphate	C10H13N4O8P	Inosine 2'-phosphate; Inosine 5'-monophosphate; Inosine-5'-monophosphate; Inosinic acid	348.047	-0.861952	0.936541	C9H17O12P	2-O-(6-Phospho-alpha-mannosyl)-D-glycerate	348.046	-4.70338	0.904531
519.3329@17.165	17.165	519.333	Positive	HMDB0010386	1	184, 104, 86	LysoPC(18:2(9Z,12Z))	C26H50NO7P	LysoPC(18:2(9Z,12Z)); PC(18:2(2E,4E)/0:0)	519.332	-0.7914	0.936541	C27H54NO6P	PC(P-19:1(12Z)/0:0)	519.369	69.2754	0
509.3484@18.161	18.161	509.348	Positive	HMDB0012108	62785	327, 184, 133, 104, 86	LysoPE(0:0/20:0); LysoPE(20:0/0:0); LysoPC(17:0)	C25H52NO7P	1-Heptadecanoyl-sn-glycero-3-phosphocholin; LysoPC(17:0); LysoPE(0:0/20:0); LysoPE(20:0/0:0); PC(16:0/O-1:0); PC(17:0/0:0); PC(O-15:0/2:0); PC(O-16:0/1:0); PC(O-1:0/16:0); PE(20:0/0:0); Phosphatidylethanolamine lyso 20	509.348	-0.510456	0.936541	C26H56NO6P	1-Octadecyl-sn-glycero-3-phosphocholin; Lyso-PAF C-18; LysoPC(O-18:0); PC(O-16:0/O-2:0); PC(O-18:0/0:0)	509.385	70.9239	0
388.2099@11.061	11.061	388.21	Negative				methyl 9-hydroperoxy-10,12,13,15-bisepidioxy-16E-octadecenoate; methyl 10,12,13,15-bisepidioxy-16-hydroperoxy-8E-octadecenoate; methyl 10,12,13,16-bisepidioxy-9-hydroperoxy-14-octadecenoate; methyl 9,12,13,15-bisepidioxy-16-hydroperoxy-10-octadecenoate	C19H32O8	5a,6a-Epoxy-7E-megastigmene-3a,9e-diol 3-glucoside; 5a,6a-Epoxy-7E-megastigmene-3b,9e-diol 9-glucoside; 9,13-Dihydroxy-4-megastigmen-3-one 9-glucoside; Dihydroroseoside; Icariside B8	388.21	-0.468819	0.936541	C26H28O3		388.204	-15.5947	0.565643
115.0998@10.178	10.178	115.1	Positive					C6H13NO	N-(2-Methylpropyl)acetamide; N-(3-Methylbutyl)acetamide	115.1	-0.747178	0.936541	C7H17N	1-Heptanamine; Isobutylpropylamine	115.136	315.378	0
122.0481@4.89	4.89	122.048	Positive					C6H6N2O	2-Acetylpyrazine; Niacinamide	122.048	-0.712834	0.936541	C4H10O2S	2,2'-Thiodiethanol; Thiodiglycol	122.04	-65.1383	0
126.043@8.151	8.151	126.043	Positive					C5H6N2O2	1H-Imidazole-1-acetic acid; 4-Imidazoleacetic acid; 6-Methyluracil; Imidazoleacetic acid; Thymin; Thymine	126.043	-0.579167	0.936541	C7H10S	2-Ethyl-5-methylthiophene; 2-Propylthiophene	126.05	58.0834	0
165.0791@7.757	7.757	165.079	Positive					C9H11NO2	3-Pyridinebutanoic acid; Benzocain; Benzocaine; Benzyl glycinate; DL-Phenylalanin; Ethenzamid; Ethyl 2-aminobenzoate; Gentiatibetine; L-(-)-Phenylalanine; L-Phenylalanine; Methyl N-methylanthranilate; Metolcarb; N-(4-Hydroxyphenyl)propanamid; Norsalsolinol; Phenylalanine	165.079	-0.732982	0.936541	C6H7N5O	1-Methylguanine; 3-Methylguanine; 7-Methylguanine; N2-Methylguanine	165.065	-85.0501	0
165.0791@8.093	8.093	165.079	Positive					C9H11NO2	3-Pyridinebutanoic acid; Benzocain; Benzocaine; Benzyl glycinate; DL-Phenylalanin; Ethenzamid; Ethyl 2-aminobenzoate; Gentiatibetine; L-(-)-Phenylalanine; L-Phenylalanine; Methyl N-methylanthranilate; Metolcarb; N-(4-Hydroxyphenyl)propanamid; Norsalsolinol; Phenylalanine	165.079	-0.732982	0.936541	C6H7N5O	1-Methylguanine; 3-Methylguanine; 7-Methylguanine; N2-Methylguanine	165.065	-85.0501	0
185.0802@2.248	2.248	185.08	Positive					C7H11N3O3	(S)-N-(4,5-Dihydro-1-methyl-4-oxo-1H-imidazol-2-yl)alanine	185.08	-0.859087	0.936541	C12H11NO	2-(1-Naphthyl)acetamide; 4-Hydroxydiphenylamine	185.084	20.8774	0
188.1162@2.986	2.986	188.116	Positive					C8H16N2O3	Alanyl-Valine; Glycyl-Isoleucine; Glycyl-L-leucine; Glycyl-L-norleucin; Isoleucyl-Glycine; Leucyl-Glycine; N-Alpha-acetyllysine; N.alpha.-Acetyl-L-lysin; N.epsilon.-Acetyl-L-lysin; N6-Acetyl-L-lysine; Valyl-Alanine	188.116	-0.574113	0.936541	C13H16O	1-(2,3,6-trimethyl phenyl)-3-Buten-2-one; 1-H-Inden-1-one,2,3-dihydro-3,3,5,6-tetramethyl; 2-Butyl-3-phenyl-2-propen-1-al; 3-Buten-2-one 1-(2,3,6-trimethyl phenyl); 5-Methyl-2-phenyl-2-hexenal	188.12	20.8116	0
245.1642@9.222	9.222	245.164	Positive					C13H19N5	Pinacidil	245.164	-0.632229	0.936541	C12H23NO4	2-Methylbutyroylcarnitine; 2-Methylbutyrylcarnitin; Aspartic acid, dibutyl ester; Isovalerylcarnitin; Isovalerylcarnitine; Pivaloylcarnitine; Valerylcarnitin; Valerylcarnitine	245.163	-6.08572	0.857931
264.1476@9.142	9.142	264.148	Positive					C14H20N2O3	Ethanone, 1-[3-amino-4-(1,1-dimethylethyl)-2,6-dimethyl-5-nitrophenyl]-; Kynurenine, butyl ester; Phenylalanyl-Valine; Subaphylline; Suberoylanilide hydroxamic acid; Valyl-Phenylalanine; Vorinostat	264.147	-0.783653	0.936541	C19H20O	(E,E)-1,7-Diphenyl-4,6-heptadien-3-ol; 1,7-Diphenyl-4-hepten-3-one	264.151	14.4427	0.309588
265.1316@9.236	9.236	265.132	Positive					C14H19NO4	6-Benzyloxycarbonylaminohexanoic acid; Acetochlor OXA; Alachlor OXA; D-Xylo-pentitol, 1,4,5-trideoxy-1,4-imino-5-(4-methoxyphenyl)-, 3-acetat; L-Phenylalanine, N-[(1,1-dimethylethoxy)carbonyl]-	265.131	-0.720397	0.936541	C18H19NO	E-10-Hydroxydesmethylnortriptyline; Lansiumamide C; Mukoenine A; N-Desmethyldoxepin	265.147	56.8171	0
331.2109@8.856	8.856	331.211	Positive					C15H29N3O5	Marimastat	331.211	-0.540441	0.936541	C20H29NO3	2-[Octahydro-4,7-dimethyl-1-oxocyclopenta[c]pyran-3-yl]nepetalactam	331.215	11.6059	0.521911
331.2109@9.143	9.143	331.211	Positive					C15H29N3O5	Marimastat	331.211	-0.540441	0.936541	C20H29NO3	2-[Octahydro-4,7-dimethyl-1-oxocyclopenta[c]pyran-3-yl]nepetalactam	331.215	11.6059	0.521911
453.3222@16.352	16.352	453.322	Positive					C22H48NO6P	PC(O-12:0/O-2:0); PC(O-14:0/0:0); PC(O-7:0/O-7:0)	453.322	-0.602221	0.936541	C25H43NO6	10-Deoxymethymycin	453.309	-29.0323	0
497.2758@16.592	16.592	497.276	Positive					C22H44NO9P	PS(16:0/0:0)	497.275	-0.860689	0.936541	C27H35N3O6	N1,N10-Diferuloylspermidine	497.253	-46.6823	0
525.286@16.828	16.828	525.286	Positive					C27H44NO7P	LysoPE(0:0/22:6(4Z,7Z,10Z,13Z,16Z,19Z)); LysoPE(22:6(4Z,7Z,10Z,13Z,16Z,19Z)/0:0); PE(22:6(4Z,7Z,10Z,13Z,16Z,19Z)/0:0)	525.286	-0.877617	0.936541	C24H48NO9P	1-Octadecanoyl-sn-glycero-3-phosphoserin; PS(18:0/0:0)	525.307	39.3538	0
682.4297@18.917	18.917	682.43	Positive					C37H62O11	Cyclopassifloside II	682.429	-0.713627	0.936541	C38H67O8P	PA(13:0/22:4(7Z,10Z,13Z,16Z)); PA(15:0/20:4(5Z,8Z,11Z,14Z)); PA(15:1(9Z)/20:3(8Z,11Z,14Z)); PA(17:0/18:4(6Z,9Z,12Z,15Z)); PA(17:1(9Z)/18:3(6Z,9Z,12Z)); PA(17:1(9Z)/18:3(9Z,12Z,15Z)); PA(17:2(9Z,12Z)/18:2(9Z,12Z)); PA(18:2(9Z,12Z)/17:2(9Z,12Z)); PA(18:3(6Z,9Z,12Z)/17:1(9Z)); PA(18:3(9Z,12Z,15Z)/17:1(9Z)); PA(18:4(6Z,9Z,12Z,15Z)/17:0); PA(20:3(8Z,11Z,14Z)/15:1(9Z)); PA(20:4(5Z,8Z,11Z,14Z)/15:0); PA…	682.457	40.5302	0
732.5099@8.92	8.92	732.51	Positive					C43H73O7P	PA(P-18:0/22:6(4Z,7Z,10Z,13Z,16Z,19Z))	732.509	-0.690776	0.936541	C42H69O8P	PA(17:1(9Z)/22:6(4Z,7Z,10Z,13Z,16Z,19Z)); PA(22:6(4Z,7Z,10Z,13Z,16Z,19Z)/17:1(9Z))	732.473	-50.3625	0
96.0212@7.717	7.717	96.0212	Positive					C5H4O2	2-Furancarboxaldehyde; Furfural; Protoanemonin	96.0211	-0.73942	0.936541	C3H4N4	5-Azacytosin	96.0436	233.24	0
100.0161@3.758	3.758	100.016	Negative					C4H4O3	2,4(3H,5H)-Furandion; Succinic anhydride	100.016	-0.55991	0.936541	C2H3F3O	ETF	100.014	-25.006	0.228031
104.0474@4.692	4.692	104.047	Negative					C4H8O3	(R)-3-Hydroxybutyric acid; (R)-3-Hydroxyisobutyric acid; (S)-3-Hydroxybutyric acid; (S)-3-Hydroxyisobutyric acid; .alpha.-Hydroxybutyric acid; 2-Hydroxybutyric acid; 2-Hydroxyisobutyric acid; 2-Methyl-3-hydroxypropanoate; 3-Hydroxybutyric acid; 4-Hydroxybutyric acid; Alpha-Hydroxyisobutyric acid; DL-alpha-Hydroxybutyric acid; DL-beta-Hydroxybutyric acid; Ethoxyacetic acid	104.047	-0.538216	0.936541	C3H8N2S	1,3-Dimethylthiour; S-Ethylisothiour	104.041	-63.25	0
131.0947@3.46	3.46	131.095	Negative					C6H13NO2	(?)-erythro-Isoleucine; 3-Aminocaproic acid; 6-Aminocaproic acid; 6-Aminohexanoic acid; 6-Deoxyfagomine; Aminocaproic acid; Beta-Leucine; D-Alloisoleucine; D-Leucine; Isoleucine; L-Alloisoleucine; L-Isoleucine; L-Leucine; L-Norleucine; L-beta-Homovaline; N-(2-Hydroxyethyl)-morpholine; N-methylvaline; Norleucine	131.095	-0.541593	0.936541	C5H13N3O	N-Carbamoylputrescine	131.106	85.1446	0
157.074@9.223	9.223	157.074	Negative					C7H11NO3	3-Methylcrotonylglycine; N-Tigloylglycin; N-Tigloylglycine; Paramethadione; Tiglylglycine	157.074	-0.681208	0.936541	C11H11N	Pyroquilon	157.089	96.445	0
173.9988@9.873	9.873	173.999	Negative					C6H6O4S	Phenol sulphate	173.999	-0.695407	0.936541	C6H6O6	Dehydroascorbic acid; cis-Aconitic acid; trans-Aconitic acid	174.016	101.369	0
189.1002@15.103	15.103	189.1	Negative					C8H15NO4	Castanospermin; L-Alanine, N-[(1,1-dimethylethoxy)carbonyl]-; N-Methylcalystegine B2	189.1	-0.486515	0.936541	C7H15N3O3	Homocitrulline; L-Homocitrullin	189.111	58.9159	0
189.1002@8.962	8.962	189.1	Negative					C8H15NO4	Castanospermin; L-Alanine, N-[(1,1-dimethylethoxy)carbonyl]-; N-Methylcalystegine B2	189.1	-0.486515	0.936541	C7H15N3O3	Homocitrulline; L-Homocitrullin	189.111	58.9159	0
190.038@5.36	5.36	190.038	Negative					C9H6N2O3	4-Nitroquinoline-1-oxid; Nitroxoline	190.038	-0.831413	0.936541	C7H10O6	2-Hydroxy-2-(2-oxopropyl)butanedioic acid; 3-Dehydroquinate; 3-Dehydroquinic acid	190.048	51.2424	0
192.0271@3.115	3.115	192.027	Negative					C6H8O7	(1R,2R)-Isocitric acid; 2,3-Diketo-L-gulonate; Citric acid; D-Glucaro-1,4-lactone; D-Saccharic acid 1,4-lacton; D-threo-Isocitric acid; Diketogulonic acid; Isocitric acid	192.027	-0.505137	0.936541	C10H8O2S	(Z)-5-[(5-Methyl-2-thienyl)methylene]-2(5H)-furanone	192.024	-13.5398	0.602383
219.0744@5.468	5.468	219.074	Negative					C8H13NO6	O-Succinyl-L-Homoserine; O-Succinyl-L-homoserin; O-Succinyl-L-homoserine	219.074	-0.506677	0.936541	C9H17NOS2	1-Isothiocyanato-7-(methylsulfinyl)-heptane; 1-Isothiocyanato-7-(methylsulfinyl)heptane	219.075	3.45088	0.891352
222.1006@8.132	8.132	222.101	Negative					C11H14N2O3	Glycyl-Phenylalanine; Glycyl-phenylalanine; Phenylalanyl-Glycine	222.1	-0.711389	0.936541	C9H18O6	Isopropyl beta-D-glucoside	222.11	43.845	0
230.1632@8.666	8.666	230.163	Negative					C11H22N2O3	Isoleucyl-Valine; Leucyl-Valine; Valyl-Isoleucine; Valyl-Leucine	230.163	-0.682125	0.936541	C12H22O4	Bis(1-methylethyl) hexanedioate; Dipropyl hexanedioate; Dodecanedioic acid; Talaromycin A	230.152	-49.491	0
232.0043@9.958	9.958	232.004	Negative					C8H8O6S	2,4-Dihydroxyacetophenone 5-sulfate; Vanillin 4-sulfate	232.004	-0.607747	0.936541	C12H8O3S	Chrycolide	232.019	65.1497	0
236.1163@8.071	8.071	236.116	Negative					C12H16N2O3	Alanyl-Phenylalanine; Carbetamide; Hexobarbital; O-Desmethyl-lacosamide; Phenylalanyl-Alanine	236.116	-0.880922	0.936541	C13H16O4	Carboxy-ibuprofen; Carboxyibuprofen; Ethyl vanillin isobutyrate	236.105	-48.4549	0
251.1523@18.796	18.796	251.152	Negative					C14H21NO3	.alpha.-Methyl-m-tyrosine, butyl ester	251.152	-0.621137	0.936541	C15H22ClN	N-Didesmethylsibutramin; N-Didesmethylsibutramine	251.144	-32.7411	0
260.0832@8.874	8.874	260.083	Negative					C10H16N2O4S	PyroGlu-Met	260.083	-0.465236	0.936541	C12H18Cl2N2	Clenbuterol	260.085	5.78276	0.816754
262.0955@9.636	9.636	262.096	Negative					C13H14N2O4	L-cis-Cyclo(aspartylphenylalanyl)	262.095	-0.545603	0.936541	C10H18N2O4S	Hydroxyprolyl-Methionine; Methionyl-Hydroxyproline	262.099	12.3161	0.471663
267.0969@7.004	7.004	267.097	Negative					C10H13N5O4	3'-Deoxyguanosine; Adenosine; Deoxyguanosine; Guanosine, 2'-deoxy-; Vidarabine; Zidovudine	267.097	-0.546618	0.936541	C9H17NO8	N-(1-Deoxy-1-fructosyl)serine; Neuraminic acid	267.095	-5.55229	0.884613
283.0918@7.56	7.56	283.092	Negative					C10H13N5O5	8-Hydroxy-2'-deoxyguanosine; 8-Hydroxy-deoxyguanosine; Guanosine	283.092	-0.462747	0.936541	C16H14ClN3	Chlordiazepoxid	283.088	-14.7479	0.578598
286.069@4.176	4.176	286.069	Negative					C12H14O8	3'-Methoxyfukiic acid; Diphenol glucuronide; Uralenneoside	286.069	-0.464923	0.936541	C7H15N2O8P	Glycineamideribotide	286.057	-43.3392	0
293.1476@5.353	5.353	293.148	Negative					C12H23NO7	N-(1-Deoxy-1-fructosyl)isoleucine; N-(1-Deoxy-1-fructosyl)leucine	293.147	-0.504865	0.936541	C18H19N3O	Ondansetron	293.153	17.7794	0.0576613
297.0898@8.65	8.65	297.09	Negative					C11H15N5O3S	5'-Methylthioadenosine; 5'-S-Methylthioadenosine; Adenosine, 5'-S-methyl-5'-thio-	297.09	-0.807837	0.936541	C16H15N3OS	L-Menthone 1,2-glycerol ketal; N-(4-Acetyl-5-phenyl-4,5-dihydro-1,3,4-thiadiazol-2-yl)-N-phenylamin	297.094	12.7335	0.442008
304.1273@7.966	7.966	304.127	Negative					C12H20N2O7	2'-Deoxymugineic acid; 2-(1,2,3,4-Tetrahydroxybutyl)-6-(2,3,4-trihydroxybutyl)pyrazine; Deoxyfructosazine	304.127	-0.818736	0.936541	C17H20O5	3'-Deoxyoleacein; Matricarin; p-HPEA-EDA	304.131	12.4093	0.471663
316.2616@16.629	16.629	316.262	Negative					C18H36O4	(+)-15,16-Dihydroxyoctadecanoic acid; (9S,10S)-9,10-dihydroxyoctadecanoate; (9S,10S)-9,10-dihydroxyoctadecanoic acid; 10,11-dihydroxy stearic acid; 11,12-dihydroxy stearic acid; 12,13-dihydroxy stearic acid; 2,3-dihydroxy stearic acid; 5,6-dihydroxy stearic acid; 6,7-dihydroxy stearic acid; 7,8-dihydroxy stearic acid; 8,9-dihydroxy stearic acid; 9,10-dihydroxy stearic acid; 9,12-dihydroxy stearic…	316.261	-0.758865	0.936541	C18H36O2S		316.244	-56.9054	0
322.0659@8.331	8.331	322.066	Negative					C11H18N2O5S2	L-gamma-Glutamyl-S-allylthio-L-cysteine	322.066	-0.580627	0.936541	C15H14O8	Elephantorrhizol; Gallocatechin-4beta-ol; Lapachol	322.069	9.22172	0.657201
335.112@5.97	5.97	335.112	Negative					C15H17N3O6	Trp(O)-Asp	335.112	-0.784812	0.936541	C13H16F3N3O4	Trifluralin	335.109	-8.08386	0.785823
336.1171@11.242	11.242	336.117	Negative					C12H20N2O9	3-Hydroxymugineic acid	336.117	-0.654534	0.936541	C19H17ClN4	Fenbuconazol	336.114	-8.7053	0.745438
347.0633@2.86	2.86	347.063	Negative					C10H14N5O7P	2'-Deoxyguanosine 5'-monophosphate; 2-hydroxy-dAMP; 3'-AMP; AMP; Adenosine 2'-phosphate; Adenosine 3'-monophosphate; Adenosine 5'-monophosphate; Adenosine monophosphate	347.063	-0.622365	0.936541	C15H13N3O5S	5'-Hydroxypiroxicam	347.058	-16.4494	0.55026
348.1787@18.651	18.651	348.179	Negative					C16H28O8	(1S,2S,4R)-p-Menth-8-ene-1,2,10-triol 2-glucoside; (1S,2S,4R,5S,7S)-2,5,7-Fenchanetriol 2-O-b-D-glucoside; (1S,2S,4S)-1,8-Epoxy-p-menthane-2,7-diol 2-O-b-D-glucoside; (1S,2S,4S,5S)-2,4,7-Thujanetriol 4-glucoside; Foeniculoside IX; Foeniculoside V; Foeniculoside VII; Foeniculoside VIII; Nepetariaside; cis-10-Hydroxylinalyl oxide 7-glucoside	348.178	-0.809929	0.936541	C18H24N2O5	Enalaprilat	348.169	-29.2321	0
357.2881@19.52	19.52	357.288	Negative					C20H39NO4	N-palmitoyl threonine	357.288	-0.534583	0.936541	C22H44FNO		357.341	147.201	0
360.1324@11.296	11.296	360.132	Negative					C18H20N2O6	Dityrosine; Nitrendipin; Nitrendipine	360.132	-0.733064	0.936541	C16H24O9	1-(3,4-Dimethoxyphenyl)-1,2-ethanediol 1-O-b-D-glucoside; 1-(3,4-Dimethoxyphenyl)-1,2-ethanediol 2-O-b-D-glucoside; 2'-Methoxy-3-(2,4-dihydroxyphenyl)-1,2-propanediol 4'-glucoside; 2-(4-Hydroxy-3,5-dimethoxyphenyl)ethanol 4'-glucoside; Deoxyloganic acid	360.142	26.7457	0
369.2881@19.542	19.542	369.288	Negative					C21H39NO4	N-Oleoyl-L-serin; cis-5-Tetradecenoylcarnitine; trans-2-Tetradecenoylcarnitine	369.288	-0.517211	0.936541	C24H35NO2	N-Arachidonylmaleimid; N-Arachidonylmaleimide	369.267	-57.7354	0
372.1059@9.185	9.185	372.106	Negative					C16H20O10	Dihydroferulic acid 4-O-glucuronide; Veranisatin C	372.106	-0.679914	0.936541	C23H16O5	Lophirone E; Lophirone I	372.1	-16.4604	0.55026
372.215@14.795	14.795	372.215	Negative					C19H32O7	9-Hydroxy-7-megastigmen-3-one glucoside; Blumenol C glucoside	372.215	-0.529264	0.936541	C23H32O4	5-Ethoxysorgoleone 358; 9'-Carboxy-gamma-tocotrienol; Hydroxyprogesterone acetat; Neriantogenin; Scutigeral	372.23	40.4605	0
422.1625@15.873	15.873	422.163	Negative					C22H23ClN6O	Losartan	422.162	-0.741421	0.936541	C21H26O9	3-(1,1-Dimethylallyl)scopoletin 7-glucoside	422.158	-11.4127	0.648863
434.1216@12.038	12.038	434.122	Negative					C21H22O10	(2R,3R)-3,3',4',7-Tetrahydroxyflavanone 7-O-alpha-L-Rhamnopyranoside; 2-O-Caffeoylarbutin; 4'-Hydroxyfenoprofen glucuronide; 5,7,8-Trihydroxyflavanone 7-glucoside; 5-Hydroxyaloin A; 7-Hydroxyaloin B; Agehoustin D; Chalconaringenin 4-glucoside; Coreopsin; Digicitrin; Dihydrogenistin; Eriodictin; Eriodictyol 5-O-rhamnoside; Floribundoside; Hemiphloin; Isocarthamidin 7-O-rhamnoside; Isocoreopsin; Is…	434.121	-0.697961	0.936541	C25H22O7	Artobiloxanthone; Cycloartobiloxanthone; Haplopappin; Haplopappin A	434.137	34.4443	0
434.1216@9.302	9.302	434.122	Negative					C21H22O10	(2R,3R)-3,3',4',7-Tetrahydroxyflavanone 7-O-alpha-L-Rhamnopyranoside; 2-O-Caffeoylarbutin; 4'-Hydroxyfenoprofen glucuronide; 5,7,8-Trihydroxyflavanone 7-glucoside; 5-Hydroxyaloin A; 7-Hydroxyaloin B; Agehoustin D; Chalconaringenin 4-glucoside; Coreopsin; Digicitrin; Dihydrogenistin; Eriodictin; Eriodictyol 5-O-rhamnoside; Floribundoside; Hemiphloin; Isocarthamidin 7-O-rhamnoside; Isocoreopsin; Is…	434.121	-0.697961	0.936541	C25H22O7	Artobiloxanthone; Cycloartobiloxanthone; Haplopappin; Haplopappin A	434.137	34.4443	0
451.2701@16.328	16.328	451.27	Negative					C21H42NO7P	LysoPE(0:0/16:1(9Z)); LysoPE(16:1(9Z)/0:0); PC(O-11:1(10E)/2:0); PE(16:1(9Z)/0:0)	451.27	-0.467569	0.936541	C28H37NO4	Cytochalasin Opho	451.272	4.78427	0.851579
463.0743@8.048	8.048	463.074	Negative					C14H18N5O11P	Adenylosuccinic acid; Adenylsuccinic acid; N(6)-(1,2-dicarboxyethyl)AMP	463.074	-0.554987	0.936541	C13H21NO15S	Chondroitin sulfate	463.063	-23.9918	0.284632
515.292@15.499	15.499	515.292	Negative					C26H45NO7S	Taurallocholic acid; Tauro-b-muricholic acid; Taurocholate; Taurocholic acid; Taurohyocholate; Taurohyocholic acid; Tauroursocholic acid	515.292	-0.634592	0.936541	C29H41NO7	Candoxatril	515.288	-7.17457	0.824827
527.3016@17.191	17.191	527.302	Negative					C27H46NO7P	LysoPE(0:0/22:5(4Z,7Z,10Z,13Z,16Z)); LysoPE(0:0/22:5(7Z,10Z,13Z,16Z,19Z)); LysoPE(22:5(4Z,7Z,10Z,13Z,16Z)/0:0); LysoPE(22:5(7Z,10Z,13Z,16Z,19Z)/0:0)	527.301	-0.77944	0.936541	C31H37N5O3	Doramapimod	527.29	-22.6815	0.358059
551.1726@7.573	7.573	551.173	Negative					C27H31ClFNO8	Haloperidol glucuronide	551.172	-0.683996	0.936541	C27H29N5O6S	Bosentan	551.184	20.4183	0
606.3169@12.712	12.712	606.317	Negative					C32H47F5O3S	Fulvestrant	606.317	-0.483246	0.936541	C32H44F6O4	1,25-Dihydroxy-20S-21-(3-hydroxy-3-methylbutyl)-23-yne-26,27-hexafluorovitamin D3	606.314	-4.15294	0.912236
663.1095@4.797	4.797	663.11	Negative					C21H27N7O14P2	Fenugreekine; Nicotinamide_dinucleotide; beta-Nicotinamide adenine dinucleotide	663.109	-0.570042	0.936541	C33H62NO10P	PS(12:0/15:1(9Z)); PS(13:0/14:1(9Z)); PS(14:1(9Z)/13:0); PS(15:1(9Z)/12:0)	663.411	454.883	0
676.3675@19.29	19.29	676.367	Negative					C33H56O14	(S)-Nerolidol 3-O-[a-L-Rhamnopyranosyl-(1->4)-a-L-rhamnopyranosyl-(1->2)-b-D-glucopyranoside]; (S)-Nerolidol 3-O-[a-L-rhamnopyranosyl-(1->4)-a-L-rhamnopyranosyl-(1->6)-b-D-glucopyranoside]; Gingerglycolipid A	676.367	-0.728894	0.936541	C36H52O12	Cucurbitacin I 2-glucoside	676.346	-31.9693	0
715.4473@10.461	10.461	715.447	Negative					C12H3Br7O	2,2',3,4,4',5',6-Heptabromodiphenyl ether	715.447	-0.764557	0.936541	C37H65NO12	Anhydroerythromycin; Erythromycin enol ether	715.451	4.72292	0.851579
740.4422@10.715	10.715	740.442	Negative					C43H65O8P	PA(18:4(6Z,9Z,12Z,15Z)/22:6(4Z,7Z,10Z,13Z,16Z,19Z)); PA(20:5(5Z,8Z,11Z,14Z,17Z)/20:5(5Z,8Z,11Z,14Z,17Z)); PA(22:6(4Z,7Z,10Z,13Z,16Z,19Z)/18:4(6Z,9Z,12Z,15Z))	740.442	-0.663117	0.936541	C39H64O13	25-Epiruizgenin 3-[4''-rhamnosylglucoside]; Asparagoside C; Capsicoside B2; Desglucodesrhamnoparillin; Pandaroside C; Schidigerasaponin D5; Torvoside C	740.435	-10.1399	0.691825
88.0525@7.46	7.46	88.0525	Negative					C4H8O2	1-Hydroxy-2-butanone; 2-Butene-1,4-diol; 3-Hydroxy-2-butanon; Acetoin; Butyric acid; Ethyl acetate; Isobutyric acid; Isopropyl formate; Methyl propionate; Propyl formate	88.0524	-0.79498	0.936541	C3H8N2O	Dimethylurea	88.0637	126.777	0
938.4727@10.385	10.385	938.473	Negative					C44H74O21	Lyciumoside VII	938.472	-0.469912	0.936541	C48H74O18	AzI	938.488	15.7874	0.200465
523.3644@18.891	18.891	523.364	Positive	HMDB0010384	61694	445, 341, 184, 104, 86	2-acetyl-1-alkyl-sn-glycero-3-phosphocholine; LysoPC(18:0); LysoPC(0:0/18:0)	C26H54NO7P	1-Octadecanoyl-sn-glycero-3-phosphocholin; 1-Stearoyl-2-hydroxy-sn-glycero-3-phosphocholin; LysoPC(0:0/18:0); LysoPC(18:0); PAF C-16; PC(18:0/0:0); PC(O-16:0/2:0); PE(21:0/0:0)	523.364	-1.16554	0.936473	C27H58NO6P	2-O-Methyl PAF C-18; PC(O-18:0/O-1:0); PC(O-19:0/0:0); PC(O-1:0/O-18:0)	523.4	68.3596	0
298.2511@19.757	19.757	298.251	Negative	HMDB0010736			3-Oxooctadecanoic acid; 11-Oxooctadecanoic acid; 5-Hexyltetrahydro-2-furanoctanoic acid; 10-Oxooctadecanoic acid; 5-Oxooctadecanoic acid; 9-Oxooctadecanoic acid; 9,10-epoxyoctadecanoic acid	C18H34O3	10-HOME(8); 10-Oxooctadecanoic acid; 10-keto stearic acid; 10R-HOME(11Z); 10R-HOME(8E); 10S-HOME(11Z); 11-HOME(9); 11-Oxooctadecanoic acid; 11R-HOME(12E); 11R-HOME(12Z); 11S-HOME(12E); 11S-HOME(12Z); 12-HOME(10E); 12R-HOME(10E); 12R-HOME(13E); 12R-HOME(13Z); 12R-HOME(9E); 12S-HOME(10E); 12S-HOME(13E); 12S-HOME(13Z); 12S-HOME(9E); 12S-HOME(9Z); 13-HpOME(14E); 13R-HOME(11E); 13S-HOME(11E); 17-HOME(…	298.251	-1.02263	0.936473	C18H31FO2		298.231	-68.0333	0
413.351@15.847	15.847	413.351	Positive	HMDB0006210	58363		Heptadecanoyl carnitine	C24H47NO4	Heptadecanoyl carnitine	413.351	-1.18785	0.936473	C27H43NO2	25-iso-etioline; 5alpha-Tomatidan-3-one; Etioline; Leptinidine; Solasodine; tomatidinol	413.329	-52.3066	0
423.3354@15.117	15.117	423.335	Positive	HMDB0006461	58412	365, 85, 60	Linoelaidyl carnitine; Linoleyl carnitine	C25H45NO4	9,12-Hexadecadienylcarnitine; Linoelaidyl carnitine; Linoleyl carnitine	423.335	-1.27795	0.936473	C29H43O2	alpha-Tocotrienoxyl radical	423.326	-21.4818	0.41748
481.3173@16.714	16.714	481.317	Positive	HMDB0010381		464, 299, 258, 184, 104, 86	LysoPC(15:0); LysoPE(0:0/18:0; LysoPE(18:0/0:0)	C23H48NO7P	LysoPC(15:0); LysoPE(0:0/18:0); LysoPE(18:0/0:0); PC(14:0/O-1:0); PC(7:0/O-8:0)	481.317	-0.957788	0.936473	C23H48NO5PS	HEPC	481.299	-37.8503	0
236.08@10.308	10.308	236.08	Positive	HMDB0060485	3373		N'-Formylkynurenine; L-Formylkynurenine	C11H12N2O4	L-Formylkynurenine; N'-Formylkynurenine	236.08	-1.2411	0.936473	C8H16N2O4S	Methionyl-Serine; Serinyl-Methionine	236.083	13.038	0.442008
641.2988@18.862	18.862	641.299	Negative	HMDB0013062			S-(PGA2)-glutathione; S-(9-deoxy-delta9,12-PGD2)-glutathione; S-(PGJ2)-glutathione	C30H47N3O10S	12-Oxo-c-LTB3; Lipoxin C4; S-(9-deoxy-delta9,12-PGD2)-glutathione; S-(PGA2)-glutathione; S-(PGJ2)-glutathione	641.298	-0.912211	0.936473	C35H47NO10	Proansamycin X	641.32	33.0579	0
113.0842@9.2	9.2	113.084	Positive					C6H11NO	1-Piperidinecarboxaldehyde; 2,5-Dihydro-2,4,5-trimethyloxazole; 2-Acetylpyrrolidine	113.084	-1.20264	0.936473	C4H7N3O	Creatinine	113.059	-223.621	0
134.0733@16.057	16.057	134.073	Positive					C9H10O	(4-Methylphenyl)acetaldehyde; (Z)-4-(1-Propenyl)phenol; 1-Phenyl-1-propanone; 2,4-Dimethylbenzaldehyde; 2-Phenylpropanal; 3-Phenylpropanal; 4'-Methylacetophenone; 4-Ethylbenzaldehyde; 7-Nonene-3,5-diyn-1-ol; Chavicol; Cinnamyl alcohol; Indan-1-ol; m-Methylacetophenone; o-Vinylanisole; trans-Cinnamyl alcohol	134.073	-1.00691	0.936473	C6H14OS	(+/-)-3-(Ethylthio)butanol; (+/-)-4-Mercapto-4-methyl-2-pentanol; 2-Mercapto-2-methyl-1-pentanol; 3-Mercapto-1-hexanol; 3-Mercapto-2-methylpentanol; 3-mercaptohexan-1-ol; 4-Methoxy-2-methyl-2-butanethiol	134.077	24.1361	0
148.0162@18.605	18.605	148.016	Positive					C8H4O3	Phthalic anhydrid; Phthalic anhydride	148.016	-1.04718	0.936473	C5H8O3S	2-Oxo-4-methylthiobutanoic acid	148.019	21.7206	0
159.0897@9.592	9.592	159.09	Positive					C7H13NO3	2-Methylbutyrylglycine; 3-Dehydrocarnitine; 4-Hydroxystachydrine; 5-Acetamidovalerate; Betonicine; Calystegin A3; Calystegine A6; Calystegine A7; Isovalerylglycine; Medicanine; N-Acetylvaline; N-Isovaleroylglycin; Turicine; Valerylglycine	159.09	-0.986865	0.936473	C11H13N	Pargyline	159.105	94.9087	0
159.1261@9.611	9.611	159.126	Positive					C8H17NO2	DL-2-Aminocaprylic acid; DL-2-Aminooctanoic acid; Pregabalin	159.126	-1.07462	0.936473	C8H17NS	(?)-2-Pentylthiazolidine	159.108	-112.678	0
162.1258@11.573	11.573	162.126	Positive					C8H18O3	(3R,7R)-1,3,7-Octanetriol	162.126	-1.27062	0.936473	C10H14N2	(-)-Nicotine; Anabasine; Isoproturon-didemethyl; L(-)-Nicotine pestanal; N'-(2,4-Dimethylphenyl)-N-methylformamidine; N,N-Diethylisonicotinamide; N,N-Diethylnicotinamide; Nicotine; Trimethyl-2-propenylpyrazine	162.116	-62.3096	0
171.0356@9.6	9.6	171.036	Positive					C7H9NO2S	.beta.-(2-Thienyl)-D-alanin; 2-(4-Methyl-5-thiazolyl)ethyl formate; o-Toluenesulfonamid	171.035	-1.17519	0.936473	C10H5NO2	3-Cyanochromon; 3-Cyanocoumarin	171.032	-20.8787	0.449648
180.0359@9.235	9.235	180.036	Positive					C8H8N2OS	2-Amino-4-methoxybenzothiazol; 2-Amino-6-methoxybenzothiazol	180.036	-0.922038	0.936473	C9H8O4	(E)-3-(2,3-Dihydroxyphenyl)-2-propenoic acid; 2-Hydroxy-3-(4-hydroxyphenyl)propenoic acid; 3,4-Dihydroxy-trans-cinnamate; 3-(3,5-Dihydroxyphenyl)-2-propenoic acid; 3-Hydroxyphenylpyruvic acid; 4-Hydroxyphenylpyruvic acid; 5-Acetyl-2-hydroxybenzoic acid; Acetylsalicylic acid; Aspirin; Caffeic acid; Monomethyl phthalate	180.042	35.3207	0
188.1163@2.272	2.272	188.116	Positive					C8H16N2O3	Alanyl-Valine; Glycyl-Isoleucine; Glycyl-L-leucine; Glycyl-L-norleucin; Isoleucyl-Glycine; Leucyl-Glycine; N-Alpha-acetyllysine; N.alpha.-Acetyl-L-lysin; N.epsilon.-Acetyl-L-lysin; N6-Acetyl-L-lysine; Valyl-Alanine	188.116	-1.1057	0.936473	C13H16O	1-(2,3,6-trimethyl phenyl)-3-Buten-2-one; 1-H-Inden-1-one,2,3-dihydro-3,3,5,6-tetramethyl; 2-Butyl-3-phenyl-2-propen-1-al; 3-Buten-2-one 1-(2,3,6-trimethyl phenyl); 5-Methyl-2-phenyl-2-hexenal	188.12	20.28	0
188.1163@6.416	6.416	188.116	Positive					C8H16N2O3	Alanyl-Valine; Glycyl-Isoleucine; Glycyl-L-leucine; Glycyl-L-norleucin; Isoleucyl-Glycine; Leucyl-Glycine; N-Alpha-acetyllysine; N.alpha.-Acetyl-L-lysin; N.epsilon.-Acetyl-L-lysin; N6-Acetyl-L-lysine; Valyl-Alanine	188.116	-1.1057	0.936473	C13H16O	1-(2,3,6-trimethyl phenyl)-3-Buten-2-one; 1-H-Inden-1-one,2,3-dihydro-3,3,5,6-tetramethyl; 2-Butyl-3-phenyl-2-propen-1-al; 3-Buten-2-one 1-(2,3,6-trimethyl phenyl); 5-Methyl-2-phenyl-2-hexenal	188.12	20.28	0
193.1105@7.529	7.529	193.111	Positive					C11H15NO2	(-)-Salsoline; (R)-1,2-dimethyl-5,6-dihydroxy-tetrahydroisoquinoline; (R)-N-Methylsalsolinol; (S)-N-Methylsalsolinol; 2,3,5-Trimethacarb; 2-Isopropylphenyl methylcarbamate; 2-Methylpropyl 2-aminobenzoate; 3,4,5-Trimethacarb; Butamben; Butyl 2-aminobenzoate; Ethyl N-ethylanthranilate; Isoprocarb; N,N-Diethyl-4-hydroxybenzamide; N-Methyl-3,4-methylenedioxyamphetamine	193.11	-1.14442	0.936473	C9H15N5	Minoxidil	193.133	115.193	0
225.1367@10.112	10.112	225.137	Positive					C12H19NO3	Terbutaline	225.136	-0.919441	0.936473	C14H15N3	4-(Dimethylamino)azobenzene; 4-(Dimethylamino)azobenzene N-oxid; Cyprodinil	225.127	-44.875	0
230.1269@3.806	3.806	230.127	Positive					C10H18N2O4	Hydroxyprolyl-Valine; Valyl-Hydroxyproline	230.127	-1.05594	0.936473	C15H18O2	(2E,8Z)-Decadiene-4,6-diyn-1-yl 3-methylbutanoate; 8,12-Epoxy-4(15),7,11-eudesmatrien-1-one; Curzerenone; Cyclohexyl cinnamate; Furanodienone	230.131	16.4257	0.163912
232.1426@7.727	7.727	232.143	Positive					C10H20N2O4	Isoleucyl-Threonine; Leucyl-Threonine; Spermic acid 2; Threoninyl-Isoleucine; Threoninyl-Leucine	232.142	-1.26216	0.936473	C15H20O2	(7b,10a)-3-Hydroxy-1,3,5-cadinatrien-9-one; (E)-9-(3-Furanyl)-2,6-dimethyl-2,6-nonadien-4-one; (S)-Bilobanone; (Z)-8-Decene-4,6-diyn-1-yl 3-methylbutanoate; 1(10),11-Eremophiladiene-2,9-dione; 1,3,11(13)-Eudesmatrien-12-oic acid; 10,11-Epidioxycalamene; 6-[(3,4-Methylenedioxy)phenyl]-3,3-dimethyl-1-hexene; Alantolactone; Alloalantolactone; Collybial; Costunolide; Furanogermenone; Furoeremophilone…	232.146	16.0677	0.200465
244.179@9.403	9.403	244.179	Positive					C12H24N2O3	Isoleucyl-Isoleucine; Isoleucyl-Leucine; Leucyl-Isoleucine; Leucyl-Leucine; N-(6-aminohexanoyl)-6-aminohexanoic acid	244.179	-1.25727	0.936473	C17H24O	4-Acetyl-6-tert-butyl-1,1-dimethylindane; Falcarinol; Panaxynol	244.183	15.2142	0.274554
259.1535@3.568	3.568	259.154	Positive					C11H21N3O4	Gamma-glutamyl-Isoleucine; Gamma-glutamyl-Leucine; Glutaminyl-Isoleucine; Glutaminyl-Leucine; Hydroxyprolyl-Lysine; Isoleucyl-Gamma-glutamate; Isoleucyl-Glutamine; Leucyl-Gamma-glutamate; Leucyl-Glutamine; Lysyl-Hydroxyproline	259.153	-1.13446	0.936473	C16H21NO2	Norbutorphanol; Norchalciporyl propionate; Propranolol; Ramelteon	259.157	14.3892	0.344521
278.1634@9.801	9.801	278.163	Positive					C15H22N2O3	Isoleucyl-Phenylalanine; Leucyl-phenylalanine; Phenylalanyl-Isoleucine	278.163	-1.28342	0.936473	C20H22O	Longistylin C	278.167	13.1757	0.410847
280.1539@7.973	7.973	280.154	Positive					C13H20N4O3	(R)-Lisofyllin	280.154	-1.28144	0.936473	C15H22NO4	Feruloylcholine	280.155	3.50879	0.891352
282.1682@9.147	9.147	282.168	Positive					C12H26O7	Hexaethylene glycol	282.168	-1.22267	0.936473	C13H22N4O3	Carnosine, butyl ester	282.169	3.51209	0.891352
287.1961@2.255	2.255	287.196	Positive					C12H25N5O3	Arginyl-Isoleucine; Arginyl-Leucine; Isoleucyl-Arginine; Leucyl-Arginine	287.196	-1.2535	0.936473	C18H25NO2	N-[2-(4-Prenyloxyphenyl)ethyl]tiglamide	287.189	-26.3618	0.142955
298.142@11.243	11.243	298.142	Positive					C15H22O6	3,7,8,15-Scirpenetetrol; Toxin T2 tetrol	298.142	-1.21419	0.936473	C16H18N4O2	Nialamide; Piribedil	298.143	3.27361	0.90131
299.0773@7.746	7.746	299.077	Positive					C9H18NO8P	D-4'-Phosphopantothenate	299.077	-0.993054	0.936473	C16H13NO5	(Z)-N-Coumaroyl-5-hydroxyanthranilic acid; Avenanthramide 1c; Avenanthramide G; Marshdine	299.079	6.93132	0.759326
331.2111@8.409	8.409	331.211	Positive					C15H29N3O5	Marimastat	331.211	-1.14429	0.936473	C20H29NO3	2-[Octahydro-4,7-dimethyl-1-oxocyclopenta[c]pyran-3-yl]nepetalactam	331.215	11.002	0.570209
354.1656@3.272	3.272	354.166	Positive					C14H22N6O5	Valganciclovir	354.165	-1.21977	0.936473	C18H26O7	Propofol glucuronide	354.168	6.36143	0.780519
363.0584@3.488	3.488	363.058	Positive					C10H14N5O8P	8-Oxo-dGMP; Cyclic pyranopterin monophosphate; Guanosine 5'-monophosphate; Guanosine monophosphate	363.058	-1.10451	0.936473	C14H13F4N3O2S	Flufenacet	363.066	22.2003	0
383.1081@8.426	8.426	383.108	Positive					C14H17N5O8	Succinyladenosine	383.108	-1.01016	0.936473	C16H21N3O6S	Trp(Dioxidation)-Met(O)	383.115	18.2925	0
386.1733@15.111	15.111	386.173	Positive					C22H26O6	3,5-Di-O-methyl-8-prenylafzelechin-4beta-ol; 4,5-Di-O-methyl-8-prenylafzelechin-4beta-ol; Gingerenone B; Isogingerenone B; Porson	386.173	-0.934813	0.936473	C20H35BrO2		386.182	22.6349	0
393.2884@13.907	13.907	393.288	Positive					C23H39NO4	PGH2-EA	393.288	-1.24845	0.936473	C22H39N3O3	N-palmitoyl histidine	393.299	27.3133	0
393.2884@14.082	14.082	393.288	Positive					C23H39NO4	PGH2-EA	393.288	-1.24845	0.936473	C22H39N3O3	N-palmitoyl histidine	393.299	27.3133	0
414.2047@16.357	16.357	414.205	Positive					C24H30O6	4-O-Methylmelleolide; Armillarin; Armillaripin; Clausarinol; Eplerenone	414.204	-1.11298	0.936473	C22H39BrO2		414.213	20.8617	0
414.2047@16.692	16.692	414.205	Positive					C24H30O6	4-O-Methylmelleolide; Armillarin; Armillaripin; Clausarinol; Eplerenone	414.204	-1.11298	0.936473	C22H39BrO2		414.213	20.8617	0
427.0299@2.377	2.377	427.03	Positive					C10H15N5O10P2	2'-Deoxyguanosine 5'-diphosphate; ADP; Adenosine 3',5'-diphosphate; Adenosine 5'-diphosphate; Adenosine_Diphosphate; dGDP	427.029	-1.13575	0.936473	C10H14N5O10PS	Adenosine phosphosulfate	427.02	-23.4199	0.335099
438.0946@9.548	9.548	438.095	Positive					C17H19N4O8P	Riboflavin cyclic-4',5'-phosphate	438.094	-1.25544	0.936473	C23H22N2O3S2	Silica aerogel	438.107	28.7244	0
475.244@9.576	9.576	475.244	Positive					C29H31F2N3O	Fluspirilene	475.244	-1.01211	0.936473	C23H42NO7P	LysoPE(0:0/18:3(6Z,9Z,12Z)); LysoPE(0:0/18:3(9Z,12Z,15Z)); LysoPE(18:3(6Z,9Z,12Z)/0:0); LysoPE(18:3(9Z,12Z,15Z)/0:0); PE(18:3(6Z,9Z,12Z)/0:0); PE(18:3(9Z,12Z,15Z)/0:0)	475.27	54.4752	0
479.3018@17.781	17.781	479.302	Positive					C23H46NO7P	LysoPE(0:0/18:1(11Z)); LysoPE(0:0/18:1(9Z)); LysoPE(18:1(11Z)/0:0); LysoPE(18:1(9Z)/0:0); PC(15:1(9Z)/0:0)	479.301	-1.27477	0.936473	C29H37NO5	Cytochalasin B; PC-M5'	479.267	-72.2447	0
479.3381@16.799	16.799	479.338	Positive					C24H50NO6P	1-(1Z-Hexadecenyl)-sn-glycero-3-phosphocholin; LysoPC(P-16:0); PC(O-16:1(11Z)/0:0); PC(O-16:1(1E)/0:0); PC(O-16:1(9E)/0:0); PC(O-16:1(9Z)/0:0); PC(P-16:0/0:0)	479.338	-1.09526	0.936473	C23H46NO7P	LysoPE(0:0/18:1(11Z)); LysoPE(0:0/18:1(9Z)); LysoPE(18:1(11Z)/0:0); LysoPE(18:1(9Z)/0:0); PC(15:1(9Z)/0:0)	479.301	-77.0041	0
479.3382@16.798	16.798	479.338	Positive					C24H50NO6P	1-(1Z-Hexadecenyl)-sn-glycero-3-phosphocholin; LysoPC(P-16:0); PC(O-16:1(11Z)/0:0); PC(O-16:1(1E)/0:0); PC(O-16:1(9E)/0:0); PC(O-16:1(9Z)/0:0); PC(P-16:0/0:0)	479.338	-1.30388	0.936473	C23H46NO7P	LysoPE(0:0/18:1(11Z)); LysoPE(0:0/18:1(9Z)); LysoPE(18:1(11Z)/0:0); LysoPE(18:1(9Z)/0:0); PC(15:1(9Z)/0:0)	479.301	-77.2127	0
496.127@10.163	10.163	496.127	Positive					C20H24N4O9S	1-Nitro-5-glutathionyl-6-hydroxy-5,6-dihydronaphthalene; 1-Nitro-5-hydroxy-6-glutathionyl-5,6-dihydronaphthalene; 1-Nitro-7-glutathionyl-8-hydroxy-7,8-dihydronaphthalene; 1-Nitro-7-hydroxy-8-glutathionyl-7,8-dihydronaphthalene	496.126	-1.21138	0.936473	C22H24O13	4'-Methyl-(-)-epigallocatechin 3'-glucuronide; 4'-Methyl-(-)-epigallocatechin 7-glucuronide	496.122	-10.7009	0.661748
505.3537@17.322	17.322	505.354	Positive					C26H52NO6P	CerP(d18:1/8:0); LysoPC(P-18:1(9Z))	505.353	-0.939936	0.936473	C25H48NO7P	LysoPE(0:0/20:2(11Z,14Z)); LysoPE(20:2(11Z,14Z)/0:0); PC(17:2(9Z,12Z)/0:0); PE(20:2(11Z,14Z)/0:0)	505.317	-72.941	0
507.3695@18.464	18.464	507.37	Positive					C26H54NO6P	1-(1Z-Octadecenyl)-sn-glycero-3-phosphocholin; 1-(9Z-Octadecenyl)-sn-glycero-3-phosphocholin; LysoPC(P-18:0); PC(O-18:1(11Z)/0:0); PC(O-18:1(1E)/0:0); PC(O-18:1(9Z)/0:0); PC(P-18:0/0:0)	507.369	-1.23184	0.936473	C32H45NO4	Gymnodimine	507.335	-68.2757	0
515.2888@16.058	16.058	515.289	Positive					C29H41NO7	Candoxatril	515.288	-0.964508	0.936473	C26H45NO7S	Taurallocholic acid; Tauro-b-muricholic acid; Taurocholate; Taurocholic acid; Taurohyocholate; Taurohyocholic acid; Tauroursocholic acid	515.292	5.57551	0.816754
543.333@16.745	16.745	543.333	Positive					C28H50NO7P	1-(5Z,8Z,11Z,14Z-Eicosatetraenoyl)-sn-glycero-3-phosphocholin; LysoPC(20:4(5Z,8Z,11Z,14Z)); LysoPC(20:4(8Z,11Z,14Z,17Z)); PC(0:0/20:4(5Z,8Z,11Z,14Z)); PC(20:4(5E,8E,11E,14E)/0:0); PC(20:4(5Z,8Z,11Z,14Z)/0:0); PC(20:4(7E,10E,13E,16E)/0:0)	543.332	-0.940491	0.936473	C26H42NO9P	PS(20:5(5Z,8Z,11Z,14Z,17Z)/0:0)	543.26	-134.868	0
545.3487@17.511	17.511	545.349	Positive					C28H52NO7P	LysoPC(20:3(5Z,8Z,11Z)); LysoPC(20:3(8Z,11Z,14Z)); PC(20:3(8Z,11Z,14Z)/0:0)	545.348	-1.02687	0.936473	C31H39N5O4	Americine	545.3	-88.9248	0
567.3332@16.907	16.907	567.333	Positive					C30H50NO7P	LysoPC(22:6(4Z,7Z,10Z,13Z,16Z,19Z))	567.332	-1.25323	0.936473	C26H50NO10P	PS(10:0/10:0)	567.317	-28.1369	0.0244559
952.7199@11.231	11.231	952.72	Positive					C21H19I4NO10	Thyroxine glucuronide	952.719	-1.18608	0.936473	C63H100O6	TG(16:0/22:5(4Z,7Z,10Z,13Z,16Z)/22:6(4Z,7Z,10Z,13Z,16Z,19Z)); TG(16:0/22:5(7Z,10Z,13Z,16Z,19Z)/22:6(4Z,7Z,10Z,13Z,16Z,19Z)); TG(16:0/22:5(7Z,10Z,13Z,16Z,19Z)/22:6(4Z,7Z,10Z,13Z,16Z,19Z))[iso6]; TG(16:0/22:6(4Z,7Z,10Z,13Z,16Z,19Z)/22:5(4Z,7Z,10Z,13Z,16Z)); TG(16:0/22:6(4Z,7Z,10Z,13Z,16Z,19Z)/22:5(7Z,10Z,13Z,16Z,19Z)); TG(16:1(9Z)/22:4(7Z,10Z,13Z,16Z)/22:6(4Z,7Z,10Z,13Z,16Z,19Z)); TG(16:1(9Z)/22:4(…	952.752	33.6836	0
112.0274@2.353	2.353	112.027	Negative					C4H4N2O2	4,6-Dihydroxypyrimidin; 4-Carboxypyrazole; Uracil	112.027	-1.09795	0.936473	C6H8S	2,3-Dimethylthiophene; 2,4-Dimethylthiophene; 2,5-Dimethylthiophene; 2-Ethylthiophene; 3,4-Dimethylthiophene; 3-Ethylthiophene	112.035	64.9038	0
118.0631@8.34	8.34	118.063	Negative					C5H10O3	2-Ethylhydracrylic acid; 2-Hydroxy-2-methylbutyric acid; 2-Hydroxy-3-methylbutyric acid; 2-Hydroxyvaleric acid; 2-Methyl-3-hydroxybutyric acid; 3-Hydroxy-2-methyl-[R-(R,S)]-butanoic acid; 3-Hydroxy-2-methyl-[S-(R,R)]-butanoic acid; 3-Hydroxyisovaleric acid; 3-Hydroxyvaleric acid; 4-Hydroxyisovaleric acid; 4-hydroxy-valeric acid; 5-hydroxy valeric acid; DL-2-Hydroxyvaleric acid; Diethyl carbonate;…	118.063	-0.897825	0.936473	C7H6N2	1,3-Dihydrobenzimidazol-2-on; 2-Cyano-3-methylpyridine; 3-Aminobenzonitril; 5H-Cyclopentapyrazine; 7-Azaindol; 7-Azaindolizine; Benzimidazol; Benzimidazole	118.053	-84.7174	0
130.009@9.877	9.877	130.009	Negative					C5H6O2S	4-Hydroxy-5-methyl-3(2H)-thiophenone	130.009	-1.15377	0.936473	C4H3FN2O2	5-Fluorouracil; Fluorouracil	130.018	68.1184	0
132.0788@10.24	10.24	132.079	Negative					C6H12O3	(+/-)-1-Acetoxy-1-ethoxyethane; (5R)-5-Hydroxyhexanoic acid; (R)-3-Hydroxyhexanoic acid; .alpha.-Hydroxyisocaproic acid; 2-Ethyl-2-Hydroxybutyric acid; 2-Ethyl-2-hydroxybutyric acid; 2-Hydroxy-3-methylpentanoic acid; 2-Hydroxycaproic acid; 2-Hydroxyisocaproic acid; 2-Methyl-3-hydroxyvaleric acid; 3-hydroxyhexanoic acid; 4,4-Dimethoxy-2-butanone; 5-Hydroxyhexanoic acid; 6-Hydroxyhexanoic acid; 6-h…	132.079	-1.18111	0.936473	C5H12N2S	Tetramethylthiour	132.072	-50.5834	0
203.116@10.614	10.614	203.116	Negative					C9H17NO4	Acetyl-DL-carnitin; Acetyl-L-carnitin; L-Acetylcarnitine	203.116	-1.19144	0.936473	C10H13N5	6-(gamma,gamma-Dimethylallylamino)purine; Cis-Zeatin; Isopentenyl-Adenine; Isopentenyladenin; Isopentenyladenine; Trans-Zeatin; Trans-Zeatin-[d5]; cis-Zeatin; isopentenyl-Adenine-[d6]; trans-Zeatin	203.117	5.39101	0.834955
213.0098@10.886	10.886	213.01	Negative					C8H7NO4S	3-Indoxyl sulfate; Indoxyl sulfat; Indoxyl sulfate	213.01	-1.04221	0.936473	C5H9Cl2N3O2	Carmustine	213.007	-12.2905	0.626758
230.1269@8.224	8.224	230.127	Negative					C10H18N2O4	Hydroxyprolyl-Valine; Valyl-Hydroxyproline	230.127	-1.05594	0.936473	C15H18O2	(2E,8Z)-Decadiene-4,6-diyn-1-yl 3-methylbutanoate; 8,12-Epoxy-4(15),7,11-eudesmatrien-1-one; Curzerenone; Cyclohexyl cinnamate; Furanodienone	230.131	16.4257	0.163912
236.08@10.299	10.299	236.08	Negative					C11H12N2O4	L-Formylkynurenine; N'-Formylkynurenine	236.08	-1.2411	0.936473	C8H16N2O4S	Methionyl-Serine; Serinyl-Methionine	236.083	13.038	0.442008
243.1473@14.855	14.855	243.147	Negative					C12H21NO4	Tiglylcarnitine	243.147	-0.995281	0.936473	C14H17N3O	Frovatriptan	243.137	-41.6949	0
252.0861@7.766	7.766	252.086	Negative					C10H12N4O4	2-Butanone, (2,4-dinitrophenyl)hydrazon; Deoxyinosine; Inosine, 2'-deoxy-; Nebularine	252.086	-0.97189	0.936473	C15H12N2O2	2-Hydroxycarbamazepine; 3-Hydroxycarbamazepine; Carbamazepine-10,11-epoxide; Methylhalfordinol; Oxcarbazepin; Oxcarbazepine; Phenytoin	252.09	14.9869	0.274554
270.0743@9.542	9.542	270.074	Negative					C12H14O7	Phenol glucuronide; Phenyl glucuronid; Phenylglucuronide	270.074	-1.28483	0.936473	C12H9F3N2O2	A771726; Leflunomide	270.062	-46.9797	0
272.2354@19.379	19.379	272.235	Negative					C16H32O3	(R)-2-Hydroxyhexadecanoic acid; (R)-3-Hydroxy-hexadecanoic acid; 11-hydroxy palmitic acid; 14-hydroxy palmitic acid; 16-Hydroxyhexadecanoic acid; 2-hydroxy palmitic acid; 3-hydroxyhexadecanoic acid; 3R-hydroxypalmitic acid; 3S-hydroxypalmitic acid; 4-hydroxy palmitic acid; DL-.beta.-Hydroxypalmitic acid; Juniperic acid	272.235	-0.936689	0.936473	C18H28N2	Bupivacain	272.225	-37.2913	0
280.1062@8.738	8.738	280.106	Negative					C13H16N2O5	Aspartyl-Phenylalanine; Aspartylphenylalanine; L-Aspartyl-L-phenylalanine; L-beta-aspartyl-L-phenylalanine ; Phenylalanyl-Aspartate	280.106	-0.992481	0.936473	C14H12N6O	Levosimendan	280.107	3.78071	0.891352
280.1552@9.204	9.204	280.155	Negative					C15H22NO4	Feruloylcholine	280.155	-1.13152	0.936473	C13H20N4O3	(R)-Lisofyllin	280.154	-5.92172	0.872158
299.0773@7.747	7.747	299.077	Negative					C9H18NO8P	D-4'-Phosphopantothenate	299.077	-0.993054	0.936473	C16H13NO5	(Z)-N-Coumaroyl-5-hydroxyanthranilic acid; Avenanthramide 1c; Avenanthramide G; Marshdine	299.079	6.93132	0.759326
301.143@9.223	9.223	301.143	Negative					C16H19N3O3	Prolyl-Tryptophan; Tryptophyl-Proline	301.143	-1.19212	0.936473	C17H20ClN3	Triticonazol	301.135	-27.9767	0.0429435
304.0578@7.589	7.589	304.058	Negative					C15H17BrN2	5-Bromo-7-(1-piperidinylmethyl)-8-quinolinol	304.058	-0.950477	0.936473	C15H12O7	3,5,7,3',4'-Pentahydroxyflavanon; Alphitonin; Nigrescin; Pratenol B	304.058	1.65429	0.926248
304.1274@8.114	8.114	304.127	Negative					C12H20N2O7	2'-Deoxymugineic acid; 2-(1,2,3,4-Tetrahydroxybutyl)-6-(2,3,4-trihydroxybutyl)pyrazine; Deoxyfructosazine	304.127	-1.14755	0.936473	C17H20O5	3'-Deoxyoleacein; Matricarin; p-HPEA-EDA	304.131	12.0805	0.499689
310.1784@15.79	15.79	310.178	Negative					C17H26O5	3-Hydroxy-6,8-dimethoxy-7(11)-eremophilen-12,8-olide; Botrydial; Valdiate	310.178	-1.21221	0.936473	C14H30O5S	Ethylene glycol dodecyl ether sulfat	310.181	9.65896	0.636103
337.2621@19.141	19.141	337.262	Negative					C20H35NO3	Linoleoylglycin; N-cis-Hexadec-9-enoyl-L-homoserine lacton	337.262	-1.20381	0.936473	C22H27NO2	Danazol	337.204	-171.739	0
360.1326@10.361	10.361	360.133	Negative					C18H20N2O6	Dityrosine; Nitrendipin; Nitrendipine	360.132	-1.28841	0.936473	C16H24O9	1-(3,4-Dimethoxyphenyl)-1,2-ethanediol 1-O-b-D-glucoside; 1-(3,4-Dimethoxyphenyl)-1,2-ethanediol 2-O-b-D-glucoside; 2'-Methoxy-3-(2,4-dihydroxyphenyl)-1,2-propanediol 4'-glucoside; 2-(4-Hydroxy-3,5-dimethoxyphenyl)ethanol 4'-glucoside; Deoxyloganic acid	360.142	26.1904	0
362.1706@15.336	15.336	362.171	Negative					C16H22N6O4	Thyrotropin releasing hormone	362.17	-0.958112	0.936473	C20H26O6	3-Oxo-6b-angeloyloxy-8b-hydroxy-7(11)-eremophilen-12,8-olide; 5-(3'-Hydroxyphenyl)-gamma-valerolactone-3'-O-glucuronide; Gibberellin A101; Gibberellin A124; Gibberellin A19; Gibberellin A36; Gibberellin A38; Gibberellin A65; Gibberellin A98; Gibberellin Ga115; Heliangin; Hydroxyisonobilin; Secoisolariciresinol; gibberellin A19	362.173	6.45828	0.780519
370.1057@2.439	2.439	370.106	Negative					C20H18O7	2,3-Dehydrokievitol; 8'-Episesaminone; 8-Hydroxygalangin 7-methyl ether 8-butyrate; Gancaonin P; Glycyrrhiza flavonol A; Glycyrrhizaflavonol A; Glycyrrhizaisoflavone A; Justisolin; Lunatone; Lupinisoflavone B; Lupinisoflavone D; Neouralenol; Oxidihydroartocarpesin; Sesamolin; Uralenol	370.105	-1.20776	0.936473	C14H18N4O8	2',3',5'-Triacetyl-5-azacytidin	370.112	18.2813	0
388.1162@2.436	2.436	388.116	Negative					C20H20O8	2'-Hydroxy-3,4',5',7,8-pentamethoxyflavone; 2,4,6-Phenanthrenetriol 2-O-b-D-glucoside; 3'-Hydroxy-4',5,6,7,8-pentamethoxyflavone; 4'-Hydroxy-3',5,6,7,8-pentamethoxyflavone; 5-Hydroxy-3,3',4',7,8-pentamethoxyflavone; 5-Hydroxyauranetin; 7-Hydroxy-3',4',5,6,8-pentamethoxyflavone; Agecorynin A; Agehoustin G; Artemetin; Demethylnobiletin; Dimethyl (1R*,2S*,3S*)-2-carboxy-3-(3,4-dihydroxyphenyl)-2,3-d…	388.116	-0.984241	0.936473	C20H21ClN2O4	Fipexid	388.119	7.17826	0.759326
402.1167@8.476	8.476	402.117	Negative					C17H22O11	4-Hydroxy-5-(3',4'-dihydroxyphenyl)-valeric acid-O-glucuronide; 4-Hydroxy-5-(3',5'-dihydroxyphenyl)-valeric acid-O-glucuronide	402.116	-1.21358	0.936473	C24H18O6		402.11	-15.8163	0.55796
453.286@17.345	17.345	453.286	Negative					C21H44NO7P	1-Hexadecanoyl-sn-glycero-3-phosphoethanolamin; 1-Palmitoyl-2-hydroxy-sn-glycero-3-phosphoethanolamin; 1-Tridecanoyl-sn-glycero-3-phosphocholin; Glycerophospho-N-palmitoyl ethanolamin; LysoPE(0:0/16:0); LysoPE(16:0/0:0); PC(13:0/0:0); PE(16:0/0:0); Phosphatidylethanolamine lyso 16	453.286	-1.01702	0.936473	C28H39NO4	Sambutoxin	453.288	4.21147	0.879767
477.286@16.594	16.594	477.286	Negative					C23H44NO7P	LysoPE(0:0/18:2(9Z,12Z)); LysoPE(18:2(9Z,12Z)/0:0); PE(18:2(9Z,12Z)/0:0)	477.286	-0.965878	0.936473	C21H43N5O7	Gentamicin	477.316	63.3771	0
477.286@16.832	16.832	477.286	Negative					C23H44NO7P	LysoPE(0:0/18:2(9Z,12Z)); LysoPE(18:2(9Z,12Z)/0:0); PE(18:2(9Z,12Z)/0:0)	477.286	-0.965878	0.936473	C21H43N5O7	Gentamicin	477.316	63.3771	0
497.2759@16.684	16.684	497.276	Negative					C22H44NO9P	PS(16:0/0:0)	497.275	-1.06178	0.936473	C27H35N3O6	N1,N10-Diferuloylspermidine	497.253	-46.8834	0
508.2514@10.342	10.342	508.251	Negative					C28H36N4O3S	ID14326	508.251	-1.15691	0.936473	C23H36N6O5S	Argatroban	508.247	-9.07228	0.725781
525.2861@16.827	16.827	525.286	Negative					C27H44NO7P	LysoPE(0:0/22:6(4Z,7Z,10Z,13Z,16Z,19Z)); LysoPE(22:6(4Z,7Z,10Z,13Z,16Z,19Z)/0:0); PE(22:6(4Z,7Z,10Z,13Z,16Z,19Z)/0:0)	525.286	-1.06799	0.936473	C24H48NO9P	1-Octadecanoyl-sn-glycero-3-phosphoserin; PS(18:0/0:0)	525.307	39.1634	0
529.3175@17.966	17.966	529.317	Negative					C27H48NO7P	LysoPE(0:0/22:4(7Z,10Z,13Z,16Z)); LysoPE(22:4(7Z,10Z,13Z,16Z)/0:0); PE(22:4(7Z,10Z,13Z,16Z)/0:0)	529.317	-1.24878	0.936473	C28H52NO6P		529.353	67.4964	0
566.0556@2.293	2.293	566.056	Negative					C15H24N2O17P2	UDP-.alpha.-D-Glucose; UDP-D-Galactose; UDP-D-glucose; Uridine 5'-diphosphogalactos; Uridine diphosphate glucose; Uridine diphosphategalactose; [(2R,3S,4R,5R)-5-(2,4-dioxo-1,2,3,4-tetrahydropyrimidin-1-yl)-3,4-dihydroxyoxolan-2-yl]methyl {[(3R,4S,5S,6R)-3,4,5-trihydroxy-6-(hydroxymethyl)oxan-2-yl phosphonato]oxy}phosphonate	566.055	-1.02463	0.936473	C32H22O10	Ginkgetin; Isoginkgetin	566.121	116.061	0
607.0822@2.697	2.697	607.082	Negative					C17H27N3O17P2	UDP-.alpha.-D-N-Acetylgalactosamine; UDP-N-acetyl-D-mannosamine; UDP-N-acetyl-alpha-D-galactosamine; Uridine 5'-diphospho-N-acetylgalactosamine; Uridine 5'-diphospho-N-acetylglucosamine; Uridine diphosphate-N-acetylgalactosamine; Uridine diphosphate-N-acetylglucosamine	607.082	-1.0394	0.936473	C31H41N7O6	Chymostatin	607.312	378.257	0
632.3203@11.534	11.534	632.32	Negative					C34H48O11	Coagulin R 3-glucoside	632.32	-1.00898	0.936473	C37H48N2O7	16,16-Dimethylprostaglandin E2 p-(p-acetamidobenzamido) phenyl ester	632.346	40.8859	0
90.0318@3.54	3.54	90.0318	Negative					C3H6O3	.beta.-Hydroxypropionic acid; D-(-)-Lactic acid; D-Lactic acid; DL-Glyceraldehyd; DL-Lactic acid; Dihydroxyacetone; Dimethyl carbonate; Glyceraldehyde; Hydroxypropionic acid; L-(+)-Lactic acid; L-Lactic acid; Lactic acid; Methoxyacetic acid; Monoethyl carbonate	90.0317	-1.17736	0.936473	C2H6N2S	S-Methylisothiour	90.0252	-73.6518	0
145.1105@15.404	15.404	145.111	Negative	HMDB0094649			2-Aminoheptanoate; 3-Dehydroxycarnitine	C7H15NO2	(3R,4S)-3-Amino-4-methylhexanoic acid; (S)-3-Amino-5-methylhexanoic acid; 3-Dehydroxycarnitine; Alanine, butyl ester; DL-.beta.-Homoleucin; DL-Norleucine methyl ester; N,N-Dimethyl-L-valin; Sarcosine, butyl ester	145.11	-1.52298	0.935676	C7H15NS	(?)-2-(2-Methylpropyl)thiazolidine; (?)-2-Butylthiazolidine	145.093	-123.906	0
190.0844@9.675	9.675	190.084	Negative	HMDB0000325	74936		3-Hydroxysuberic acid; 6-(2-Hydroxyethoxy)-6-oxohexanoic acid	C8H14O5	3-Hydroxysuberic acid; Diethyl L-malate	190.084	-1.45199	0.935676	C7H14N2O2S	Aldicarb	190.078	-35.7788	0
313.2258@12.255	12.255	313.226	Positive	HMDB0013205			9-Decenoylcarnitine	C17H31NO4	9-Decenoylcarnitine	313.225	-1.57075	0.935676	C18H35NO3	N-Palmitoylglycin; N-palmitoyl glycine; Palmitoylglycine	313.262	114.595	0
229.1318@7.896	7.896	229.132	Positive	HMDB0013126			Butenylcarnitine	C11H19NO4	Butenylcarnitine	229.131	-1.71081	0.935676	C15H19NO	2,4,6,8-Decatetraenoic acid dehydropiperidide; 2,4-Undecadiene-8,10-diynoic acid isobutylamide; Neopellitorine A	229.147	64.871	0
421.3199@14.671	14.671	421.32	Positive	HMDB0006318	58389	85, 60	Gamma-linolenyl carnitine; Alpha-linolenyl carnitine	C25H43NO4	Alpha-linolenyl carnitine; Gamma-linolenyl carnitine	421.319	-1.64008	0.935676	C24H43N3O3	N-stearoyl histidine	421.33	25.0214	0
273.1944@10.908	10.908	273.194	Positive	HMDB0013238		85, 79	Heptanoylcarnitine	C14H27NO4	Heptanoylcarnitine	273.194	-1.43488	0.935676	C11H23N5O3	Arginyl-Valine; Valyl-Arginine	273.18	-52.3803	0
287.2101@11.575	11.575	287.21	Positive	HMDB0000791	960		L-Octanoylcarnitine (identified by MS2 standard)	C15H29NO4	L-Octanoylcarnitine; Octanoylcarnitin; Valprolylcarnitin	287.21	-1.53894	0.935676	C12H25N5O3	Arginyl-Isoleucine; Arginyl-Leucine; Isoleucyl-Arginine; Leucyl-Arginine	287.196	-49.9982	0
519.3333@16.689	16.689	519.333	Positive	HMDB0010386		184, 86 (unable to tell the unsaturation position)	LysoPC(18:2(9Z,12Z))	C26H50NO7P	LysoPC(18:2(9Z,12Z)); PC(18:2(2E,4E)/0:0)	519.332	-1.56162	0.935676	C27H54NO6P	PC(P-19:1(12Z)/0:0)	519.369	68.5051	0
135.0547@7.101	7.101	135.055	Positive					C5H5N5	Adenine	135.054	-1.5179	0.935676	C7H7N2O	4-(Hydroxymethyl)benzenediazonium(1+)	135.056	8.42622	0.694533
136.0387@7.606	7.606	136.039	Positive					C5H4N4O	Allopurinol; Hypoxanthine	136.039	-1.38931	0.935676	C5H12S2	1-Pentanesulfenothioic acid; Ethyl isopropyl disulfide; Ethyl propyl disulfide	136.038	-4.83686	0.895372
187.067@9.799	9.799	187.067	Positive					C8H13NO2S	N-Butyryl-L-homocysteine thiolacton	187.067	-1.6037	0.935676	C11H9NO2	3-Indoleacrylic acid; Indoleacrylic acid	187.063	-19.624	0.476329
188.1164@7.92	7.92	188.116	Positive					C8H16N2O3	Alanyl-Valine; Glycyl-Isoleucine; Glycyl-L-leucine; Glycyl-L-norleucin; Isoleucyl-Glycine; Leucyl-Glycine; N-Alpha-acetyllysine; N.alpha.-Acetyl-L-lysin; N.epsilon.-Acetyl-L-lysin; N6-Acetyl-L-lysine; Valyl-Alanine	188.116	-1.63728	0.935676	C13H16O	1-(2,3,6-trimethyl phenyl)-3-Buten-2-one; 1-H-Inden-1-one,2,3-dihydro-3,3,5,6-tetramethyl; 2-Butyl-3-phenyl-2-propen-1-al; 3-Buten-2-one 1-(2,3,6-trimethyl phenyl); 5-Methyl-2-phenyl-2-hexenal	188.12	19.7484	0
192.0273@3.075	3.075	192.027	Positive					C6H8O7	(1R,2R)-Isocitric acid; 2,3-Diketo-L-gulonate; Citric acid; D-Glucaro-1,4-lactone; D-Saccharic acid 1,4-lacton; D-threo-Isocitric acid; Diketogulonic acid; Isocitric acid	192.027	-1.54666	0.935676	C10H8O2S	(Z)-5-[(5-Methyl-2-thienyl)methylene]-2(5H)-furanone	192.024	-14.5813	0.578598
201.1732@9.045	9.045	201.173	Positive					C11H23NO2		201.173	-1.59564	0.935676	C14H19N	Ethoxyquin	201.152	-106.63	0
205.0742@11.529	11.529	205.074	Positive					C11H11NO3	3-Indolehydracrylic acid; 5-Methoxyindoleacetate; Cinnamoylglycine; DL-Indole-3-lactic acid; Edulitine; Indolelactic acid; Methoxyindoleacetic acid; Methyl 1-methoxy-1H-indole-3-carboxylate	205.074	-1.49702	0.935676	C10H11N3O2	2-((3-Cyano-4,6-dimethyl-2-pyridinyl)oxy)acetamid	205.085	53.2832	0
210.1008@8.099	8.099	210.101	Positive					C10H14N2O3	Aprobarbital	210.1	-1.70394	0.935676	C15H14O	1,3-Diphenyl-1-propanone; 1,3-Diphenyl-2-propanone; Dihydrochalcone; Lactaroviolin; p-methoxystilbene	210.104	17.444	0.0576613
217.1317@11.342	11.342	217.132	Positive					C10H19NO4	L-Valine, N-[(1,1-dimethylethoxy)carbonyl]-; Propionylcarnitine	217.131	-1.34481	0.935676	C12H15N3O	N-Desmethylaminopyrine	217.122	-46.9208	0
219.111@8.404	8.404	219.111	Positive					C9H17NO5	Pantothenic acid	219.111	-1.49239	0.935676	C10H13N5O	Cis-zeatin	219.112	4.60954	0.866527
232.1063@3.319	3.319	232.106	Positive					C9H16N2O5	4-(Glutamylamino) butanoate; Aspartyl-Valine; Hydroxyprolyl-Threonine; L-N-(3-Carboxypropyl)glutamine; N2-Succinyl-L-ornithine; Threoninyl-Hydroxyproline; Valyl-Aspartate	232.106	-1.62856	0.935676	C14H16O3	Dihydrokavain; Fraxinellon; Marindinin; Pterosin E; Tetrahydrofurfuryl cinnamate	232.11	15.6997	0.237484
232.1063@3.319	3.319	232.106	Positive					C9H16N2O5	4-(Glutamylamino) butanoate; Aspartyl-Valine; Hydroxyprolyl-Threonine; L-N-(3-Carboxypropyl)glutamine; N2-Succinyl-L-ornithine; Threoninyl-Hydroxyproline; Valyl-Aspartate	232.106	-1.62856	0.935676	C14H16O3	Dihydrokavain; Fraxinellon; Marindinin; Pterosin E; Tetrahydrofurfuryl cinnamate	232.11	15.6997	0.237484
236.1165@8.549	8.549	236.117	Positive					C12H16N2O3	Alanyl-Phenylalanine; Carbetamide; Hexobarbital; O-Desmethyl-lacosamide; Phenylalanyl-Alanine	236.116	-1.72796	0.935676	C13H16O4	Carboxy-ibuprofen; Carboxyibuprofen; Ethyl vanillin isobutyrate	236.105	-49.3019	0
246.1583@8.584	8.584	246.158	Positive					C11H22N2O4	L-Lysine, N-[(1,1-dimethylethoxy)carbonyl]-	246.158	-1.38935	0.935676	C16H22O2	Demethoxyshogaol; FA 16:5; Heptyl cinnamate; alpha-Amylcinnamyl acetate	246.162	14.9497	0.274554
268.0812@7.606	7.606	268.081	Positive					C10H12N4O5	Allopurinol riboside; Arabinosylhypoxanthine; Inosine	268.081	-1.60399	0.935676	C9H16O9	3-Deoxy-D-glycero-D-galacto-2-nonulosonic acid	268.079	-6.59502	0.842304
268.154@2.483	2.483	268.154	Positive					C12H20N4O3	Histidinyl-Isoleucine; Histidinyl-Leucine; Isoleucyl-Histidine; Leucyl-Histidine	268.154	-1.7117	0.935676	C14H22NO4	Hesperaline	268.155	3.29288	0.90131
293.1744@8.15	8.15	293.174	Positive					C15H23N3O3	Lysyl-Phenylalanine; N-Acetyl-3-hydroxyprocainamide; Phenylalanyl-Lysine	293.174	-1.56221	0.935676	C20H23NO	E-10-Hydroxyamitriptyline	293.178	12.1566	0.499689
294.1584@8.539	8.539	294.158	Positive					C15H22N2O4	3,4,5-Trimethoxy-N-3-piperidinylbenzamid; Isoleucyl-Tyrosine; Leucyl-Tyrosine; Sinapoylputrescine; Tyrosyl-Isoleucine; Tyrosyl-Leucine	294.158	-1.50599	0.935676	C20H22O2	(E,E)-1,6-bis(4-methoxyphenyl)-1,5-hexadiene; Longistylin A	294.162	12.1703	0.499689
294.1584@9.037	9.037	294.158	Positive					C15H22N2O4	3,4,5-Trimethoxy-N-3-piperidinylbenzamid; Isoleucyl-Tyrosine; Leucyl-Tyrosine; Sinapoylputrescine; Tyrosyl-Isoleucine; Tyrosyl-Leucine	294.158	-1.50599	0.935676	C20H22O2	(E,E)-1,6-bis(4-methoxyphenyl)-1,5-hexadiene; Longistylin A	294.162	12.1703	0.499689
337.1755@2.247	2.247	337.175	Positive					C15H23N5O4	Arginyl-Tyrosine; Kyotorphin; Tyrosyl-Arginine	337.175	-1.47104	0.935676	C20H23N3O2	Bitertanol	337.179	10.4604	0.592863
351.1588@10.237	10.237	351.159	Positive					C20H21N3O3	Phenylalanyl-Tryptophan; Tryptophyl-Phenylalanine	351.158	-1.44664	0.935676	C15H21N5O5	9-(beta-D-Ribofuranosyl)zeatin; Cis-Zeatin-riboside; Cis-Zeatin-riboside-[d5]; Trans-Zeatin-riboside; Trans-Zeatin-riboside-[d5]	351.154	-12.903	0.610917
360.1327@11.306	11.306	360.133	Positive					C18H20N2O6	Dityrosine; Nitrendipin; Nitrendipine	360.132	-1.56609	0.935676	C16H24O9	1-(3,4-Dimethoxyphenyl)-1,2-ethanediol 1-O-b-D-glucoside; 1-(3,4-Dimethoxyphenyl)-1,2-ethanediol 2-O-b-D-glucoside; 2'-Methoxy-3-(2,4-dihydroxyphenyl)-1,2-propanediol 4'-glucoside; 2-(4-Hydroxy-3,5-dimethoxyphenyl)ethanol 4'-glucoside; Deoxyloganic acid	360.142	25.9127	0
363.0585@3.488	3.488	363.058	Positive					C10H14N5O8P	8-Oxo-dGMP; Cyclic pyranopterin monophosphate; Guanosine 5'-monophosphate; Guanosine monophosphate	363.058	-1.37994	0.935676	C14H13F4N3O2S	Flufenacet	363.066	21.9248	0
366.1433@8.688	8.688	366.143	Positive					C17H22N2O7	Semilepidinoside B; Tetrahydropentoxyline	366.143	-1.63597	0.935676	C22H22O5	Curcumin II; Edulenane; O-Methylovaliflavanone C; Praecansone B; Xanthoangelol C; cis-Tephrostachin; trans-Tephrostachin	366.147	9.35153	0.636103
369.2884@13.992	13.992	369.288	Positive					C21H39NO4	N-Oleoyl-L-serin; cis-5-Tetradecenoylcarnitine; trans-2-Tetradecenoylcarnitine	369.288	-1.32958	0.935676	C24H35NO2	N-Arachidonylmaleimid; N-Arachidonylmaleimide	369.267	-58.5477	0
372.267@12.708	12.708	372.267	Positive					C24H36O3	(3R, 6'Z)-3,4-Dihydro-8-hydroxy-3-(6-pentadecenyl)-1H-2-benzopyran-1-one; Cervonoyl ethanolamide; Nabilone; cholacalcioic acid / 25,26,27-trinorvitamin D3 24-carboxylic acid / 25,26,27-trinorcholecalciferol 24-carboxylic acid	372.266	-1.49087	0.935676	C23H36N2O2	Finasteride	372.278	28.6837	0
396.1942@16.06	16.06	396.194	Positive					C24H28O5	(3'x,5'a,9'x,10'b)-O-(3-Hydroxy-6-oxo-7-drimen-11-yl)umbelliferone; (S)-(E)-2'-(3,6-Dimethyl-2-heptenyl)-3',4',7-trihydroxyflavanone; (S)-(E)-8-(3,6-Dimethyl-2-heptenyl)-4',5,7-trihydroxyflavanone	396.194	-1.32763	0.935676	C21H32O5S	3beta-Hydroxypregn-5-en-20-one sulfate; Pregnenolone sulfat; Pregnenolone sulfate; pregnenolone sulfate	396.197	7.18082	0.759326
399.1324@8.232	8.232	399.132	Positive					C21H21NO7	Adlumidiceine; Narcotoline	399.132	-1.49825	0.935676	C18H25NO7S	Niaziminin A	399.135	6.94757	0.759326
402.2485@9.048	9.048	402.248	Positive					C18H34N4O6	Merodesmosine	402.248	-1.65321	0.935676	C24H34O5	Dehydrocholic acid; Lucidone A	402.241	-19.5799	0.488025
414.2048@16.356	16.356	414.205	Positive					C24H30O6	4-O-Methylmelleolide; Armillarin; Armillaripin; Clausarinol; Eplerenone	414.204	-1.3544	0.935676	C22H39BrO2		414.213	20.6202	0
414.2049@15.537	15.537	414.205	Positive					C24H30O6	4-O-Methylmelleolide; Armillarin; Armillaripin; Clausarinol; Eplerenone	414.204	-1.59583	0.935676	C22H39BrO2		414.213	20.3788	0
414.2049@16.059	16.059	414.205	Positive					C24H30O6	4-O-Methylmelleolide; Armillarin; Armillaripin; Clausarinol; Eplerenone	414.204	-1.59583	0.935676	C22H39BrO2		414.213	20.3788	0
414.2049@16.564	16.564	414.205	Positive					C24H30O6	4-O-Methylmelleolide; Armillarin; Armillaripin; Clausarinol; Eplerenone	414.204	-1.59583	0.935676	C22H39BrO2		414.213	20.3788	0
432.1711@18.026	18.026	432.171	Positive					C24H29ClO5	15beta-hydroxycyproterone acetate; Armillaricin	432.17	-1.7308	0.935676	C23H28O8	(2S,4S,6S)-2-[2-(4-Hydroxy-3-meyhoxyphenyl)ethyl]tetrahydro-6-(4,5-dihydroxy-3-methoxyphenyl)-2H-pyran-4-yl 4-acetate; Melledonal A; Pseudolaric acid B	432.178	16.9331	0.127749
453.2862@17.061	17.061	453.286	Positive					C21H44NO7P	1-Hexadecanoyl-sn-glycero-3-phosphoethanolamin; 1-Palmitoyl-2-hydroxy-sn-glycero-3-phosphoethanolamin; 1-Tridecanoyl-sn-glycero-3-phosphocholin; Glycerophospho-N-palmitoyl ethanolamin; LysoPE(0:0/16:0); LysoPE(16:0/0:0); PC(13:0/0:0); PE(16:0/0:0); Phosphatidylethanolamine lyso 16	453.286	-1.45824	0.935676	C28H39NO4	Sambutoxin	453.288	3.77024	0.891352
464.3386@13.438	13.438	464.339	Positive					C23H49N2O5P	Lyso-Sphingomyelin; Sphingosine-1-phosphocholine	464.338	-1.48383	0.935676	C29H46F2O2	24,24-Difluoro-25-hydroxy-26,27-dimethylvitamin D3	464.347	17.203	0.0922203
465.3227@19.482	19.482	465.323	Positive					C23H48NO6P	PC(P-15:0/0:0); PE(O-18:1(9Z)/0:0); PE(P-18:0/0:0)	465.322	-1.66121	0.935676	C26H43NO6	3a,7b,12a-Trihydroxyoxocholanyl-Glycine; Glycocholic acid; Sodium glycocholate	465.309	-29.3603	0
481.3175@18.966	18.966	481.317	Positive					C23H48NO7P	LysoPC(15:0); LysoPE(0:0/18:0); LysoPE(18:0/0:0); PC(14:0/O-1:0); PC(7:0/O-8:0)	481.317	-1.37331	0.935676	C23H48NO5PS	HEPC	481.299	-38.2658	0
493.3175@16.424	16.424	493.317	Positive					C24H48NO7P	LysoPC(16:1(9Z)); PC(16:1(9E)/0:0); PE(19:1(9Z)/0:0)	493.317	-1.33991	0.935676	C30H39NO5	Cytochalasin Npho	493.283	-70.2935	0
495.3332@17.181	17.181	495.333	Positive					C24H50NO7P	1-Hexadecanoyl-sn-glycero-3-phosphocholin; Lyso-PC(16:0); LysoPC(16:0); PC(0:0/16:0); PC(16:0/0:0); PC(16:0/0:0)[rac]; PC(O-14:0/2:0); PE(19:0/0:0)	495.332	-1.4354	0.935676	C25H54NO6P	1-O-hexadecyl-2-C-methyl-3-phosphatidylcholine; 2-O-Methyl PAF C-16; PC(O-16:0/O-1:0); PC(O-17:0/0:0); PE(O-20:0/0:0)	495.369	72.0263	0
501.2863@16.666	16.666	501.286	Positive					C25H44NO7P	LysoPE(0:0/20:4(5Z,8Z,11Z,14Z)); LysoPE(0:0/20:4(8Z,11Z,14Z,17Z)); LysoPE(20:4(5Z,8Z,11Z,14Z)/0:0); LysoPE(20:4(8Z,11Z,14Z,17Z)/0:0)	501.286	-1.51809	0.935676	C32H39NO4	Fexofenadin; Fexofenadine	501.288	3.20974	0.90131
501.2863@16.87	16.87	501.286	Positive					C25H44NO7P	LysoPE(0:0/20:4(5Z,8Z,11Z,14Z)); LysoPE(0:0/20:4(8Z,11Z,14Z,17Z)); LysoPE(20:4(5Z,8Z,11Z,14Z)/0:0); LysoPE(20:4(8Z,11Z,14Z,17Z)/0:0)	501.286	-1.51809	0.935676	C32H39NO4	Fexofenadin; Fexofenadine	501.288	3.20974	0.90131
519.3332@16.938	16.938	519.333	Positive					C26H50NO7P	LysoPC(18:2(9Z,12Z)); PC(18:2(2E,4E)/0:0)	519.332	-1.36906	0.935676	C27H54NO6P	PC(P-19:1(12Z)/0:0)	519.369	68.6977	0
521.3489@17.937	17.937	521.349	Positive					C26H52NO7P	1-(9Z-Octadecenoyl)-sn-glycero-3-phosphocholin; LysoPC(18:1(11Z)); LysoPC(18:1(9Z)); PC(0:0/18:1(6Z)); PC(0:0/18:1(9E)); PC(0:0/18:1(9Z)); PC(18:1(11E)/0:0); PC(18:1(11Z)/0:0); PC(18:1(13Z)/0:0); PC(18:1(17Z)/0:0); PC(18:1(4E)/0:0); PC(18:1(6Z)/0:0); PC(18:1(7Z)/0:0); PC(18:1(9E)/0:0); PC(18:1(9Z)/0:0); PC(18:1(9Z)/0:0)[rac]; PC(O-16:1(11Z)/2:0); PC(P-16:0/2:0)	521.348	-1.45776	0.935676	C27H56NO6P	PC(O-18:1(9Z)/O-1:0)	521.385	68.3362	0
521.349@17.64	17.64	521.349	Positive					C26H52NO7P	1-(9Z-Octadecenoyl)-sn-glycero-3-phosphocholin; LysoPC(18:1(11Z)); LysoPC(18:1(9Z)); PC(0:0/18:1(6Z)); PC(0:0/18:1(9E)); PC(0:0/18:1(9Z)); PC(18:1(11E)/0:0); PC(18:1(11Z)/0:0); PC(18:1(13Z)/0:0); PC(18:1(17Z)/0:0); PC(18:1(4E)/0:0); PC(18:1(6Z)/0:0); PC(18:1(7Z)/0:0); PC(18:1(9E)/0:0); PC(18:1(9Z)/0:0); PC(18:1(9Z)/0:0)[rac]; PC(O-16:1(11Z)/2:0); PC(P-16:0/2:0)	521.348	-1.64957	0.935676	C27H56NO6P	PC(O-18:1(9Z)/O-1:0)	521.385	68.1444	0
521.5907@19.71	19.71	521.591	Positive					C36H75N	Tridodecylamine	521.59	-1.43599	0.935676	C33H63NO3	Cer(d18:2/15:0)	521.481	-210.711	0
543.3334@16.959	16.959	543.333	Positive					C28H50NO7P	1-(5Z,8Z,11Z,14Z-Eicosatetraenoyl)-sn-glycero-3-phosphocholin; LysoPC(20:4(5Z,8Z,11Z,14Z)); LysoPC(20:4(8Z,11Z,14Z,17Z)); PC(0:0/20:4(5Z,8Z,11Z,14Z)); PC(20:4(5E,8E,11E,14E)/0:0); PC(20:4(5Z,8Z,11Z,14Z)/0:0); PC(20:4(7E,10E,13E,16E)/0:0)	543.332	-1.67669	0.935676	C26H42NO9P	PS(20:5(5Z,8Z,11Z,14Z,17Z)/0:0)	543.26	-135.604	0
59.0372@16.581	16.581	59.0372	Positive					C2H5NO	Acetaldehyde oxime; Acetamide; N-Methylformamide	59.0371	-1.45671	0.935676	CH5N3	Guanidin; Guanidine; Hydroxyguanidin	59.0483	188.813	0
606.1324@7.707	7.707	606.132	Positive					C38H22O8	4',4''-Dihydroxyanigorootin	606.131	-1.53762	0.935676	C28H30O15	6''-Acetylapiin; 6''-O-Acetylvicenin 1; Kaempferol 3-(3'-acetyl-alpha-L-arabinofuranoside)-7-rhamnoside; Pseudobaptigenin 7-O-laminaribioside; Vicenin-1 6'-O-acetate	606.158	43.0104	0
665.1258@7.841	7.841	665.126	Positive					C21H29N7O14P2	NADH	665.125	-1.54557	0.935676	C21H27N6O15P2	Nicotinic acid adenine dinucleotide	665.101	-37.3433	0
715.5608@10.334	10.334	715.561	Positive					C40H77NO9	AS 1-5; GlcCer(d14:1(4E)/20:0(2OH))	715.56	-1.35139	0.935676	C40H78NO7P	PC(14:0/P-18:1(11Z)); PC(14:0/P-18:1(9Z)); PC(14:1(9Z)/P-18:0); PC(16:1(9Z)/P-16:0); PC(O-14:0/18:2(9Z,12Z)); PC(P-14:0/18:1(9Z)); PC(P-16:0/16:1(9Z)); PC(P-18:0/14:1(9Z)); PC(P-18:1(11Z)/14:0); PC(P-18:1(9Z)/14:0); PC(o-16:1(9Z)/16:1(9Z)); PE(O-18:0/17:2(9Z,12Z)); PE(P-16:0/19:1(9Z)); PE(P-18:0/17:1(9Z)); PE(P-20:0/15:1(9Z))	715.552	-12.871	0.610917
219.111@8.4	8.4	219.111	Negative					C9H17NO5	Pantothenic acid	219.111	-1.49239	0.935676	C10H13N5O	Cis-zeatin	219.112	4.60954	0.866527
246.1219@2.305	2.305	246.122	Negative					C10H18N2O5	Aspartyl-Isoleucine; Aspartyl-Leucine; Glu-Val; Isoleucyl-Aspartate; L-beta-aspartyl-L-leucine ; L-gamma-glutamyl-L-valine ; Leucyl-Aspartate; gamma-Glutamylvaline	246.122	-1.33267	0.935676	C15H18O3	.alpha.-Santonin; 2-Oxo-5,11(13)-eudesmadien-12,8-olide; 3-Oxo-1,4,11(13)-eudesmatrien-12-oic acid; 5-Hydroxy-2-(1-hydroxy-5-methyl-4-hexenyl)benzofuran; 8-Epixanthatin; Annuolide A; Annuolide C; Curcolone; Enokipodin B; Glandulone A; Ipomeabisfuran; Lacinilene C; Loxoprofen; Methyl (2E,4Z,6E,8E,10E)-4,8-dimethyl-12-oxo-2,4,6,8,10-dodecapentaenoate; Santonin; Zederone; Zedoarol; alpha-Santonin; b…	246.126	15.0088	0.274554
266.1271@7.548	7.548	266.127	Negative					C13H18N2O4	N5-(4-Methoxybenzyl)glutamine; Phenylalanyl-Threonine; Threoninyl-Phenylalanine; Threonylphenylalanine	266.127	-1.66462	0.935676	C18H18O2	3-Phenylpropyl cinnamate; Dienestrol	266.131	13.4522	0.410847
276.1114@9.681	9.681	276.111	Negative					C14H16N2O4	PyroGlu-Ph	276.111	-1.41972	0.935676	C9H16N4O6	5-Amino-6-ribitylamino uracil	276.107	-15.9935	0.55796
304.2407@15.113	15.113	304.241	Negative					C20H32O2	(+)-Serradiol; (-)-Amijiol; (-)-Cladielline; (-)-Isoamijiol; (-)-Reiswigin A; .omega.-3 Arachidonic acid; 16:3(2E,10E,12E)(3Me,5Me[R],7My,15Me); 16:3(2E,9E,11E)(3Me,5Me[S],7My,15Me); 17:4(2E,4E,9E,11E)(7Me[R],10Me,13Me[S]); 17:4(2E,4E,9E,11E)(8Me[R],10Me,15Me[R]); 20:4(5Z,13Z,16Z,19Z); 5(E)-Arachidonic acid; 7,13-Eperudien-15-oic acid; 8,11-Eicosadiynoic acid; Acutilol A; Arachidonate; Arachidoni…	304.24	-1.54483	0.935676	C16H32O5	11,12,15-trihydroxy palmitic acid; 2,15,16-trihydroxy palmitic acid; 8,9,16-trihydroxy palmitic acid; 9,10,16-trihydroxy palmitic acid	304.225	-51.6828	0
363.0585@3.459	3.459	363.058	Negative					C10H14N5O8P	8-Oxo-dGMP; Cyclic pyranopterin monophosphate; Guanosine 5'-monophosphate; Guanosine monophosphate	363.058	-1.37994	0.935676	C14H13F4N3O2S	Flufenacet	363.066	21.9248	0
372.1426@10.205	10.205	372.143	Negative					C17H24O9	Citrusin E	372.142	-1.5263	0.935676	C20H24N2O3S	Deacetyldiltiazem	372.151	21.9351	0
440.1477@8.951	8.951	440.148	Negative					C24H24O8	(+)-12a-Hydroxyerythynone	440.147	-1.31774	0.935676	C17H28O13	Propylene glycol alginate	440.153	12.021	0.499689
473.1668@8.737	8.737	473.167	Negative					C28H27NO4S	Raloxifen; Raloxifene	473.166	-1.52378	0.935676	C20H23N7O7	10-Formyltetrahydrofolate; Folinic acid; N5-Formyl-THF; Pteroyl-D-glutamic acid	473.166	-1.91053	0.934127
567.3545@17.914	17.914	567.355	Negative					C27H54NO9P	PS(21:0/0:0)	567.354	-1.54753	0.935676	C30H50NO7P	LysoPC(22:6(4Z,7Z,10Z,13Z,16Z,19Z))	567.332	-38.7958	0
593.3701@18.348	18.348	593.37	Negative					C29H56NO9P	2-(5-Oxovaleryl)phosphatidylcholin; PC(16:0/5:0(CHO))	593.369	-1.39542	0.935676	C30H60NO8P	PC(11:0/11:0); PC(16:0/6:0); PC(4:0/18:0); PE(12:0/13:0); PE(13:0/12:0); PE-NMe(12:0/12:0)	593.406	59.9238	0
606.1325@7.708	7.708	606.133	Negative					C38H22O8	4',4''-Dihydroxyanigorootin	606.131	-1.7026	0.935676	C28H30O15	6''-Acetylapiin; 6''-O-Acetylvicenin 1; Kaempferol 3-(3'-acetyl-alpha-L-arabinofuranoside)-7-rhamnoside; Pseudobaptigenin 7-O-laminaribioside; Vicenin-1 6'-O-acetate	606.158	42.8454	0
768.4743@10.454	10.454	768.474	Negative					C45H69O8P	PA(20:4(5Z,8Z,11Z,14Z)/22:6(4Z,7Z,10Z,13Z,16Z,19Z)); PA(22:6(4Z,7Z,10Z,13Z,16Z,19Z)/20:4(5Z,8Z,11Z,14Z))	768.473	-1.67995	0.935676	C45H68O10	MGDG(18:5(3Z,6Z,9Z,12Z,15Z)/18:4(6Z,9Z,12Z,15Z))	768.481	9.0452	0.657201
355.3449@15.4	15.4	355.345	Negative		3723		[FA (20:0)] N-eicosanoyl-ethanolamine	C22H45NO2	Eicosanoyl-EA	355.345	0.363028	0.935423	C22H29D8NO2	Arachidonoyl-EA(d8)	355.332	-36.784	0
160.1099@12.37	12.37	160.11	Negative	HMDB0010722	74674		3-Hydroxyoctanoic acid; 7-Hydroxyoctanoic acid; Isoamyl lactate; Hydroxyoctanoic acid; (R)-2-Hydroxycaprylic acid; (R)-3-Hydroxyoctanoic acid	C8H16O3	(+/-)-Ethyl 2-hydroxy-3-methylvalerate; (.+/-.)-2-Hydroxyoctanoic acid; (R)-2-Hydroxycaprylic acid; (R)-3-Hydroxyoctanoic acid; 2-Hydroxyoctanoic acid; 3-Hydroxyoctanoic acid; 3-Hydroxyvalproic acid; 4-Hydroxyvalproic acid; 5,5-Dimethyl-1,3-dioxane-2-ethanol; 5-Hydroxyvalproic acid; 6-hydroxy caprylic acid; 7-Hydroxyoctanoic acid; 8-hydroxy caprylic acid; Ethyl (?)-3-hydroxyhexanoate; Ethyl 2-hyd…	160.11	0.274811	0.935423	C10H12N2	(-)-Cotinine; 2-Propylbenzimidazol; Anatabine; Cotinine; N-Norgramine; Serotonin; Tolazoline; Tryptamine	160.1	-61.5327	0
200.1048@12.041	12.041	200.105	Negative	HMDB0013227			cis-5-Decenedioic acid; cis-4-Decenedioic acid	C10H16O4	(1R,2R,3S,1'R)-Nepetalinic acid; (?)-Camphoric acid; 5-Pentyltetrahydro-2-oxo-3-furancarboxylic acid; Matsutakic acid A; alpha-Carboxy-delta-nonalactone; cis-4-Decenedioic acid; cis-5-Decenedioic acid	200.105	0.294846	0.935423	C11H12N4	Hydralazine acetone hydrazone	200.106	6.97634	0.759326
360.1321@7.666	7.666	360.132	Negative	HMDB0006045	58352		Dityrosine	C18H20N2O6	Dityrosine; Nitrendipin; Nitrendipine	360.132	0.0999633	0.935423	C16H24O9	1-(3,4-Dimethoxyphenyl)-1,2-ethanediol 1-O-b-D-glucoside; 1-(3,4-Dimethoxyphenyl)-1,2-ethanediol 2-O-b-D-glucoside; 2'-Methoxy-3-(2,4-dihydroxyphenyl)-1,2-propanediol 4'-glucoside; 2-(4-Hydroxy-3,5-dimethoxyphenyl)ethanol 4'-glucoside; Deoxyloganic acid	360.142	27.5788	0
425.3504@15.628	15.628	425.35	Negative	HMDB0006464	58415	same as POS	Elaidic carnitine; Vaccenyl carnitine; 11Z-Octadecenylcarnitine	C25H47NO4	11Z-Octadecenylcarnitine; Elaidic carnitine; Oleoyl L-carnitin; Oleoylcarnitine; Vaccenyl carnitine	425.351	0.256259	0.935423	C27H43N3O	3-Deoxy-3-azido-25-hydroxyvitamin D3	425.341	-23.0116	0.358059
785.157@9.535	9.535	785.157	Negative	HMDB0001248	2302		FAD (identified by MS2 standard)	C27H33N9O15P2	FAD	785.157	0.170667	0.935423	C38H41O18		785.229	92.0784	0
256.2402@15.403	15.403	256.24	Negative	HMDB0000220	187		Palmitic acid; Trimethyltridecanoic acid	C16H32O2	14:0(10Me,13Me); 2-Hexyldecanoic acid; 2-hydroxyhexadecanal; Butyl dodecanoate; Dodecyl 2-methylpropanoate; Dodecyl butyrate; Ethyl tetradecanoate; FA 16:0; Hexadecanoic acid; Hexyl decanoate; Isopalmitic acid; Myristic acid ethyl ester; Octyl octanoate; Palmitic acid; Pentadecanoic acid, 14-methyl-; Trimethyltridecanoic acid	256.24	0.117078	0.935423	C15H30NO2	9-Decenoylcholine	256.228	-48.9619	0
118.0266@3.768	3.768	118.027	Negative	HMDB0000254	114		Succinic acid (identified by MS2 standard)	C4H6O4	4-Hydroxy-2-oxobutanoic acid; D-Erythronic acid .gamma.-lacton; Erythrono-1,4-lactone; Methylmalonic acid; Succinic acid; Threonolactone; xi-3-Hydroxy-2-oxobutanoic acid	118.027	0.076254	0.935423	C8H6O	2,4,6-Octatriyn-1-ol; 3,5,7-Octatriyn-1-ol; Benzofuran; xi-2,3-Octadiene-5,7-diyn-1-ol	118.042	129.335	0
204.0898@8.701	8.701	204.09	Negative	HMDB0013609	65364		Tryptophan (matched by MS2)	C11H12N2O2	(?)-Tryptophan; 3-Hydroxymethylantipyrine; 4-Hydroxyantipyrine; D-Tryptophan; Ethotoin; Fenozolone; Idazoxan; L-Tryptophan; Nirvanol; S-nirvanol; Tryptophan	204.09	0.382185	0.935423	C9H16O5	1,6-Anhydro-.beta.-D-glucose, permethyl-	204.1	48.8755	0
118.0266@3.811	3.811	118.027	Positive					C4H6O4	4-Hydroxy-2-oxobutanoic acid; D-Erythronic acid .gamma.-lacton; Erythrono-1,4-lactone; Methylmalonic acid; Succinic acid; Threonolactone; xi-3-Hydroxy-2-oxobutanoic acid	118.027	0.076254	0.935423	C8H6O	2,4,6-Octatriyn-1-ol; 3,5,7-Octatriyn-1-ol; Benzofuran; xi-2,3-Octadiene-5,7-diyn-1-ol	118.042	129.335	0
135.0558@7.994	7.994	135.056	Positive					C7H7N2O	4-(Hydroxymethyl)benzenediazonium(1+)	135.056	0.281365	0.935423	C5H5N5	Adenine	135.054	-9.66267	0.709056
136.0385@3.248	3.248	136.038	Positive					C5H4N4O	Allopurinol; Hypoxanthine	136.039	0.0808595	0.935423	C5H12S2	1-Pentanesulfenothioic acid; Ethyl isopropyl disulfide; Ethyl propyl disulfide	136.038	-3.36669	0.92433
151.0494@7.587	7.587	151.049	Positive					C5H5N5O	2-Hydroxyadenine; 8-Hydroxyadenine; Guanine	151.049	0.0662035	0.935423	C8H9NO2	2-(Methylamino)benzoic acid; 2-Amino-3-methylbenzoate; 2-Phenylglycine; 2-Pyridineacetic acid, methyl ester; 3-Pyridinepropionic acid; 3alpha,4,7,7alpha-Tetrahydro-1H-isoindole-1,3(2H)-dione; 4-(Aminomethyl)benzoic acid; Acetaminophen; DL-.alpha.-Phenylglycin; Dopamine quinone; Ethyl nicotinate; Leukoaminochrome; Metacetamol; Methyl 2-aminobenzoate; N-Phenylglycin; Phenylglycine	151.063	92.2149	0
159.0895@9.301	9.301	159.089	Positive					C7H13NO3	2-Methylbutyrylglycine; 3-Dehydrocarnitine; 4-Hydroxystachydrine; 5-Acetamidovalerate; Betonicine; Calystegin A3; Calystegine A6; Calystegine A7; Isovalerylglycine; Medicanine; N-Acetylvaline; N-Isovaleroylglycin; Turicine; Valerylglycine	159.09	0.270288	0.935423	C11H13N	Pargyline	159.105	96.166	0
164.0473@3.795	3.795	164.047	Positive					C9H8O3	2-Coumaric acid; 2-Hydroxycinnamic acid; 4-Coumaric acid; 4-Hydroxycinnamic acid; 7-Hydroxychromanon; Coumaric acid; Enol-phenylpyruvate; Phenylpyruvic acid; cis-p-Coumaric acid; m-Coumaric acid; m-Hydroxycinnamic acid; p-Coumaric acid; trans-2-Hydroxycinnamic acid; trans-3-Hydroxycinnamic acid	164.047	0.268215	0.935423	C8H8N2O2	Ricinine	164.059	68.7485	0
264.115@7.751	7.751	264.115	Positive					C18H16O2	Cinnamyl cinnamate	264.115	0.113587	0.935423	C13H16N2O4	Acetyl-N-formyl-5-methoxykynurenamine; Alpha-N-Phenylacetyl-L-glutamine; di-Hydroxymelatonin	264.111	-15.1184	0.57101
278.163@9.655	9.655	278.163	Positive					C15H22N2O3	Isoleucyl-Phenylalanine; Leucyl-phenylalanine; Phenylalanyl-Isoleucine	278.163	0.154586	0.935423	C20H22O	Longistylin C	278.167	14.6137	0.309588
278.163@9.655	9.655	278.163	Positive					C15H22N2O3	Isoleucyl-Phenylalanine; Leucyl-phenylalanine; Phenylalanyl-Isoleucine	278.163	0.154586	0.935423	C20H22O	Longistylin C	278.167	14.6137	0.309588
298.1151@11.647	11.647	298.115	Positive					C11H16N5O5	7-Methylguanosine	298.115	0.147594	0.935423	C18H18O4	(+)-6,8-Di-C-methylpinocembrin 5-methyl ether; (+)-Ligballinol; 1-(2,4-Dihydroxy-6-methoxy-3,5-dimethylphenyl)-3-phenyl-2-propen-1-one; 2',4',6'-Trimethoxychalcon; 2',4,6'-Trimethoxychalcon; 2,4-Dimethoxy-2'-hydroxy-5'-methylchalcon; 2,5-Dimethoxy-2'-hydroxy-5'-methylchalcon; 3,4-Dimethoxy-2'-hydroxy-5'-methylchalcon; 4',6'-Dimethoxy-2'-hydroxy-4-methylchalcon; 4,2',5'-Trimethoxychalcon; 5,7-Dime…	298.121	18.144	0.018711
331.2107@8.407	8.407	331.211	Positive					C15H29N3O5	Marimastat	331.211	0.0634037	0.935423	C20H29NO3	2-[Octahydro-4,7-dimethyl-1-oxocyclopenta[c]pyran-3-yl]nepetalactam	331.215	12.2098	0.499689
363.058@3.491	3.491	363.058	Positive					C10H14N5O8P	8-Oxo-dGMP; Cyclic pyranopterin monophosphate; Guanosine 5'-monophosphate; Guanosine monophosphate	363.058	-0.00275438	0.935423	C14H13F4N3O2S	Flufenacet	363.066	23.3021	0
391.1776@10.614	10.614	391.178	Positive					C16H29N3O6S	Hexylglutathion	391.178	0.276089	0.935423	C24H25NO4	Flavoxate	391.178	1.93774	0.921329
402.2266@19.42	19.42	402.227	Positive					C21H30N4O4	Cinitapride	402.227	0.261047	0.935423	C20H34O8	5S-HETE di-endoperoxide; Acetyl tributyl citrate	402.225	-3.06295	0.92433
406.1779@8.694	8.694	406.178	Positive					C25H26O5	(S)-Cajaflavanone; 6,8-Diprenylgenistein; Albanin D; Cajaflavanone; Euchrenone a2; Flemingin A; Flemingin D; Flemiwallichin D; Flemiwallichin F; Gancaonin Q; Glycyrdione B; Glyinflanin C; Honyucitrin; Kanzonol Z; Kuwanone S; Licocoumarin A; Lupinifolin; Mammea A/AB; Mammea A/BA; Mammea A/BB; Mammeisin; Minimiflorin; Paratocarpin F; Rubraflavone A; Sericone; Xanthohumol E	406.178	0.305285	0.935423	C22H23ClN6	Losartan	406.167	-26.1659	0.142955
439.3062@17.759	17.759	439.306	Positive					C21H46NO6P	PC(O-12:0/O-1:0); PE(O-16:0/0:0)	439.306	0.175276	0.935423	C28H41NO3	Arvanil; N-Arachidonoyldopamine; N-arachidonoyl dopamine; N-arachidonoyl vanillylamine	439.309	5.56332	0.816754
566.0549@2.306	2.306	566.055	Positive					C15H24N2O17P2	UDP-.alpha.-D-Glucose; UDP-D-Galactose; UDP-D-glucose; Uridine 5'-diphosphogalactos; Uridine diphosphate glucose; Uridine diphosphategalactose; [(2R,3S,4R,5R)-5-(2,4-dioxo-1,2,3,4-tetrahydropyrimidin-1-yl)-3,4-dihydroxyoxolan-2-yl]methyl {[(3R,4S,5S,6R)-3,4,5-trihydroxy-6-(hydroxymethyl)oxan-2-yl phosphonato]oxy}phosphonate	566.055	0.211994	0.935423	C32H22O10	Ginkgetin; Isoginkgetin	566.121	117.298	0
616.4186@18.957	18.957	616.419	Positive					C33H60O10	Nonoxynol-9	616.419	0.0778692	0.935423	C40H56O5	(3S,3'S,5R,5'R,6R)-3,6-Epoxy-5,6-dihydro-3',5,8'-trihydroxy-beta,kappa-caroten-6'-one; (3S,3'S,5R,5'R,6R)-6,7-Didehydro-5,6-dihydro-3,3',5,8'-tetrahydroxy-beta,kappa-caroten-6'-one; Crassostrea Secocarotenoid; Fucoxanthinol	616.413	-9.44975	0.709056
630.1421@2.245	2.245	630.142	Positive					C20H31N4O17P	CMP-N-glycoloylneuraminate	630.142	0.130129	0.935423	C30H30O15	4-(4-Hydroxyphenyl)-2-butanone O-[2,6-digalloylglucoside]	630.158	25.9783	0
75.032@7.919	7.919	75.032	Positive					C2H5NO2	Acetohydroxamic Acid; Acetohydroxamic acid; Ethyl nitrite; Glycin; Glycine	75.032	0.373174	0.935423	C3H9NO	1-Amino-propan-2-ol; Trimethylamine N-oxide	75.0684	485.313	0
131.0946@3.66	3.66	131.095	Negative					C6H13NO2	(?)-erythro-Isoleucine; 3-Aminocaproic acid; 6-Aminocaproic acid; 6-Aminohexanoic acid; 6-Deoxyfagomine; Aminocaproic acid; Beta-Leucine; D-Alloisoleucine; D-Leucine; Isoleucine; L-Alloisoleucine; L-Isoleucine; L-Leucine; L-Norleucine; L-beta-Homovaline; N-(2-Hydroxyethyl)-morpholine; N-methylvaline; Norleucine	131.095	0.221214	0.935423	C5H13N3O	N-Carbamoylputrescine	131.106	85.9074	0
132.0786@9.808	9.808	132.079	Negative					C6H12O3	(+/-)-1-Acetoxy-1-ethoxyethane; (5R)-5-Hydroxyhexanoic acid; (R)-3-Hydroxyhexanoic acid; .alpha.-Hydroxyisocaproic acid; 2-Ethyl-2-Hydroxybutyric acid; 2-Ethyl-2-hydroxybutyric acid; 2-Hydroxy-3-methylpentanoic acid; 2-Hydroxycaproic acid; 2-Hydroxyisocaproic acid; 2-Methyl-3-hydroxyvaleric acid; 3-hydroxyhexanoic acid; 4,4-Dimethoxy-2-butanone; 5-Hydroxyhexanoic acid; 6-Hydroxyhexanoic acid; 6-h…	132.079	0.333135	0.935423	C5H12N2S	Tetramethylthiour	132.072	-49.0693	0
136.038@3.172	3.172	136.038	Negative					C5H12S2	1-Pentanesulfenothioic acid; Ethyl isopropyl disulfide; Ethyl propyl disulfide	136.038	0.308737	0.935423	C5H4N4O	Allopurinol; Hypoxanthine	136.039	3.7563	0.891352
136.038@7.59	7.59	136.038	Negative					C5H12S2	1-Pentanesulfenothioic acid; Ethyl isopropyl disulfide; Ethyl propyl disulfide	136.038	0.308737	0.935423	C5H4N4O	Allopurinol; Hypoxanthine	136.039	3.7563	0.891352
139.0633@9.443	9.443	139.063	Negative					C7H9NO2	3,4-Dihydroxybenzylamine; 3-Amino-2,3-dihydrobenzoic acid; 5-Acetyl-2,4-dimethyloxazole; 5-Amino-2-methoxyphenol; Ethyl 2-pyrrolecarboxylate	139.063	0.208538	0.935423	C6H9N3O	Histidinal	139.075	80.9847	0
159.0895@9.588	9.588	159.089	Negative					C7H13NO3	2-Methylbutyrylglycine; 3-Dehydrocarnitine; 4-Hydroxystachydrine; 5-Acetamidovalerate; Betonicine; Calystegin A3; Calystegine A6; Calystegine A7; Isovalerylglycine; Medicanine; N-Acetylvaline; N-Isovaleroylglycin; Turicine; Valerylglycine	159.09	0.270288	0.935423	C11H13N	Pargyline	159.105	96.166	0
167.0252@2.28	2.28	167.025	Negative					C4H9NO4S	Homocysteinesulfinic acid	167.025	0.167639	0.935423	C5H5N5S	Thioguanin; Thioguanine	167.027	8.17841	0.694533
168.0283@3.135	3.135	168.028	Negative					C5H4N4O3	Uric acid	168.028	0.238055	0.935423	C8H8O2S	2-(Methylthio)benzoic acid; Benzoic acid, 3-(methylthio)-; Benzoic acid, 4-(methylthio)-	168.025	-22.6093	0.358059
171.0895@10.552	10.552	171.089	Negative					C8H13NO3	N-Butyryl-DL-homoserine lacton; N-Butyryl-L-homoserine lacton	171.09	0.257175	0.935423	C10H9N3	Amrinon; Amrinone	171.08	-57.5897	0
172.0735@11.092	11.092	172.073	Negative					C8H12O4	2-Octenedioic acid; 3-Isopropenylpentanedioic acid; Diethyl fumarate; Ethyl 2,4-dioxohexanoate; cis-4-Octenedioic acid; trans-3-Octenedioic acid	172.074	0.342877	0.935423	C10H8N2O	3-Acetyl-2,7-naphthyridine; 4-Hydroxy-1H-indole-3-acetonitrile	172.064	-57.1674	0
174.0892@10.681	10.681	174.089	Negative					C8H14O4	2,4-Dimethyladipic acid; 2-Propylglutaric acid; 3-Methylpimelic acid; Diethyl succinate; Dimethyl adipate; Ethyladipic acid; Suberic acid	174.089	0.0516976	0.935423	C10H10N2O	1H-Indole-3-acetamide; Demethylated antipyrine	174.079	-56.7927	0
189.1001@15.402	15.402	189.1	Negative					C8H15NO4	Castanospermin; L-Alanine, N-[(1,1-dimethylethoxy)carbonyl]-; N-Methylcalystegine B2	189.1	0.0423056	0.935423	C7H15N3O3	Homocitrulline; L-Homocitrullin	189.111	59.4447	0
191.0616@9.237	9.237	191.062	Negative					C7H13NO3S	2-Acetylamino-3-mercapto-3-methylbutyric acid; L-Methionine, N-acetyl-; N-Acetyl-L-methionine	191.062	0.0732748	0.935423	C10H9NO3	1H-Indole-3-acetic acid, 5-hydroxy-; 5-Hydroxyindole-3-acetic acid; 5-Hydroxyindoleacetic acid; 5-Phenyl-1,3-oxazinane-2,4-dione; xi-2,3-Dihydro-2-oxo-1H-indole-3-acetic acid	191.058	-17.5702	0.525988
195.0531@8.65	8.65	195.053	Negative					C9H9NO4	2-Hydroxy-6,7-dimethoxybenzoxazole; 2-Hydroxy-7-methoxy-2H-1,4-benzoxazin-3(4H)-one; 2-Hydroxyhippuric acid; 3-Hydroxyhippuric acid; 4-Carboxyphenylglycine; 4-Hydroxyhippuric acid; Alpha-Hydroxyhippuric acid; Dopaquinone; L-Dopaquinone; Leucodopachrome; N-acetyl-5-aminosalicylic acid; O-Acetylsalicylhydroxamic Acid; Salicyluric acid	195.053	0.297355	0.935423	C6H13NO4S	2-(N-Morpholino)ethanesulfonic acid	195.057	17.585	0.0576613
195.0895@16.175	16.175	195.089	Negative					C10H13NO3	.alpha.-Methyl-L-tyrosine; 2-Phenyl-1,3-propanediol monocarbamate; DL-.alpha.-Methyl-m-tyrosine; L-Serine, O-(phenylmethyl)-; L-beta-Homotyrosine; Metyrosine; N-Acetyldopamine; N-Hydroxy-3,4-methylenedioxyamphetamine; N-methyl-4,6,7-trihydroxy-1,2,3,4-tetrahydroisoquinoline; O-Benzyl-D-serine; Tyrosine methylester	195.09	0.220412	0.935423	C11H14ClN	4-(4-Chlorophenyl)-4-hydroxypiperidin; 4-(4-Chlorophenyl)-4-hydroxypiperidine; Propachlor	195.081	-41.1247	0
201.1365@13.219	13.219	201.137	Negative					C10H19NO3	Capryloylglycine; N-(5-Methyl-3-oxohexyl)alanine; N-Acetylaminooctanoic acid; Valproylglycine	201.136	-0.0348022	0.935423	C12H15N3	Amidopyrine, desmethyl	201.127	-49.2352	0
204.0721@10.517	10.517	204.072	Negative					C11H12N2S	Levamisole	204.072	0.0931043	0.935423	C7H12N2O5	5-L-Glutamylglycine; Alanyl-Aspartate; Aspartyl-Alanine; L-beta-aspartyl-L-alanine	204.075	12.3584	0.471663
205.0375@9.181	9.181	205.037	Negative					C10H7NO4	4,6-Dihydroxy-2-quinolinecarboxylic acid; Xanthurenic acid; Zeanic acid	205.038	0.0390173	0.935423	C8H15NOS2	1-Isothiocyanato-6-(methylsulfinyl)-hexane; 1-Isothiocyanato-6-(methylsulfinyl)hexane; DL-.alpha.-Lipoamid; Lipoamide; lipoamide	205.06	107.322	0
208.0583@2.219	2.219	208.058	Negative					C7H12O7	Ketogluconic acid methyl ester	208.058	0.0240317	0.935423	C8H16O2S2	(S)-dihydrolipoic acid; Dihydrolipoate	208.059	4.18633	0.879767
208.1463@15.426	15.426	208.146	Negative					C13H20O2	(3R,8E)-3-Hydroxy-5,8-megastigmadien-7-one; (5R,6S)-5,6-Epoxy-7-megastigmen-9-one; (5alpha,8beta,9beta)-5,9-Epoxy-3,6-megastigmadien-8-ol; (S,E)-Lyratol propanoate; 2,2,6,7-Tetramethylbicyclo[4.3.0]nona-1(9),4-diene-7,8-diol; 2,3,5,6,8,8a-Hexahydro-2,5,5,8a-tetramethyl-7H-1-benzopyran-7-one; 3-Hydroxy-beta-ionone; 5,9:6,9-Diepoxy-3-megastigmene; 5,9:6,9-Diepoxy-4-megastigmene; Acetal R; Carvyl pr…	208.146	0.144129	0.935423	C16H16	1,2-Diphenylcyclobutane; 2,4-Diphenyl-1-butene	208.125	-101.366	0
216.111@7.441	7.441	216.111	Negative					C9H16N2O4	Prolyl-Threonine; Sakacin P; Threoninyl-Proline	216.111	0.0323908	0.935423	C14H16O2	3-[4-Hydroxy-3-(3-methyl-2-butenyl)phenyl]-2-propenal	216.115	18.6478	0
229.1314@10.979	10.979	229.131	Negative					C11H19NO4	Butenylcarnitine	229.131	0.0349145	0.935423	C15H19NO	2,4,6,8-Decatetraenoic acid dehydropiperidide; 2,4-Undecadiene-8,10-diynoic acid isobutylamide; Neopellitorine A	229.147	66.6168	0
230.163@8.431	8.431	230.163	Negative					C11H22N2O3	Isoleucyl-Valine; Leucyl-Valine; Valyl-Isoleucine; Valyl-Leucine	230.163	0.186824	0.935423	C12H22O4	Bis(1-methylethyl) hexanedioate; Dipropyl hexanedioate; Dodecanedioic acid; Talaromycin A	230.152	-48.6221	0
232.1059@7.963	7.963	232.106	Negative					C9H16N2O5	4-(Glutamylamino) butanoate; Aspartyl-Valine; Hydroxyprolyl-Threonine; L-N-(3-Carboxypropyl)glutamine; N2-Succinyl-L-ornithine; Threoninyl-Hydroxyproline; Valyl-Aspartate	232.106	0.0947843	0.935423	C14H16O3	Dihydrokavain; Fraxinellon; Marindinin; Pterosin E; Tetrahydrofurfuryl cinnamate	232.11	17.4231	0.0576613
232.1423@7.963	7.963	232.142	Negative					C10H20N2O4	Isoleucyl-Threonine; Leucyl-Threonine; Spermic acid 2; Threoninyl-Isoleucine; Threoninyl-Leucine	232.142	0.0301539	0.935423	C15H20O2	(7b,10a)-3-Hydroxy-1,3,5-cadinatrien-9-one; (E)-9-(3-Furanyl)-2,6-dimethyl-2,6-nonadien-4-one; (S)-Bilobanone; (Z)-8-Decene-4,6-diyn-1-yl 3-methylbutanoate; 1(10),11-Eremophiladiene-2,9-dione; 1,3,11(13)-Eudesmatrien-12-oic acid; 10,11-Epidioxycalamene; 6-[(3,4-Methylenedioxy)phenyl]-3,3-dimethyl-1-hexene; Alantolactone; Alloalantolactone; Collybial; Costunolide; Furanogermenone; Furoeremophilone…	232.146	17.36	0.0922203
243.147@12.433	12.433	243.147	Negative					C12H21NO4	Tiglylcarnitine	243.147	0.238539	0.935423	C14H17N3O	Frovatriptan	243.137	-40.4611	0
244.0348@2.232	2.232	244.035	Negative					C6H13O8P	Fucose 1-phosphate	244.035	0.0163911	0.935423	C13H8O5	Gentisein; Urolithin C	244.037	9.72402	0.636103
246.1215@7.916	7.916	246.121	Negative					C10H18N2O5	Aspartyl-Isoleucine; Aspartyl-Leucine; Glu-Val; Isoleucyl-Aspartate; L-beta-aspartyl-L-leucine ; L-gamma-glutamyl-L-valine ; Leucyl-Aspartate; gamma-Glutamylvaline	246.122	0.292538	0.935423	C15H18O3	.alpha.-Santonin; 2-Oxo-5,11(13)-eudesmadien-12,8-olide; 3-Oxo-1,4,11(13)-eudesmatrien-12-oic acid; 5-Hydroxy-2-(1-hydroxy-5-methyl-4-hexenyl)benzofuran; 8-Epixanthatin; Annuolide A; Annuolide C; Curcolone; Enokipodin B; Glandulone A; Ipomeabisfuran; Lacinilene C; Loxoprofen; Methyl (2E,4Z,6E,8E,10E)-4,8-dimethyl-12-oxo-2,4,6,8,10-dodecapentaenoate; Santonin; Zederone; Zedoarol; alpha-Santonin; b…	246.126	16.6341	0.127749
246.1215@9.237	9.237	246.121	Negative					C10H18N2O5	Aspartyl-Isoleucine; Aspartyl-Leucine; Glu-Val; Isoleucyl-Aspartate; L-beta-aspartyl-L-leucine ; L-gamma-glutamyl-L-valine ; Leucyl-Aspartate; gamma-Glutamylvaline	246.122	0.292538	0.935423	C15H18O3	.alpha.-Santonin; 2-Oxo-5,11(13)-eudesmadien-12,8-olide; 3-Oxo-1,4,11(13)-eudesmatrien-12-oic acid; 5-Hydroxy-2-(1-hydroxy-5-methyl-4-hexenyl)benzofuran; 8-Epixanthatin; Annuolide A; Annuolide C; Curcolone; Enokipodin B; Glandulone A; Ipomeabisfuran; Lacinilene C; Loxoprofen; Methyl (2E,4Z,6E,8E,10E)-4,8-dimethyl-12-oxo-2,4,6,8,10-dodecapentaenoate; Santonin; Zederone; Zedoarol; alpha-Santonin; b…	246.126	16.6341	0.127749
247.999@9.43	9.43	247.999	Negative					C8H8O7S	Vanillic acid 4-sulfate	247.999	0.294356	0.935423	C10H10Cl2O3	Butanoic acid, 4-(2,4-dichlorophenoxy)-; Methyl 2-(2,4-dichlorophenoxy)propionat	248.001	6.8589	0.759326
250.1568@18.982	18.982	250.157	Negative					C15H22O3	(+)-Armillarin; (3beta,6beta)-Furanoeremophilane-3,6-diol; (3beta,8beta)-3-Hydroxy-7(11)-eremophilen-12,8-olide; (6beta,8alpha)-6-Hydroxy-7(11)-eremophilen-12,8-olide; 1-Hydroxyacorenone; 13-Hydroxymarasmene; 3-Hydroxytrichothecene; 3-Ketoapotrichothecene; 3beta-Dihydroxymarasmene; 3beta-Hydroxycinnamolide; Abscisic alcohol; Blennin A; Cadabicilone; Ethylhexyl salicylate; FS4 toxin; Gemfibrozil; …	250.157	0.379762	0.935423	C14H22N2O2	3-Hydroxylidocaine; Rivastigmine	250.168	45.2836	0
260.1372@8.095	8.095	260.137	Negative					C11H20N2O5	L-gamma-glutamyl-L-isoleucine ; L-gamma-glutamyl-L-leucine ; gamma-Glutamylleucine	260.137	0.0845708	0.935423	C16H20O3	10-Hydroxy-3-methoxy-1,3,5,7-cadinatetraen-9-one	260.141	15.5495	0.237484
262.0147@9.134	9.134	262.015	Negative					C9H10O7S	2-Hydroxy-4-methoxyacetophenone 5-sulfate; 3-(3,5-dihydroxyphenyl)-1-propanoic acid sulphate; 3-hydroxy-3-(3-hydroxyphenyl)propanoic acid-O-sulphate; Dihydrocaffeic acid 3-sulfate; Homovanillic acid sulfate	262.015	0.0877813	0.935423	C12H10N2OS2	Dehydro-4-methoxycyclobrassinin	262.023	33.4103	0
264.1474@9.128	9.128	264.147	Negative					C14H20N2O3	Ethanone, 1-[3-amino-4-(1,1-dimethylethyl)-2,6-dimethyl-5-nitrophenyl]-; Kynurenine, butyl ester; Phenylalanyl-Valine; Subaphylline; Suberoylanilide hydroxamic acid; Valyl-Phenylalanine; Vorinostat	264.147	-0.0265004	0.935423	C19H20O	(E,E)-1,7-Diphenyl-4,6-heptadien-3-ol; 1,7-Diphenyl-4-hepten-3-one	264.151	15.1998	0.274554
267.0967@7	7	267.097	Negative					C10H13N5O4	3'-Deoxyguanosine; Adenosine; Deoxyguanosine; Guanosine, 2'-deoxy-; Vidarabine; Zidovudine	267.097	0.202174	0.935423	C9H17NO8	N-(1-Deoxy-1-fructosyl)serine; Neuraminic acid	267.095	-4.8035	0.895372
268.0807@7.591	7.591	268.081	Negative					C10H12N4O5	Allopurinol riboside; Arabinosylhypoxanthine; Inosine	268.081	0.261115	0.935423	C9H16O9	3-Deoxy-D-glycero-D-galacto-2-nonulosonic acid	268.079	-4.72992	0.895372
268.0807@7.758	7.758	268.081	Negative					C10H12N4O5	Allopurinol riboside; Arabinosylhypoxanthine; Inosine	268.081	0.261115	0.935423	C9H16O9	3-Deoxy-D-glycero-D-galacto-2-nonulosonic acid	268.079	-4.72992	0.895372
274.0993@9.987	9.987	274.099	Negative					C19H14O2	Bakers yeast extract	274.099	0.291865	0.935423	C14H14N2O4	(1xi,3S)-1,2,3,4-Tetrahydro-1-methyl-beta-carboline-1,3-dicarboxylic acid	274.095	-14.3853	0.586307
280.1059@7.672	7.672	280.106	Negative					C13H16N2O5	Aspartyl-Phenylalanine; Aspartylphenylalanine; L-Aspartyl-L-phenylalanine; L-beta-aspartyl-L-phenylalanine ; Phenylalanyl-Aspartate	280.106	0.0785417	0.935423	C14H12N6O	Levosimendan	280.107	4.85174	0.851579
280.1423@8.047	8.047	280.142	Negative					C14H20N2O4	Feruloyl-2-hydroxyputrescine; Tyrosyl-Valine; Valyl-Tyrosine	280.142	0.0249873	0.935423	C19H20O2	7-(4-Hydroxyphenyl)-1-phenyl-4-hepten-3-one	280.146	14.3855	0.344521
289.1273@7.382	7.382	289.127	Negative					C11H19N3O6	Ophthalmic acid	289.127	0.293988	0.935423	C17H20ClNO	Chlophedianol	289.123	-13.6895	0.594202
294.183@16.933	16.933	294.183	Negative					C17H26O4	Embelin; Gingerol; Myrsinone; Nordihydrocapsiate; Phytuberin; Tanacetol A; [6]-Gingerol	294.183	0.370518	0.935423	C19H22N2O	(R)-Rhazinilam; Cinchonidine	294.173	-33.2684	0
294.1831@16.142	16.142	294.183	Negative					C17H26O4	Embelin; Gingerol; Myrsinone; Nordihydrocapsiate; Phytuberin; Tanacetol A; [6]-Gingerol	294.183	0.0305932	0.935423	C19H22N2O	(R)-Rhazinilam; Cinchonidine	294.173	-33.6083	0
300.2664@18.956	18.956	300.266	Negative					C18H36O3	(R)-10-hydroxystearic acid; (R)-3-Hydroxy-Octadecanoic acid; 12-Hydroxystearic acid; 13-hydroxyoctadecanoic acid; 14-hydroxy stearic acid; 15-hydroxy stearic acid; 16-hydroxy stearic acid; 17-hydroxy stearic acid; 18-hydroxy stearic acid; 2R-hydroxy-stearic acid; 3-Hydroxyoctadecanoic Acid; 9-hydroxyoctadecanoic acid; DL-10-hydroxy stearic acid; DL-11-hydroxy stearic acid; DL-12-hydroxy stearic a…	300.266	0.149867	0.935423	C18H33FO2		300.246	-66.411	0
302.0637@8.2	8.2	302.064	Negative					C12H14O9	Pyrogallol-2-O-glucuronide	302.064	0.271466	0.935423	C13H10N4O5	Urea, N,N'-bis(4-nitrophenyl)-	302.065	4.70431	0.851579
308.1372@10.165	10.165	308.137	Negative					C15H20N2O5	2-Carboxy-1-[5-(2-carboxy-1-pyrrolidinyl)-2-hydroxy-2,4-pentadienylidene]pyrrolidinium	308.137	0.0713968	0.935423	C16H16N6O	Fluoxetine glucuronide	308.139	4.41037	0.866527
320.147@9.96	9.96	320.147	Negative					C14H24O8	Octanoylglucuronide; Valproic acid glucuronide	320.147	0.368581	0.935423	C21H20O3	Hildgardtene	320.141	-17.9761	0.517237
324.0358@2.639	2.639	324.036	Negative					C9H13N2O9P	3'-UMP; Pseudouridine 5'-phosphate; Uridine 2'-phosphate ; Uridine 5'-monophosphat; Uridine 5'-monophosphate	324.036	0.206767	0.935423	C15H13ClO6	6-Chlorocatechin	324.04	13.1652	0.410847
326.2456@18.001	18.001	326.246	Negative					C19H34O4	1-Acetoxy-2-hydroxy-16-heptadecen-4-one; Avocadyne 1-acetate; Avocadyne 2-acetate; Avocadyne 4-acetate; Ceriporic acid A; MG(16:2/0:0/0:0); Methyl-13-hydroperoxy-delta9E,11E-octadecadienoic acid; Methyl-13-hydroperoxy-delta9Z,11E-octadecadienoic acid; Methyl-9-hydroperoxy-delta10E,12E-octadecadienoic acid; Methyl-9-hydroperoxy-delta10E,12Z-octadecadienoic acid	326.246	0.337169	0.935423	C22H30O2	15beta-Hydroxydesogestrel; 2-Hydroxydesogestrel; 3a-Hydroxydesogestrel; 3b-Hydroxydesogestrel; 4,5-Dehydrodocosahexaenoic Acid; FA 22:7	326.225	-64.43	0
328.0794@8.673	8.673	328.079	Negative					C14H16O9	Bergenin	328.079	0.106681	0.935423	C13H16N2O6S	6-Sulfatoxymelatonin	328.073	-19.7909	0.476329
331.2106@8.362	8.362	331.211	Negative					C15H29N3O5	Marimastat	331.211	0.365326	0.935423	C20H29NO3	2-[Octahydro-4,7-dimethyl-1-oxocyclopenta[c]pyran-3-yl]nepetalactam	331.215	12.5117	0.471663
331.2107@8.221	8.221	331.211	Negative					C15H29N3O5	Marimastat	331.211	0.0634037	0.935423	C20H29NO3	2-[Octahydro-4,7-dimethyl-1-oxocyclopenta[c]pyran-3-yl]nepetalactam	331.215	12.2098	0.499689
340.2613@18.659	18.659	340.261	Negative					C20H36O4	11-Deoxyprostaglandin F1.alpha.; 11-deoxy-PGF1a; 11-deoxy-PGF1b; 15(S)-HpED; 15S-HpEDE; 9R,15S-Dihydroxy-13E-prostaenoic acid; 9S,15S-Dihydroxy-13E-prostaenoic acid; MG(17:2(9Z,12Z)/0:0/0:0); PGE1 alcohol; PGF2alpha alcohol	340.261	0.179274	0.935423	C23H32O2	1,1'-[1,11-Undecanediylbis(oxy)]bisbenzene; 2,2'-Methylene-bis(6-tert-butyl-4 methylphenol); Plastoquinone 3	340.24	-61.923	0
352.0641@2.707	2.707	352.064	Negative					C12H16O12	a-L-threo-4-Hex-4-enopyranuronosyl-D-galacturonic acid	352.064	0.21587	0.935423	C17H12ClF3N2O	Halazepam	352.059	-14.415	0.586307
358.0623@4.379	4.379	358.062	Negative					C17H14N2O5S	Calmagit	358.062	0.122884	0.935423	C18H14O8	5,4'-Dihydroxy-3,3'-dimethoxy-6:7-methylenedioxyflavone; Dalpalatin; Linderoflavone A; Luteolin 7-lactate; Pollenitin 8-acetate	358.069	18.3404	0
358.0899@8.577	8.577	358.09	Negative					C15H18O10	Dihydrocaffeic acid 3-O-glucuronide	358.09	0.270882	0.935423	C14H19N2O7P	N1-(5-Phospho-a-D-ribosyl)-5,6-dimethylbenzimidazole	358.093	8.62074	0.673342
361.2617@19.123	19.123	361.262	Negative					C22H35NO3	Arachidonoylglycin; N-Arachidonoyl glycine	361.262	-0.0166085	0.935423	C19H37O6	3-Oxohexadecanoic acid glycerides	361.259	-7.43505	0.805858
366.1427@7.771	7.771	366.143	Negative					C17H22N2O7	Semilepidinoside B; Tetrahydropentoxyline	366.143	0.00273118	0.935423	C22H22O5	Curcumin II; Edulenane; O-Methylovaliflavanone C; Praecansone B; Xanthoangelol C; cis-Tephrostachin; trans-Tephrostachin	366.147	10.9903	0.570209
367.2722@18.592	18.592	367.272	Negative					C21H37NO4	3, 5-Tetradecadiencarnitine	367.272	0.160644	0.935423	C17H38NO5P	C17 Sphinganine-1-phosphate	367.249	-63.8164	0
383.1077@8.42	8.42	383.108	Negative					C14H17N5O8	Succinyladenosine	383.108	0.033933	0.935423	C20H17NO7	Lilaline	383.101	-18.7832	0.498834
384.1216@5.338	5.338	384.122	Negative					C14H20N6O5S	S-(5'-Adenosyl)-L-homocystein; S-Adenosyl-L-homocysteine; S-Adenosylhomocysteine	384.122	-0.0312401	0.935423	C21H20O7	(+)-Zeylenol; 3'-O-Methylgancaonin P; 3-O-Methyluralenol; 5-Methoxyhinokinin; 8-Hydroxygalangin 3-methyl ether 8-methylbutyrate; Calebin A; Dulxanthone F; Gancaonin D; Isognaphalin 8-butyrate; Isolicopyranocoumarin; Licofuranocoumarin; Licopyranocoumarin; Mirificoumestan hydrate; Oxyisocyclointegrin; Piperenol A; Piperenol B; Uralene	384.121	-1.81453	0.934127
397.3191@14.804	14.804	397.319	Negative					C23H43NO4	9-Hexadecenoylcarnitine; trans-Hexadec-2-enoyl carnitine	397.319	0.274339	0.935423	C27H43NO	Solanidine; Verazine	397.334	38.6692	0
402.2478@9.828	9.828	402.248	Negative					C18H34N4O6	Merodesmosine	402.248	0.087011	0.935423	C24H34O5	Dehydrocholic acid; Lucidone A	402.241	-17.8397	0.525988
412.1342@11.238	11.238	412.134	Negative					C15H20N6O8	N6-Carbamoyl-L-threonyladenosine	412.134	0.150436	0.935423	C19H24O10	Methylpicraquassioside A	412.137	6.6653	0.780519
437.2905@17.806	17.806	437.291	Negative					C21H44NO6P	PE(P-16:0e/0:0)	437.291	0.285851	0.935423	C20H40NO7P	PC(O-10:1(9E)/2:0); PE(15:1(9Z)/0:0)	437.254	-82.9151	0
438.094@9.998	9.998	438.094	Negative					C17H19N4O8P	Riboflavin cyclic-4',5'-phosphate	438.094	0.114131	0.935423	C23H22N2O3S2	Silica aerogel	438.107	30.094	0
461.3352@14.471	14.471	461.335	Negative					C24H47NO7	D-Glucosyl-.beta.1-1'-D-erythro-sphingosin; Galactosylsphingosine; Glucosyl sphingosine; Glucosylsphingosine; Psychosin	461.335	0.114884	0.935423	C25H52NO4P	Perifosin	461.363	61.1182	0
465.3218@19.455	19.455	465.322	Negative					C23H48NO6P	PC(P-15:0/0:0); PE(O-18:1(9Z)/0:0); PE(P-18:0/0:0)	465.322	0.272929	0.935423	C26H43NO6	3a,7b,12a-Trihydroxyoxocholanyl-Glycine; Glycocholic acid; Sodium glycocholate	465.309	-27.4262	0.0644079
479.3011@17.515	17.515	479.301	Negative					C23H46NO7P	LysoPE(0:0/18:1(11Z)); LysoPE(0:0/18:1(9Z)); LysoPE(18:1(11Z)/0:0); LysoPE(18:1(9Z)/0:0); PC(15:1(9Z)/0:0)	479.301	0.185687	0.935423	C29H37NO5	Cytochalasin B; PC-M5'	479.267	-70.7843	0
481.3168@17.478	17.478	481.317	Negative					C23H48NO7P	LysoPC(15:0); LysoPE(0:0/18:0); LysoPE(18:0/0:0); PC(14:0/O-1:0); PC(7:0/O-8:0)	481.317	0.0810277	0.935423	C23H48NO5PS	HEPC	481.299	-36.8115	0
496.1263@10.157	10.157	496.126	Negative					C20H24N4O9S	1-Nitro-5-glutathionyl-6-hydroxy-5,6-dihydronaphthalene; 1-Nitro-5-hydroxy-6-glutathionyl-5,6-dihydronaphthalene; 1-Nitro-7-glutathionyl-8-hydroxy-7,8-dihydronaphthalene; 1-Nitro-7-hydroxy-8-glutathionyl-7,8-dihydronaphthalene	496.126	0.199546	0.935423	C22H24O13	4'-Methyl-(-)-epigallocatechin 3'-glucuronide; 4'-Methyl-(-)-epigallocatechin 7-glucuronide	496.122	-9.28997	0.725781
515.2915@13.335	13.335	515.292	Negative					C26H45NO7S	Taurallocholic acid; Tauro-b-muricholic acid; Taurocholate; Taurocholic acid; Taurohyocholate; Taurohyocholic acid; Tauroursocholic acid	515.292	0.335732	0.935423	C29H41NO7	Candoxatril	515.288	-6.20426	0.857931
515.2916@13.555	13.555	515.292	Negative					C26H45NO7S	Taurallocholic acid; Tauro-b-muricholic acid; Taurocholate; Taurocholic acid; Taurohyocholate; Taurohyocholic acid; Tauroursocholic acid	515.292	0.141667	0.935423	C29H41NO7	Candoxatril	515.288	-6.39832	0.857931
515.2916@15.495	15.495	515.292	Negative					C26H45NO7S	Taurallocholic acid; Tauro-b-muricholic acid; Taurocholate; Taurocholic acid; Taurohyocholate; Taurohyocholic acid; Tauroursocholic acid	515.292	0.141667	0.935423	C29H41NO7	Candoxatril	515.288	-6.39832	0.857931
539.3223@16.169	16.169	539.322	Negative					C25H50NO9P	PS(19:0/0:0)	539.322	0.0407919	0.935423	C26H54NO6PS	2-Thio PAF	539.341	34.5749	0
541.2919@16.004	16.004	541.292	Negative					C24H47NO10S	Psychosine sulfate; psychosine sulfate	541.292	0.308521	0.935423	C28H48NO7P	LysoPC(20:5(5Z,8Z,11Z,14Z,17Z))	541.317	46.0731	0
554.3455@13.322	13.322	554.346	Negative					C30H50O9	Notoginsenoside R10	554.345	-0.0306668	0.935423	C34H50O6	(2xi,3xi)-2,3-Dihydroxy-12,18-ursadien-28-oic acid diacetate; Ganoderic acid Me; Ganoderic acid R	554.361	27.4901	0
605.0771@2.909	2.909	605.077	Negative					C16H25N5O16P2	GDP-glucose; Guanosine 5'-diphosphate-D-mannose; Guanosine 5'-diphosphoglucos; Guanosine 5'-diphosphoglucose; Guanosine diphosphate mannose	605.077	0.0875921	0.935423	C18H31GdN4O9	Gadobutrol	605.133	92.7221	0
606.3404@10.664	10.664	606.34	Negative					C33H50O10	(23S)-23,25-dihdroxy-24-oxovitamine D3 23-(beta-glucuronide); Tautomycetin	606.34	-0.00329848	0.935423	C32H47F5O3S	Fulvestrant	606.317	-39.2403	0
630.1421@2.241	2.241	630.142	Negative					C20H31N4O17P	CMP-N-glycoloylneuraminate	630.142	0.130129	0.935423	C30H30O15	4-(4-Hydroxyphenyl)-2-butanone O-[2,6-digalloylglucoside]	630.158	25.9783	0
663.1091@7.385	7.385	663.109	Negative					C21H27N7O14P2	Fenugreekine; Nicotinamide_dinucleotide; beta-Nicotinamide adenine dinucleotide	663.109	0.033177	0.935423	C33H62NO10P	PS(12:0/15:1(9Z)); PS(13:0/14:1(9Z)); PS(14:1(9Z)/13:0); PS(15:1(9Z)/12:0)	663.411	455.486	0
665.1247@7.832	7.832	665.125	Negative					C21H29N7O14P2	NADH	665.125	0.10825	0.935423	C21H27N6O15P2	Nicotinic acid adenine dinucleotide	665.101	-35.6895	0
441.3462@14.789	14.789	441.346	Positive	HMDB0013339			3-Hydroxy-9Z-octadecenoylcarnitine; 3-Hydroxy-11Z-octadecenoylcarnitine	C25H47NO5	3-Hydroxy-11Z-octadecenoylcarnitine; 3-Hydroxy-9Z-octadecenoylcarnitine	441.345	-1.75826	0.934127	C26H39N3O3	N-arachidonoyl histidine	441.299	-106.624	0
367.273@13.273	13.273	367.273	Positive	HMDB0013331		309, 85, 69	3, 5-Tetradecadiencarnitine	C21H37NO4	3, 5-Tetradecadiencarnitine	367.272	-2.01757	0.934127	C17H38NO5P	C17 Sphinganine-1-phosphate	367.249	-65.9945	0
381.2886@13.701	13.701	381.289	Positive		36759		5,6-DiHETrE-EA; 8,9-DiHETrE-EA; 14,15-DiHETrE-EA; 11,12-DiHETrE-EA	C22H39NO4	11,12-DiHETrE-EA; 14,15-DiHETrE-EA; 5,6-DiHETrE-EA; 8,9-DiHETrE-EA; PGF2alpha dimethyl amide	381.288	-1.81228	0.934127	C18H40NO5P	D-erythro-Sphinganine-1-phosphat; Sphinganine 1-phosphate	381.264	-63.4428	0
397.3199@15.234	15.234	397.32	Positive	HMDB0013207		339, 85, 60	9-Hexadecenoylcarnitine; trans-Hexadec-2-enoyl carnitine	C23H43NO4	9-Hexadecenoylcarnitine; trans-Hexadec-2-enoyl carnitine	397.319	-1.73915	0.934127	C27H43NO	Solanidine; Verazine	397.334	36.6556	0
395.3044@14.354	14.354	395.304	Positive	HMDB0013334		338, 85, 60	9,12-Hexadecadienoylcarnitine	C23H41NO4	9,12-Hexadecadienoylcarnitine	395.304	-2.12747	0.934127	C26H37NO2	N-(4-Hydroxyphenyl)arachidonoyl amid	395.282	-55.58	0
369.2886@14.084	14.084	369.289	Positive	HMDB0002014	6437	312, 85, 60	cis-5-Tetradecenoylcarnitine; trans-2-Tetradecenoylcarnitine	C21H39NO4	N-Oleoyl-L-serin; cis-5-Tetradecenoylcarnitine; trans-2-Tetradecenoylcarnitine	369.288	-1.87117	0.934127	C24H35NO2	N-Arachidonylmaleimid; N-Arachidonylmaleimide	369.267	-59.0893	0
151.0497@2.269	2.269	151.05	Positive	HMDB00132	315		Guanine (identified by MS2 standard)	C5H5N5O	2-Hydroxyadenine; 8-Hydroxyadenine; Guanine	151.049	-1.9199	0.934127	C8H9NO2	2-(Methylamino)benzoic acid; 2-Amino-3-methylbenzoate; 2-Phenylglycine; 2-Pyridineacetic acid, methyl ester; 3-Pyridinepropionic acid; 3alpha,4,7,7alpha-Tetrahydro-1H-isoindole-1,3(2H)-dione; 4-(Aminomethyl)benzoic acid; Acetaminophen; DL-.alpha.-Phenylglycin; Dopamine quinone; Ethyl nicotinate; Leukoaminochrome; Metacetamol; Methyl 2-aminobenzoate; N-Phenylglycin; Phenylglycine	151.063	90.2286	0
399.3356@15.419	15.419	399.336	Positive	HMDB0000222	961	341, 144, 85, 60	L-Palmitoylcarnitine	C23H45NO4	L-Palmitoylcarnitine; Palmitoylcarnitine	399.335	-1.85558	0.934127	C27H45NO	3-Epidemissidine; Demissidine	399.35	36.3454	0
217.1318@4.592	4.592	217.132	Positive	HMDB0000824	965		Propionylcarnitine (identified by MS2 standard)	C10H19NO4	L-Valine, N-[(1,1-dimethylethoxy)carbonyl]-; Propionylcarnitine	217.131	-1.80536	0.934127	C12H15N3O	N-Desmethylaminopyrine	217.122	-47.3814	0
427.367@16.267	16.267	427.367	Positive	HMDB0000848	5811	369, 85, 60	Stearoylcarnitine	C25H49NO4	Stearoylcarnitine	427.366	-1.96786	0.934127	C27H41NO3	Peimisine	427.309	-136.548	0
[truncated: 3,150 more rows]
