# Supplementary material for: Knockout of the non-essential gene SUGCT creates diet-linked, age-related microbiome disbalance with a diabetes-like metabolic syndrome phenotype
Source: Cell Mol Life Sci. 2019 Nov 13;77(17):3423–39. doi: 10.1007/s00018-019-03359-z (PMC7426296; doi:10.1007/s00018-019-03359-z)
Supplement: Supplementary file 8 — Supplementary material 8 Related to Figs. 2, 4, S2, and S3. The list of chemical standards used in our metabolomic study (XLSX 10 kb) [file 18_2019_3359_MOESM8_ESM.xlsx]

## Sheet: Sheet1
Table S3. Related to Figure 2-3. The list of chemical standards used in our metabolomic study.
Chemical	Company	Reference number
2-Methylglutaric acid	Sigma-Aldrich	#129860-5G
3-Hydroxy-3-methylglutaric acid	Sigma-Aldrich	#H4392-100MG
3-Hydroxyglutaric Acid	Cayman Chemical Company	#16334
3-Methylglutaric acid	Sigma-Aldrich	#M47604-25G
5-Hydroxy-L-Tryptophan	Cayman Chemical Company	#20539
5-Hydroxy-L-tryptophan	Sigma-Aldrich	#H9772-100MG
5-Methoxyindole-3-acetic acid	Sigma-Aldrich	#M14935-1G
Adenosine 5’-monophosphate sodium salt	Sigma-Aldrich	#A1752-1G
Adipic acid	Sigma-Aldrich	#A26357-25G
Chenodeoxycholic acid	Sigma-Aldrich	#C9377-100MG
Crotonic acid	Sigma-Aldrich	#113018-500G
D-Carnitine	Cayman Chemical Company	#16749
Deoxycholic acid	Sigma-Aldrich	#D2510-10G
Flavin adenine dinucleotide disodium salt hydrate	Sigma-Aldrich	#F6625-10MG
Glutaric acid	Sigma-Aldrich	#G3407-25G
Guanine	Sigma-Aldrich	#G11950-10G
Guanosine 5’-triphosphate sodium salt hydrate	Sigma-Aldrich	#G8877-10MG
Hexanoyl Glycine	Cayman Chemical Company	#16412
Hippuric Acid	Sigma-Aldrich	#112003-5G
Indole	Sigma-Aldrich	#I3408-25G
Indole-3-Acetic Acid (sodium salt)	Cayman Chemical Company	#16954
Indoxyl Sulfate (pottassium salt)	Cayman Chemical Company	#16926
L-Acetylcarnitine (hydrochloride)	Cayman Chemical Company	#16948
L-Kynurenine	Sigma-Aldrich	#K8625-25MG
L-Lysine monohydrochloride	Sigma-Aldrich	#L8662-25G
L-Propionylcarnitine (chloride)	Cayman Chemical Company	#9001873
Malonic acid	Sigma-Aldrich	#M1296-5G
N-(2-Phenylacetyl)glycine	Sigma-Aldrich	#96408-10MG
N-(3-Phenylpropionyl)glycine	Sigma-Aldrich	#94348-10MG
N-Acetyl-L-phenylalanine	Sigma-Aldrich	#857459-1G
N-Cinnamoylglycine	Sigma-Aldrich	#98956-10MG
N-formyl-DL-methionine	Sigma-Aldrich	#S601047-250MG
Octanoylcarnitine (chloride)	Cayman Chemical Company	#15048
Riboflavin 5’-monophosphate sodium salt	Sigma-Aldrich	#F2253-10MG
Sebacic Acid	Sigma-Aldrich	#283258-5G
Sodium Butyrate	Cayman Chemical Company	#13121
Succinic acid	Sigma-Aldrich	#S3674-100G
Traumatic acid	Cayman Chemical Company	#88820
