# Supplementary material for: Knockout of the non-essential gene SUGCT creates diet-linked, age-related microbiome disbalance with a diabetes-like metabolic syndrome phenotype
Source: Cell Mol Life Sci. 2019 Nov 13;77(17):3423–39. doi: 10.1007/s00018-019-03359-z (PMC7426296; doi:10.1007/s00018-019-03359-z)
Supplement: Supplementary file 9 — Supplementary material 9 Related to Fig. 4. The combined list of detected metabolites from WT vs SugctKO, WT abx vs SugctKO abx, WT vs WT abx, and SugctKO vs SugctKO abx mouse plasma (XLSX 573 kb) [file 18_2019_3359_MOESM9_ESM.xlsx]

## Sheet: Differential_analysis
ID	RetentionTime	Mass (neutral)	ESImode	HMDB	METLIN	CompoundName	putative_formula	putative_compoundName	MetName	pseudo_CoV_max	Tstatistic_KO_WT	Log2FC_KO_WT	Pvalue_KO_WT	Qvalue_KO_WT	Tstatistic_KOabx_WTabx	Log2FC_KOabx_WTabx	Pvalue_KOabx_WTabx	Qvalue_KOabx_WTabx	Tstatistic_WTabx_WT	Log2FC_WTabx_WT	Pvalue_WTabx_WT	Qvalue_WTabx_WT	Tstatistic_KOabx_KO	Log2FC_KOabx_KO	Pvalue_KOabx_KO	Qvalue_KOabx_KO	Sig_KO_WT	Sig_KOabx_WTabx	Sig_WTabx_WT	Sig_KOabx_KO	WT1	WT2	WT3	KO1	KO2	KO3	WT4abx	WT5abx	WT6abx	KO4abx	KO5abx	KO6abx
509.3478@19.345	19.345	509.348	Negative				C25H52NO7P	PC(O-15:0/2:0); 1-Heptadecanoyl-sn-glycero-3-phosphocholin; LysoPE(20:0/0:0); PC(O-1:0/16:0); PC(16:0/O-1:0); LysoPC(17:0); LysoPE(0:0/20:0); Phosphatidylethanolamine lyso 20; PE(20:0/0:0); PC(O-16:0/1:0); PC(17:0/0:0)	PC(O-15:0/2:0); 1-Heptadecanoyl-sn-glycero-3-phosphocholin; LysoPE(20:0/0:0); PC(O-1:0/16:0); PC(16:0/O-1:0); LysoPC(17:0); LysoPE(0:0/20:0); Phosphatidylethanolamine lyso 20; PE(20:0/0:0); PC(O-16:0/1:0); PC(17:0/0:0)	0.555428	-13.227	0.33	0.000737045	0.0117119	-0.095	0.01	0.931705	0.505683	-2.13	0.28	0.160004	0.199937	0.877	-0.04	0.462204	0.360651	X				118282	124547	120144	97596.3	95310.5	94972.5	84473.6	101392	115243	92882.1	100763	102649
383.0688@18.31	18.31	383.069	Negative				C18H19Cl2NO4	Felodipin; Felodipine	Felodipin; Felodipine	0.64398	7.393	-0.76	0.00180584	0.0152357	1.243	-0.23	0.286705	0.276592	2.35	-0.31	0.09002	0.138099	-1.336	0.22	0.275242	0.273005	X				22175.9	24876.8	26148.7	38225.4	40089.7	45437.6	29088	34856	26945.4	42570.2	29921.8	34533.4
493.3185@16.43	16.43	493.318	Positive	HMDB0010383		LysoPC(16:1(9Z))	C24H48NO7P	PC(16:1(9E)/0:0); PE(19:1(9Z)/0:0); LysoPC(16:1(9Z))	LysoPC(16:1(9Z))	0.762162	7.682	-0.67	0.00181149	0.0152357	-0.242	0.04	0.825659	0.479646	-4.493	0.41	0.0130282	0.040286	-6.178	1.13	0.0125708	0.0394111	X		X	X	2.40094e+06	2.56313e+06	2.24576e+06	3.80447e+06	4.1452e+06	3.52504e+06	1.62545e+06	1.89508e+06	1.89618e+06	1.38063e+06	1.99078e+06	1.93596e+06
831.5083@16.911	16.911	831.508	Negative				C46H74NO10P	PS(18:2(9Z,12Z)/22:6(4Z,7Z,10Z,13Z,16Z,19Z)); PS(22:6(4Z,7Z,10Z,13Z,16Z,19Z)/18:2(9Z,12Z)); PS(18:4(6Z,9Z,12Z,15Z)/22:4(7Z,10Z,13Z,16Z)); PS(22:4(7Z,10Z,13Z,16Z)/18:4(6Z,9Z,12Z,15Z)); PS(20:5(5Z,8Z,11Z,14Z,17Z)/20:3(8Z,11Z,14Z)); PS(20:4(5Z,8Z,11Z,14Z)/20:4(5Z,8Z,11Z,14Z)); PS(20:3(8Z,11Z,14Z)/20:5(5Z,8Z,11Z,14Z,17Z))	PS(18:2(9Z,12Z)/22:6(4Z,7Z,10Z,13Z,16Z,19Z)); PS(22:6(4Z,7Z,10Z,13Z,16Z,19Z)/18:2(9Z,12Z)); PS(18:4(6Z,9Z,12Z,15Z)/22:4(7Z,10Z,13Z,16Z)); PS(22:4(7Z,10Z,13Z,16Z)/18:4(6Z,9Z,12Z,15Z)); PS(20:5(5Z,8Z,11Z,14Z,17Z)/20:3(8Z,11Z,14Z)); PS(20:4(5Z,8Z,11Z,14Z)/20:4(5Z,8Z,11Z,14Z)); PS(20:3(8Z,11Z,14Z)/20:5(5Z,8Z,11Z,14Z,17Z))	0.753577	8.06	-0.68	0.00197193	0.0155401	0.362	-0.08	0.736332	0.460771	2.519	-0.38	0.104726	0.156321	-1.213	0.22	0.321757	0.295012	X				22498.5	20124.5	21987.9	38012.6	33113.3	32751.8	34078.9	26398.1	24526.2	35463.8	23822.5	30844.4
141.0786@8.598	8.598	141.079	Positive				C7H11NO2	Ethosuximid; L-Hypoglycin A; Ethosuximide; Arecaidine	Ethosuximid; L-Hypoglycin A; Ethosuximide; Arecaidine	1.28048	-8.709	0.82	0.0036894	0.0216585	-0.192	0.07	0.857374	0.48765	-4.027	1.04	0.038954	0.079056	-1.124	0.28	0.372661	0.321784	X				40221.7	48492.6	47366	24508.1	25328.7	27001.5	30331.4	20636.1	17124.2	15028.3	23678.3	26237.6
291.2194@18.397	18.397	291.219	Negative				C18H29NO2	Penbutolol	Penbutolol	0.340851	12.483	-0.48	0.00424791	0.0230786	1.693	-0.16	0.180845	0.213764	1.972	-0.18	0.150616	0.193648	-2.612	0.13	0.113728	0.166221	X				16035.4	15651.1	17069.4	22403.2	22583.6	22873	17745.7	20591.3	17034.1	21514	19236.9	21176.5
208.1463@15.482	15.482	208.146	Negative				C13H20O2	Carvyl propionate; 2,2,6,7-Tetramethylbicyclo[4.3.0]nona-1(9),4-diene-7,8-diol; (S,E)-Lyratol propanoate; Acetal R; Eremopetasinorol; Theaspirone A; 2,3,5,6,8,8a-Hexahydro-2,5,5,8a-tetramethyl-7H-1-benzopyran-7-one; 5,9:6,9-Diepoxy-4-megastigmene; (3R,8E)-3-Hydroxy-5,8-megastigmadien-7-one; 3-Hydroxy-beta-ionone; (5alpha,8beta,9beta)-5,9-Epoxy-3,6-megastigmadien-8-ol; 5,9:6,9-Diepoxy-3-megastigme…	Carvyl propionate; 2,2,6,7-Tetramethylbicyclo[4.3.0]nona-1(9),4-diene-7,8-diol; (S,E)-Lyratol propanoate; Acetal R; Eremopetasinorol; Theaspirone A; 2,3,5,6,8,8a-Hexahydro-2,5,5,8a-tetramethyl-7H-1-benzopyran-7-one; 5,9:6,9-Diepoxy-4-megastigmene; (3R,8E)-3-Hydroxy-5,8-megastigmadien-7-one; 3-Hydroxy-beta-ionone; (5alpha,8beta,9beta)-5,9-Epoxy-3,6-megastigmadien-8-ol; 5,9:6,9-Diepoxy-3-megastigme…	0.224512	5.2	-0.21	0.00707242	0.0295886	-1.003	0.06	0.386386	0.328129	2.64	-0.11	0.0602255	0.105782	-2.576	0.16	0.0795433	0.12715					636957	674309	668023	737599	791977	753819	682081	735127	714682	724262	683104	633949
228.0551@15.158	15.158	228.055	Negative				C11H13ClO3	Butanoic acid, 4-(4-chloro-2-methylphenoxy)-; MCPB	Butanoic acid, 4-(4-chloro-2-methylphenoxy)-; MCPB	0.495841	-4.875	0.09	0.00831196	0.0325339	-0.323	0.04	0.77187	0.470603	-0.511	0.06	0.659414	0.439292	-0.35	0.01	0.754917	0.465861					79173.2	76959.6	78360.4	74632.3	72406.7	73928.1	87992.7	67456.2	70952	75958	69107	73797.8
264.1723@16.52	16.52	264.172	Negative				C16H24O3	Dinor-12-oxophytodienoic Acid; 3,5-Bis(1,1-dimethylethyl)-4-hydroxy-benzoic acid ethyl ester; 12-Oxo-2,3-dinor-10,15-phytodienoic acid	Dinor-12-oxophytodienoic Acid; 3,5-Bis(1,1-dimethylethyl)-4-hydroxy-benzoic acid ethyl ester; 12-Oxo-2,3-dinor-10,15-phytodienoic acid	0.399003	7.008	-0.18	0.00887527	0.0336128	-0.837	0.1	0.451493	0.357395	-0.294	0.03	0.796216	0.474098	-3.844	0.32	0.0463304	0.0886767					24974	24750	25341.1	27598.6	28451.5	29259.4	27733.4	24155.6	22038.4	23980.2	20466.8	24224
251.1526@18.891	18.891	251.153	Negative				C14H21NO3	.alpha.-Methyl-m-tyrosine, butyl ester	.alpha.-Methyl-m-tyrosine, butyl ester	0.57265	5.069	-0.2	0.00938244	0.0342461	-0.463	0.06	0.686905	0.448385	1.42	-0.19	0.28515	0.276018	-1.76	0.07	0.16155	0.200248					82940.9	84885.4	87551.4	94877	101984	96208.6	114249	97066.2	82910.5	94707.5	90267	94415
188.1043@11.62	11.62	188.104	Negative	HMDB0000784		Azelaic acid; Nonate; 2,4-Dimethylpimelic acid; 3-Methylsuberic acid; Diethyl methylsuccinate	C9H16O4	(+/-)-Methyl 5-acetoxyhexanoate; Diethyl methylsuccinate; 2,4-Dimethylpimelic acid; 3-Methylsuberic acid; cis- and trans-Ethyl 2,4-dimethyl-1,3-dioxolane-2-acetate; Butyl ethyl malonate; Diethyl glutarate; Azelaic acid; (+/-)-Ethyl 3-acetoxy-2-methylbutyrate; Nonate	Azelaic acid; Nonate; 2,4-Dimethylpimelic acid; 3-Methylsuberic acid; Diethyl methylsuccinate	0.27958	-4.748	0.3	0.0105488	0.0365055	0.178	-0.01	0.86979	0.490843	-1.49	0.13	0.217068	0.237041	3.417	-0.19	0.026873	0.0638191	X				78484.1	82303.7	73041.2	61726.7	61481.2	66708.8	78434.8	68109.5	67857.7	70265.8	75988.3	69904.7
676.367@19.36	19.36	676.367	Negative				C33H56O14	(S)-Nerolidol 3-O-[a-L-rhamnopyranosyl-(1->4)-a-L-rhamnopyranosyl-(1->6)-b-D-glucopyranoside]; Gingerglycolipid A; (S)-Nerolidol 3-O-[a-L-Rhamnopyranosyl-(1->4)-a-L-rhamnopyranosyl-(1->2)-b-D-glucopyranoside]	(S)-Nerolidol 3-O-[a-L-rhamnopyranosyl-(1->4)-a-L-rhamnopyranosyl-(1->6)-b-D-glucopyranoside]; Gingerglycolipid A; (S)-Nerolidol 3-O-[a-L-Rhamnopyranosyl-(1->4)-a-L-rhamnopyranosyl-(1->2)-b-D-glucopyranoside]	0.68968	-5.532	0.33	0.0106627	0.0365055	-0.845	0.15	0.45805	0.359969	-1.354	0.22	0.286805	0.276592	-0.437	0.04	0.697888	0.451178	X				159191	144122	141365	115271	122187	114793	110781	117051	157088	106196	128667	108873
639.3059@19.354	19.354	639.306	Negative				C35H45NO10	Protorifamycin I	Protorifamycin I	0.776526	-4.668	0.2	0.0107281	0.0365055	-0.202	0.04	0.854175	0.486741	-1.249	0.22	0.332867	0.301095	-0.694	0.05	0.53922	0.396017					42213.9	39914.2	39915	33955.7	36830.8	35338	28646.9	34479.1	43289	32852.7	37468.9	32123.5
539.3229@16.417	16.417	539.323	Negative	HMDB0012332		PS(19:0/0:0)	C25H50NO9P	PS(19:0/0:0)	PS(19:0/0:0)	0.904932	4.495	-0.43	0.0113974	0.0374364	-0.489	0.1	0.661596	0.44041	-3.606	0.4	0.0232341	0.0578995	-4.562	0.93	0.0311008	0.0693977	X				1.70514e+06	1.99756e+06	1.73225e+06	2.4385e+06	2.62627e+06	2.25913e+06	1.22768e+06	1.42938e+06	1.47721e+06	977470	1.46058e+06	1.4654e+06
127.0998@9.497	9.497	127.1	Positive				C7H13NO	Nor-psi-tropine; 1-(1-Pyrrolidinyl)-2-propanone	Nor-psi-tropine; 1-(1-Pyrrolidinyl)-2-propanone	1.05782	-6.31	0.65	0.0132445	0.0405582	-0.424	0.11	0.695519	0.450312	-4.476	1.06	0.0248031	0.0605166	-3.295	0.53	0.07124	0.118018	X				19889.5	24874.3	23410.7	13900.5	14361.9	15112.2	14036.3	10841.6	8330.55	8270.91	10033	12061.6
335.0975@16.418	16.418	335.098	Negative				C13H22NO5PS	Fenamiphos sulfon	Fenamiphos sulfon	0.230757	-4.249	0.1	0.0147888	0.0435548	-0.668	0.04	0.557247	0.404502	-1.127	0.07	0.365701	0.317655	-0.32	0.01	0.765923	0.469155					11017	10669.7	10729.4	9992.17	9945.25	10349.9	10052.7	9799.34	11153.6	9712.21	10253.6	10125.1
272.0688@15.629	15.629	272.069	Negative				C15H12O5	4-Hydroxydemethylmedicarpin; Naringenin; 8-Hydroxydihydrodaidzein; 3,4,9-Trihydroxypterocarpan; Licodione; Dihydrobaicalein; Glycinol; Chalconaringenin; 3'-Hydroxydihydrodaidzein; 6-Hydroxydihydrodaidzein; Naringenin chalcone; Butein; Dihydronorwogonin; Butin; 1-Hydroxy-3,7-dimethoxyxanthone; Dihydrogenistein; (-)-Glycinol; Toralactone; (2R,3R)-3,4',7-Trihydroxyflavanone; 4',5,8-Trihydroxyflavano…	4-Hydroxydemethylmedicarpin; Naringenin; 8-Hydroxydihydrodaidzein; 3,4,9-Trihydroxypterocarpan; Licodione; Dihydrobaicalein; Glycinol; Chalconaringenin; 3'-Hydroxydihydrodaidzein; 6-Hydroxydihydrodaidzein; Naringenin chalcone; Butein; Dihydronorwogonin; Butin; 1-Hydroxy-3,7-dimethoxyxanthone; Dihydrogenistein; (-)-Glycinol; Toralactone; (2R,3R)-3,4',7-Trihydroxyflavanone; 4',5,8-Trihydroxyflavano…	0.37302	5.549	-0.3	0.0161406	0.0453985	0.54	-0.06	0.621078	0.42812	0.9	-0.08	0.455631	0.35937	-1.982	0.16	0.121661	0.173317	X				7851.6	8074.87	8243.83	10013.9	9313.3	10505.2	8752.59	9374.69	7577.1	9588.03	8251.55	8891.95
451.2703@16.318	16.318	451.27	Negative	HMDB0011504		LysoPE(16:1(9Z)/0:0); LysoPE(0:0/16:1(9Z)); PC(O-11:1(10E)/2:0)			LysoPE(16:1(9Z)/0:0); LysoPE(0:0/16:1(9Z)); PC(O-11:1(10E)/2:0)	1.27397	3.991	-0.42	0.0170318	0.0465166	-1.199	0.3	0.347496	0.306764	-3.022	0.24	0.0499359	0.0931322	-3.711	0.96	0.0486788	0.0919641	X				31858.1	34913.4	29646.2	45639.2	45003	38401.2	25854.7	28570.3	27003	15700.4	27030.1	25212.2
159.0894@8.593	8.593	159.089	Negative	HMDB0012175		5-Acetamidopentanoate; 3-Dehydrocarnitine; Calystegin A3; (-)-Betonicine; 3-Hydroxystachydrine; N-&alpha;-acetyl-DL-norvaline; 2-Methylbutyrylglycine; Isovalerylglycine; Valerylglycine; N-Acetylvaline	C7H13NO3	Medicanine; Calystegin A3; N-Acetylvaline; Valerylglycine; 5-Acetamidovalerate; 2-Methylbutyrylglycine; Isovalerylglycine; 4-Hydroxystachydrine; 3-Dehydrocarnitine; Turicine; Calystegine A7; Calystegine A6; Betonicine; N-Isovaleroylglycin	5-Acetamidopentanoate; 3-Dehydrocarnitine; Calystegin A3; (-)-Betonicine; 3-Hydroxystachydrine; N-&alpha;-acetyl-DL-norvaline; 2-Methylbutyrylglycine; Isovalerylglycine; Valerylglycine; N-Acetylvaline	1.71474	-6.063	0.79	0.0185519	0.0491376	-0.331	0.13	0.757617	0.466354	-3.951	1.09	0.0293123	0.0671191	-1.449	0.43	0.281286	0.274591	X				36765.7	49711.5	43560.8	24053.7	24499.1	26034.1	27895.2	18798.9	15634.2	12622.3	19704.3	25316.7
451.2706@16.332	16.332	451.271	Positive	HMDB0011504		LysoPE(16:1(9Z)/0:0); LysoPE(0:0/16:1(9Z))			LysoPE(16:1(9Z)/0:0); LysoPE(0:0/16:1(9Z))	0.933237	5.235	-0.62	0.0188364	0.049627	-0.357	0.08	0.746933	0.462849	-2.546	0.35	0.0674004	0.112388	-5.18	1.05	0.0289001	0.066823	X				33770.2	42094.6	33216.5	56206.3	58222.6	52479.4	27632.5	31611.1	25846.9	20699.3	28059.4	33110.1
159.0897@8.598	8.598	159.09	Positive	HMDB0012154		3-Dehydrocarnitine; 5-Acetamidopentanoate; N-&alpha;-acetyl-DL-norvaline; 2-Methylbutyrylglycine; Isovalerylglycine; Valerylglycine; N-Acetylvaline	C7H13NO3	Medicanine; Calystegin A3; N-Acetylvaline; Valerylglycine; 5-Acetamidovalerate; 2-Methylbutyrylglycine; Isovalerylglycine; 4-Hydroxystachydrine; 3-Dehydrocarnitine; Turicine; Calystegine A7; Calystegine A6; Betonicine; N-Isovaleroylglycin	3-Dehydrocarnitine; 5-Acetamidopentanoate; N-&alpha;-acetyl-DL-norvaline; 2-Methylbutyrylglycine; Isovalerylglycine; Valerylglycine; N-Acetylvaline	1.61752	-5.643	0.9	0.0191826	0.0503874	-0.39	0.14	0.717338	0.456	-3.361	1.08	0.0425092	0.0839342	-1.361	0.33	0.297271	0.281329					53699.2	76850.3	68120.6	33926.1	33848.1	37552.5	45511.9	27213.5	23857.7	20399.5	30832.2	34863.6
648.3369@17.579	17.579	648.337	Negative				C37H48N2O8	Cytotrienin	Cytotrienin	0.135409	-4.486	0.1	0.0209078	0.053242	-1.033	0.04	0.406137	0.336728	-0.042	0	0.970224	0.517073	1.812	-0.06	0.19194	0.223555					50145.3	50157.2	52266.1	46772.1	47771.3	47774.7	51010.8	50455.7	50984.9	47578.7	51598.4	49668.4
155.0948@9.495	9.495	155.095	Positive				C8H13NO2	Arecolin; Arecoline	Arecolin; Arecoline	1.00889	-4.889	0.62	0.022981	0.0575973	-0.333	0.09	0.756289	0.466192	-4.767	1.05	0.0133076	0.0405582	-2.452	0.53	0.122993	0.174382			X		238458	316554	272536	167619	182743	185511	169945	122626	110666	94116.8	130518	154577
527.3024@17.204	17.204	527.302	Positive	HMDB0011494		LysoPE(0:0/22:5(4Z,7Z,10Z,13Z,16Z)); LysoPE(0:0/22:5(7Z,10Z,13Z,16Z,19Z)); LysoPE(22:5(4Z,7Z,10Z,13Z,16Z)/0:0); LysoPE(22:5(7Z,10Z,13Z,16Z,19Z)/0:0)	C27H46NO7P	LysoPE(22:5(4Z,7Z,10Z,13Z,16Z)/0:0); LysoPE(0:0/22:5(7Z,10Z,13Z,16Z,19Z)); LysoPE(0:0/22:5(4Z,7Z,10Z,13Z,16Z)); LysoPE(22:5(7Z,10Z,13Z,16Z,19Z)/0:0)	LysoPE(0:0/22:5(4Z,7Z,10Z,13Z,16Z)); LysoPE(0:0/22:5(7Z,10Z,13Z,16Z,19Z)); LysoPE(22:5(4Z,7Z,10Z,13Z,16Z)/0:0); LysoPE(22:5(7Z,10Z,13Z,16Z,19Z)/0:0)	0.724317	3.754	-0.75	0.0239071	0.0590722	-1.538	0.22	0.210932	0.233548	-0.298	0.05	0.780823	0.470701	-5.656	1.02	0.0124587	0.0393851				X	41845.5	33221.4	32621.7	68149.8	66075.3	47880.2	36034.5	29310.3	38722.7	32505.4	27000.7	29489.5
299.2848@17.854	17.854	299.285	Positive				C18H37NO2	Palmitoylethanolamide; 3-Dehydrosphinganine; 5-hydroxy,3E-sphingosine; Sphingosine; Sphingosin; (8Z,d18:1) sphingosine; Palmitoyl ethanolamide; DErySphingosine; D-erythro-C18-Sphingosin	Palmitoylethanolamide; 3-Dehydrosphinganine; 5-hydroxy,3E-sphingosine; Sphingosine; Sphingosin; (8Z,d18:1) sphingosine; Palmitoyl ethanolamide; DErySphingosine; D-erythro-C18-Sphingosin	0.243203	-4.336	0.19	0.0249068	0.0605166	-1.461	0.1	0.234586	0.24633	-9.801	0.62	0.00562263	0.026875	-10.156	0.53	0.000563701	0.0116197			X	X	155678	155560	149731	130253	142293	132571	108888	95635.8	96616.2	90444.9	97919.8	91994.5
607.3101@16.42	16.42	607.31	Negative				C31H41N7O6	Chymostatin	Chymostatin	0.93288	4.023	-0.39	0.0250528	0.0607029	-0.479	0.11	0.665283	0.441234	-3.266	0.42	0.0320353	0.0708394	-4.483	0.91	0.0378582	0.0776776					135103	163926	141898	193008	201836	180323	95467.1	116603	117541	77198.3	117586	115605
312.2088@18.908	18.908	312.209	Negative				C21H28O2	Delta(1)-progesterone; Pregna-4,16-diene-3,20-dion; cis-Guggulsteron; Ethisterone; Tibolon; 16,17-didehydroprogesterone; 16-Dehydroprogesterone; Tetrahydrogestrinone; Norgestrel; Ethisteron; Dydrogesterone; pregna-4,9(11)-diene-3,20-dione; Levonorgestrel	Delta(1)-progesterone; Pregna-4,16-diene-3,20-dion; cis-Guggulsteron; Ethisterone; Tibolon; 16,17-didehydroprogesterone; 16-Dehydroprogesterone; Tetrahydrogestrinone; Norgestrel; Ethisteron; Dydrogesterone; pregna-4,9(11)-diene-3,20-dione; Levonorgestrel	0.161291	-4.808	0.04	0.0265965	0.0636647	0.829	-0.04	0.465009	0.36155	-1.577	0.06	0.245864	0.253307	0.688	-0.02	0.560553	0.405392					225819	221762	225390	217552	217315	218701	205535	212387	226014	216223	227233	217432
231.1473@10.195	10.195	231.147	Positive	HMDB0002013		O-Butanoylcarnitine; Isobutyryl-L-carnitine	C11H21NO4	N-.alpha.-(tert-Butoxycarbonyl)-L-Isoleucin; Butyrylcarnitin; Isobutyryl-L-carnitine; Butyrylcarnitine; N-.alpha.-(tert-Butoxycarbonyl)-L-leucin	O-Butanoylcarnitine; Isobutyryl-L-carnitine	0.984773	-4.103	0.54	0.0269226	0.0638191	0.351	-0.1	0.743589	0.462602	-7.435	1.76	0.00417514	0.023039	-5.815	1.13	0.0181637	0.0485865			X	X	26290.5	34524.6	28367	19877.2	22016.6	19208.8	11028.2	8849.46	6724.41	7308.6	9708.82	11321.4
173.1051@9.49	9.49	173.105	Negative	HMDB0002087		Isovalerylsarcosine (confirmed by MS2)	C8H15NO3	Swainsonin; N-Acetyl-D-norleucin; Isovalerylalanine; 6-Dimethylamino-4-ketohexanoic acid; Isovalerylsarcosine; L-Leucine, N-acetyl; Hexanoylglycine; L-Isoleucine, N-acetyl-; N-Acetylleucine	Isovalerylsarcosine (confirmed by MS2)	1.23729	-4.936	0.73	0.0298649	0.0677854	-0.382	0.12	0.72181	0.456542	-4.352	1.14	0.0168937	0.0463543	-2.193	0.54	0.153914	0.195397			X		272674	383896	321464	188486	192140	205101	198486	129679	122703	98320.2	142244	174229
507.3327@17.186	17.186	507.333	Positive	HMDB0011482		LysoPE(0:0/20:1(11Z)); LysoPE(20:1(11Z)/0:0); PC(17:1(9Z)/0:0)			LysoPE(0:0/20:1(11Z)); LysoPE(20:1(11Z)/0:0); PC(17:1(9Z)/0:0)	1.17697	3.894	-0.39	0.0303827	0.0681431	-0.04	0.01	0.970743	0.517073	-1.328	0.32	0.307298	0.285951	-5.462	0.72	0.00554497	0.0266494				X	431274	389697	394901	469771	573299	556940	237859	352923	409419	287383	323299	362175
173.1053@9.496	9.496	173.105	Positive	HMDB0011756		N-Acetyl-L-leucine; Hexanoylglycine; Isovalerylalanine; Isovalerylsarcosine	C8H15NO3	Swainsonin; N-Acetyl-D-norleucin; Isovalerylalanine; 6-Dimethylamino-4-ketohexanoic acid; Isovalerylsarcosine; L-Leucine, N-acetyl; Hexanoylglycine; L-Isoleucine, N-acetyl-; N-Acetylleucine	N-Acetyl-L-leucine; Hexanoylglycine; Isovalerylalanine; Isovalerylsarcosine	1.12457	-4.859	0.7	0.0323553	0.0712877	-0.283	0.09	0.791167	0.473055	-4.487	1.2	0.0163428	0.0456712	-2.552	0.58	0.120371	0.172684			X		395381	553650	457742	276644	282208	298426	274627	186942	162492	140386	207771	236855
667.2786@17.951	17.951	667.279	Negative				C39H41NO9	Neoacrimarine B	Neoacrimarine B	0.522686	4.288	-0.13	0.0331311	0.0722689	0.078	-0.01	0.943379	0.509367	-4.326	0.53	0.0482863	0.0916184	-10.702	0.65	0.00165434	0.0146167				X	119420	122346	121380	136808	133004	127778	70426.9	91398.2	90575.1	78072.6	87137.3	87584.2
209.0816@9.492	9.492	209.082	Negative				C9H11N3O3	4-Acetamido-2-amino-6-nitrotoluene	4-Acetamido-2-amino-6-nitrotoluene	1.36443	-4.376	0.63	0.0335088	0.0727301	-0.419	0.14	0.698426	0.451192	-4.727	1.12	0.0119138	0.0385964	-2.413	0.63	0.129957	0.180148			X		12193.1	16894.6	14692.9	8964.31	9947.19	9188.49	8683.7	5955.02	5662.32	4237.14	7082.68	7368.36
569.3489@17.304	17.304	569.349	Positive	HMDB0010403		LysoPC(22:5(7Z,10Z,13Z,16Z,19Z)); LysoPC(22:5(4Z,7Z,10Z,13Z,16Z))			LysoPC(22:5(7Z,10Z,13Z,16Z,19Z)); LysoPC(22:5(4Z,7Z,10Z,13Z,16Z))	0.566903	4.676	-0.46	0.0336672	0.0728699	-0.4	0.06	0.719935	0.4561	-1.935	0.26	0.184516	0.216349	-7.208	0.78	0.00521826	0.0262003				X	994873	1.00214e+06	949689	1.37581e+06	1.49576e+06	1.19368e+06	693877	833815	952181	739324	834162	793940
594.534@17.121	17.121	594.534	Positive				C41H70O2	CE(14:1(9Z)); 14:1 Cholesteryl ester	CE(14:1(9Z)); 14:1 Cholesteryl ester	0.405766	-3.201	0.29	0.0337399	0.0728699	-0.756	0.08	0.504627	0.380187	-9.039	1.03	0.00197205	0.0155401	-9.774	0.83	0.000877531	0.0118906			X	X	139061	151308	131415	126268	109072	110346	77390.7	68055	61201.7	66598.2	67463.2	60320.4
229.1331@10.864	10.864	229.133	Positive				C11H19NO4	Butenylcarnitine	Butenylcarnitine	0.369583	-3.255	0.36	0.0351715	0.075219	-1.837	0.19	0.152405	0.194092	-7.219	0.77	0.00362572	0.0214285	-5.389	0.6	0.00710368	0.0295886			X	X	75532.3	92963.1	79732.4	69981.4	59936.4	62703.2	45059.1	51596.4	48900	39568.8	40125.4	47891.1
181.1103@10.89	10.89	181.11	Positive				C10H15NO2	5-(1-Pyrrolidinylmethyl)-2-furanmethanol; 2-(Benzylmethylamino)ethanol N-oxide; 2,5-Dimethyl-4-(1-pyrrolidinyl)-3(2H)-furanone; Etilefrine; 2-(5-Methyl-2-furanyl)-3-piperidinol; Benzeneethanamine, 3,4-dimethoxy-; 3-O-Methyl-a-methyldopamine; 3,4-Dimethoxyphenylethylamine; beta-O-Methylynephrine; (R)-2-Nitro-p-mentha-1,5-diene; cis-6-Nitro-p-mentha-1(7),2-diene	5-(1-Pyrrolidinylmethyl)-2-furanmethanol; 2-(Benzylmethylamino)ethanol N-oxide; 2,5-Dimethyl-4-(1-pyrrolidinyl)-3(2H)-furanone; Etilefrine; 2-(5-Methyl-2-furanyl)-3-piperidinol; Benzeneethanamine, 3,4-dimethoxy-; 3-O-Methyl-a-methyldopamine; 3,4-Dimethoxyphenylethylamine; beta-O-Methylynephrine; (R)-2-Nitro-p-mentha-1,5-diene; cis-6-Nitro-p-mentha-1(7),2-diene	1.1851	-4.01	0.46	0.0372729	0.0776253	0.302	-0.08	0.782796	0.471241	-14.654	2.3	0.000130595	0.00958166	-7.409	1.77	0.0151103	0.0437648			X	X	44144.2	57057.5	49674	38238.5	34712.6	36334.2	10666.9	11262.2	8667.56	7770.15	11963.2	13202.9
160.1098@12.413	12.413	160.11	Negative	HMDB0000486		7-Hydroxyoctanoic acid; 8-Hydroxyoctanoate; (7R)-7-hydroxyoctanoic Acid; Hydroxyoctanoic acid; 3-Hydroxyoctanoic acid; (R)-2-Hydroxycaprylic acid; (R)-3-Hydroxyoctanoic acid; Ethyl (¸æåñàº)-3-hydroxyhexanoate; (+/-)-Ethyl 2-hydroxy-3-methylvalerate; Isoamyl lactate; Ethyl 2-hydroxy-4-methylpentanoate	C8H16O3	4-Hydroxyvalproic acid; (R)-2-Hydroxycaprylic acid; 8-hydroxy caprylic acid; 5,5-Dimethyl-1,3-dioxane-2-ethanol; 2-Hydroxyoctanoic acid; (+/-)-Ethyl 2-hydroxy-3-methylvalerate; Hydroxyoctanoic acid; 3-Hydroxyvalproic acid; 6-hydroxy caprylic acid; Isoamyl lactate; 7-Hydroxyoctanoic acid; 5-Hydroxyvalproic acid; (.+/-.)-2-Hydroxyoctanoic acid; 3-Hydroxyoctanoic acid; (R)-3-Hydroxyoctanoic acid; Pe…	7-Hydroxyoctanoic acid; 8-Hydroxyoctanoate; (7R)-7-hydroxyoctanoic Acid; Hydroxyoctanoic acid; 3-Hydroxyoctanoic acid; (R)-2-Hydroxycaprylic acid; (R)-3-Hydroxyoctanoic acid; Ethyl (¸æåñàº)-3-hydroxyhexanoate; (+/-)-Ethyl 2-hydroxy-3-methylvalerate; Isoamyl lactate; Ethyl 2-hydroxy-4-methylpentanoate	1.16669	-3.122	0.5	0.0375517	0.0776776	1.238	-0.39	0.283807	0.275523	-6.436	1.51	0.00894236	0.0336128	-2.385	0.63	0.0959056	0.144387			X		25131.7	29902.6	31648.6	18708.7	24195.7	18724	11104.7	7533.28	12202.3	17361.3	13319.8	9938.55
138.0681@9.497	9.497	138.068	Positive				C8H10O2	2-Phenoxyethanol; 1-(2-Furyl)butan-3-one; 3-Acetyl-2,5-dimethylfuran; 2-Methoxy-5-methylphenol; Benzeneethanol, 2-hydroxy-; 1,4-Dimethoxybenzene; 2,6-Dimethyl-1,4-benzenediol; 2-Methoxy-4-methylphenol; 3-Ethyl-1,2-benzenediol; Benzeneethanol, 3-hydroxy-; 4-Ethoxyphenol; 4-Methoxybenzyl alcohol; 4-Ethyl-1,2-benzenediol; 2-Acetyl-3,5-dimethylfuran; Benzeneethanol, 4-hydroxy-; 2-Methoxybenzyl alcoho…	2-Phenoxyethanol; 1-(2-Furyl)butan-3-one; 3-Acetyl-2,5-dimethylfuran; 2-Methoxy-5-methylphenol; Benzeneethanol, 2-hydroxy-; 1,4-Dimethoxybenzene; 2,6-Dimethyl-1,4-benzenediol; 2-Methoxy-4-methylphenol; 3-Ethyl-1,2-benzenediol; Benzeneethanol, 3-hydroxy-; 4-Ethoxyphenol; 4-Methoxybenzyl alcohol; 4-Ethyl-1,2-benzenediol; 2-Acetyl-3,5-dimethylfuran; Benzeneethanol, 4-hydroxy-; 2-Methoxybenzyl alcoho…	1.14599	-4.352	0.66	0.0375719	0.0776776	-0.192	0.06	0.857347	0.48765	-4.242	1.09	0.0169052	0.0463543	-2.1	0.49	0.162944	0.200665			X		21979.4	30469.4	23059.2	14855	16113	16230.9	15398.9	11047.4	9342.97	8185.32	12462.5	13756.3
174.0893@10.736	10.736	174.089	Negative	HMDB0000893		Suberic acid; Dimethyl adipate; Ethyladipicacid; 3-Methylpimelic acid	C8H14O4	Ethyladipic acid; 2,4-Dimethyladipic acid; Diethyl succinate; Dimethyl adipate; 2-Propylglutaric acid; 3-Methylpimelic acid; Suberic acid	Suberic acid; Dimethyl adipate; Ethyladipicacid; 3-Methylpimelic acid	0.248242	-3.203	0.24	0.0383178	0.0781273	-0.861	0.05	0.447118	0.355693	-3.425	0.23	0.0285508	0.0664186	-0.698	0.05	0.534696	0.395768					23885.5	25077.1	22617.9	20730	18575.2	21363.6	21750.1	19911.8	19206.2	19493.3	20313.2	18782.8
294.1216@9.326	9.326	294.122	Positive	HMDB0029156		Glutamylphenylalanine; Tyrosyl-Hydroxyproline; Hydroxyprolyl-Tyrosine	C14H18N2O5	Glutamylphenylalanine; L-gamma-Glutamyl-beta-phenyl-beta-L-alanine; Hydroxyprolyl-Tyrosine; 4'-tert-Butyl-2',6'-dimethyl-3',5'-dinitroacetophenone; Tyrosyl-Hydroxyproline; Aspart; Aspartame; N-gamma-L-Glutamyl-L-phenylalanine; gamma-Glutamylphenylalanine	Glutamylphenylalanine; Tyrosyl-Hydroxyproline; Hydroxyprolyl-Tyrosine	5.09168	-3.261	0.63	0.0387827	0.0788913	0.126	-0.06	0.908699	0.50048	-6.323	1.55	0.00338949	0.0210779	-1.842	0.86	0.194446	0.224319			X		26279.1	18457.8	19159.9	12463.5	12837.5	15713.9	5566.22	7940.52	8359.29	8001.95	12475.6	4209.1
188.1411@14.45	14.45	188.141	Negative	HMDB0002203		3-Hydroxycapric acid; (R)-3-Hydroxydecanoic acid; 9-Hydroxydecanoic acid	C10H20O3	2-Hexyl-1,3-dioxan-5-ol; 10-hydroxy capric acid; 9-Hydroxydecanoic acid; 4-hydroxy capric acid; 5-hydroxy capric acid; Ethyl (?)-3-hydroxyoctanoate; cis-p-Menthane-1,7,8-triol; 2-hydroxy capric acid; 3-Hydroxydecanoic acid; 3-Hydroxycapric acid; 6-hydroxy-3,7-dimethyloctanoic acid; (R)-3-Hydroxydecanoic acid; (1R,2R,4R,8R)-p-Menthane-2,8,9-triol; (1R,2R,4S)-p-Menthane-1,2,8-triol; 7-Methyl-3-meth…	3-Hydroxycapric acid; (R)-3-Hydroxydecanoic acid; 9-Hydroxydecanoic acid	2.07011	-4.111	0.86	0.0395779	0.0799159	1.183	-0.5	0.304589	0.285318	-7.124	2.35	0.0156621	0.0447702	-2.974	0.99	0.0452966	0.0872709			X		32326	33349.7	37336.6	17264.9	24774.1	15759.2	9729.66	4486.12	6984.86	13719.8	8233.36	7579.83
240.0667@8.795	8.795	240.067	Negative				C9H20OS3	Propyl 1-(propylsulfinyl)propyl disulfide	Propyl 1-(propylsulfinyl)propyl disulfide	3.67709	3.286	-0.27	0.0397554	0.0799159	0.115	-0.05	0.915199	0.502212	-0.427	0.18	0.70883	0.454556	-1.67	0.4	0.228641	0.243597					52281	52011.5	45020.3	60874.2	56607.3	62656.2	25389.4	50547.5	65914	40421.5	62772.3	37327.7
310.1781@15.689	15.689	310.178	Negative				C17H26O5	Valdiate; Botrydial; 3-Hydroxy-6,8-dimethoxy-7(11)-eremophilen-12,8-olide	Valdiate; Botrydial; 3-Hydroxy-6,8-dimethoxy-7(11)-eremophilen-12,8-olide	0.119825	-3.275	0.11	0.0411445	0.0817674	-1.39	0.03	0.237144	0.24842	-0.983	0.03	0.394376	0.332029	1.778	-0.05	0.150089	0.193348					184463	188414	197854	174476	172681	179966	190205	183825	183280	178324	179815	185878
203.1156@9.021	9.021	203.116	Positive			N-lactoyl-Leucine			N-lactoyl-Leucine	0.961545	-4.719	0.73	0.0412249	0.0817674	-0.345	0.09	0.748219	0.462849	-5.273	1.34	0.00748661	0.0303407	-4.336	0.7	0.0484344	0.0917006			X		20704.9	29562.9	22623.2	14275.6	14468.2	14669.6	12391.1	8838.76	7722.26	7102.94	9880.42	10003.7
407.1154@16.941	16.941	407.115	Negative				C16H15F6N5O	Sitagliptin	Sitagliptin	0.379181	4.567	-0.12	0.0432119	0.0849382	-1.529	0.14	0.259452	0.261756	1.577	-0.15	0.238212	0.248942	-7.241	0.11	0.0160015	0.0452961					43125	40547.6	41320.6	45443.8	45197.7	45211.7	50438.1	47987.3	40840.4	41907.4	41116.9	42657
215.1523@11.956	11.956	215.152	Positive	HMDB0013279		N-Nonanoylglycine	C11H21NO3	L-Isoleucine, N-pivaloyl; L-Leucine, N-pivaloyl; N-Nonanoylglycine	N-Nonanoylglycine	0.909877	-3.852	0.43	0.044398	0.0863	-0.442	0.11	0.682233	0.44779	-5.662	1.26	0.0100341	0.0355338	-5.597	0.94	0.0249058	0.0605166			X		216384	278646	252847	192427	182599	176991	135931	89455.4	92036	77441.1	100526	113809
213.1365@11.67	11.67	213.137	Positive	HMDB0094807		2-nonenoylglycine; 3-nonenoylglycine; 4-nonenoylglycine; 5-nonenoylglycine; 6-nonenoylglycine; 7-nonenoylglycine; 8-nonenoylglycine; N-heptanoyl-homoserine lactone	C11H19NO3	N-Heptanoyl-L-homoserine lacton; N-Heptanoyl-DL-homoserine lacton	2-nonenoylglycine; 3-nonenoylglycine; 4-nonenoylglycine; 5-nonenoylglycine; 6-nonenoylglycine; 7-nonenoylglycine; 8-nonenoylglycine; N-heptanoyl-homoserine lactone	0.5509	-3.632	0.4	0.0448404	0.0869667	1.255	-0.18	0.304829	0.285318	-15.387	1.82	0.000458894	0.0114478	-9.137	1.24	0.00640324	0.0283328			X	X	94627.5	120961	109910	86297.7	80310.4	78528.7	31831.3	31899.8	28258.7	30024.6	33854.7	40834.2
203.1155@9.018	9.018	203.115	Negative	HMDB0000201		Acetylcarnitine (same as in POS)			Acetylcarnitine (same as in POS)	1.05498	-4.119	0.64	0.0460583	0.0883493	-0.567	0.17	0.601281	0.42226	-4.642	1.21	0.0121812	0.0391723	-3.374	0.74	0.0727322	0.119684			X		21873.1	31496.6	25347	16151.9	16268.1	17390.5	15005.4	9530.45	9790.7	7560.1	10201.1	12699.2
240.0996@12.744	12.744	240.1	Negative	HMDB0142074		3-(2,3,4-trimethoxyphenyl)propanoic acid; 4-(3-hydroxyprop-1-en-1-yl)-2,3,6-trimethoxyphenol; 3-(4-hydroxy-2,3,5-trimethoxyphenyl)propanal; 3-(6,7-dimethoxy-2H-1,3-benzodioxol-5-yl)propan-1-ol; 4-hydroxy-5-(3-hydroxy-4-methoxyphenyl)pentanoic acid; 4-hydroxy-5-(4-hydroxy-3-methoxyphenyl)pentanoic acid; 2-(hydroxymethyl)-7-methoxy-2-methyl-3,4-dihydro-2H-1-benzopyran-4,5-diol; 7-methoxy-2,2-dimeth…	C12H16O5	Ethyl 3,4,5-trimethoxybenzoate; 3-(3,4,5-Trimethoxyphenyl)propanoic acid; Isopropyl 3-(3,4-dihydroxyphenyl)-2-hydroxypropanoate; 3-Carboxy-4-methyl-5-propyl-2-furanpropanoic acid; 3-Carboxy-4-methyl-5-propyl-2-furanpropionic acid	3-(2,3,4-trimethoxyphenyl)propanoic acid; 4-(3-hydroxyprop-1-en-1-yl)-2,3,6-trimethoxyphenol; 3-(4-hydroxy-2,3,5-trimethoxyphenyl)propanal; 3-(6,7-dimethoxy-2H-1,3-benzodioxol-5-yl)propan-1-ol; 4-hydroxy-5-(3-hydroxy-4-methoxyphenyl)pentanoic acid; 4-hydroxy-5-(4-hydroxy-3-methoxyphenyl)pentanoic acid; 2-(hydroxymethyl)-7-methoxy-2-methyl-3,4-dihydro-2H-1-benzopyran-4,5-diol; 7-methoxy-2,2-dimeth…	0.22506	-2.83	0.07	0.047368	0.0904648	-1.387	0.09	0.265317	0.26553	-2.372	0.14	0.119545	0.172042	-4.912	0.15	0.0107676	0.0365055					16774.7	16199.1	16846.9	16032.4	15425	15965.3	16290.2	14454.4	14566.4	13819.2	14157.4	14689
252.0998@14.555	14.555	252.1	Negative				C13H16O5	1-(2,4,6-Trimethoxyphenyl)-1,3-butanedione; Methyl 3,4,5-trimethoxycinnamate; Trinexapac-ethyl	1-(2,4,6-Trimethoxyphenyl)-1,3-butanedione; Methyl 3,4,5-trimethoxycinnamate; Trinexapac-ethyl	0.476391	-3.112	0.08	0.0494549	0.0931006	-0.306	0.03	0.788103	0.472484	-0.699	0.08	0.555239	0.403714	-1.596	0.04	0.225689	0.242519					326514	332441	322909	303468	319237	307848	360355	276911	297565	304781	299156	302919
252.1359@14.202	14.202	252.136	Negative				C14H20O4	2,2,4,4-Tetramethyl-6-(1-oxobutyl)-1,3,5-cyclohexanetrione; 3alpha-Hydroxyoreadone; QH(2)	2,2,4,4-Tetramethyl-6-(1-oxobutyl)-1,3,5-cyclohexanetrione; 3alpha-Hydroxyoreadone; QH(2)	0.501579	3.914	-0.27	0.0497872	0.0931322	1.265	-0.15	0.323779	0.295626	0.587	-0.08	0.596506	0.421118	-1.207	0.04	0.305959	0.285355					17937.7	19721.4	21067	23391.7	24093.5	23230.6	17524.5	22690.8	22140.3	23707.6	22267.6	22961.8
199.1208@10.886	10.886	199.121	Negative	HMDB0094801		2-octenoylglycine; 4-octenoylglycine; 3-octenoylglycine; 5-octenoylglycine; 6-octenoylglycine; 7-octenoylglycine	C10H17NO3	Ecgonine methyl ester; N-Hexanoyl-L-homoserine lactone; Neotussilagine; N-Hexanoyl-DL-homoserine lactone	2-octenoylglycine; 4-octenoylglycine; 3-octenoylglycine; 5-octenoylglycine; 6-octenoylglycine; 7-octenoylglycine	0.840963	-3.453	0.52	0.0503299	0.0936672	-0.097	0.02	0.930278	0.505683	-8.713	1.34	0.00453036	0.0241913	-4.351	0.83	0.0357713	0.0759737			X		38801.3	54363.1	47049.3	34720.4	30498.3	31545.8	19913.8	17682.1	17403.3	14164.5	19130.4	21751.7
215.1154@10.034	10.034	215.115	Negative	HMDB0013124		Propenoylcarnitine (same as in POS)	C10H17NO4	Propenoylcarnitine; L-Proline, N-[(1,1-dimethylethoxy)carbonyl]-	Propenoylcarnitine (same as in POS)	0.620697	-3.068	0.5	0.0518052	0.0960044	-0.314	0.04	0.769863	0.470536	-8.183	1.39	0.00238815	0.0174077	-6.913	0.93	0.00316768	0.0203734			X	X	32177.9	45354.8	37618.4	27637.2	24121.5	28982.4	16444.5	13403.1	13877.4	12151.5	14709.2	15599.4
141.1152@10.354	10.354	141.115	Positive				C8H15NO	(?)-Pelletierine; Physoperuvine; 1-(1-Pyrrolidinyl)-2-butanone; Conhydrinone; 3-(1-Pyrrolidinyl)-2-butanone; (R)-Pelletierine	(?)-Pelletierine; Physoperuvine; 1-(1-Pyrrolidinyl)-2-butanone; Conhydrinone; 3-(1-Pyrrolidinyl)-2-butanone; (R)-Pelletierine	0.920039	-4.189	0.41	0.0524998	0.0968812	0.233	-0.06	0.828103	0.479814	-8.231	1.46	0.0022101	0.0166653	-5.071	1	0.0367489	0.0769002			X		52408.3	65803.2	56314.8	43653.8	43792.4	43672.5	24992	21351.6	17513.2	16694.4	25164.9	25060.8
297.0899@8.702	8.702	297.09	Positive	HMDB0001173		5'-Methylthioadenosine	C11H15N5O3S	5'-Methylthioadenosine; Adenosine, 5'-S-methyl-5'-thio-; 5'-S-Methylthioadenosine	5'-Methylthioadenosine	7.88616	-3.609	0.87	0.0536673	0.0986194	-0.416	0.24	0.705794	0.453607	-3.387	1.17	0.0280575	0.06562	-1.039	0.54	0.404767	0.336394					44716.8	26514.1	29268.5	19305.1	17953.2	16347.5	19597.5	14697.5	10597.6	14913.7	20155.3	6194.94
201.138@11.177	11.177	201.138	Positive				C10H19NO3	N-(5-Methyl-3-oxohexyl)alanine; Capryloylglycine; N-Acetylaminooctanoic acid; Valproylglycine	N-(5-Methyl-3-oxohexyl)alanine; Capryloylglycine; N-Acetylaminooctanoic acid; Valproylglycine	1.10998	-4.019	0.51	0.0539928	0.0990096	0.651	-0.16	0.567913	0.409188	-10.423	1.59	0.000830193	0.0118906	-4.113	0.93	0.0534964	0.0985124			X		189639	254973	228868	159518	157671	153897	80978.3	76149.5	65987.5	61305.8	88787.9	103623
187.1211@10.353	10.353	187.121	Positive	HMDB0013010		N-Heptanoylglycine	C9H17NO3	Polyethylene glycol; 7-Keto-8-aminopelargonic acid; N-Heptanoylglycine	N-Heptanoylglycine	1.1887	-3.809	0.42	0.0556157	0.101303	0.148	-0.04	0.889929	0.496126	-8.305	1.64	0.00212968	0.0161985	-4.969	1.17	0.0369727	0.077184			X		1.39321e+06	1.78731e+06	1.48328e+06	1.15738e+06	1.18533e+06	1.12675e+06	600591	506321	404846	370951	578872	626499
215.1516@11.951	11.951	215.152	Negative	HMDB0013279		N-Nonanoylglycine	C11H21NO3	L-Isoleucine, N-pivaloyl; L-Leucine, N-pivaloyl; N-Nonanoylglycine	N-Nonanoylglycine	0.771458	-3.426	0.42	0.0560962	0.101589	-0.118	0.02	0.912026	0.501099	-7.515	1.25	0.00169359	0.014725	-4.893	0.86	0.0320708	0.0708394			X		133562	175988	152213	121040	111700	111385	75915.9	58895.2	59284	51659.8	62532.3	77925.6
195.126@11.668	11.668	195.126	Positive				C11H17NO2	2-hydroxymexiletine; p-hydroxymexiletine; 2,5-Dimethoxyamphetamine	2-hydroxymexiletine; p-hydroxymexiletine; 2,5-Dimethoxyamphetamine	0.732956	-3.39	0.4	0.0564211	0.101796	0.574	-0.1	0.61326	0.426038	-14.195	1.8	0.000717117	0.011695	-7.647	1.29	0.0121612	0.0391723			X	X	56262	73592.7	64891.8	50333.3	50023.3	46233.3	19356.1	19370.5	17128.7	16632	19337.7	24598.5
430.1612@8.795	8.795	430.161	Negative				C23H26O8	8-Acetoxy-4'-methoxypinoresinol; Cubebinone; 17.beta.-Hydroxy Wortmannin; Sesartemin	8-Acetoxy-4'-methoxypinoresinol; Cubebinone; 17.beta.-Hydroxy Wortmannin; Sesartemin	3.90189	2.659	-0.41	0.0564431	0.101796	0.163	-0.08	0.881129	0.492382	-0.223	0.1	0.841685	0.4832	-1.829	0.43	0.163802	0.201232					17985.4	18845	14732	23571.2	19646.2	25437.1	9086.47	18895.8	23786.2	14585.5	22529.2	14563.9
187.1208@10.346	10.346	187.121	Negative	HMDB0013010		N-Heptanoylglycine	C9H17NO3	Polyethylene glycol; 7-Keto-8-aminopelargonic acid; N-Heptanoylglycine	N-Heptanoylglycine	0.93411	-3.687	0.53	0.0583657	0.103558	-0.663	0.17	0.545625	0.399046	-5.747	1.2	0.00466375	0.0242821	-4.158	0.83	0.0494932	0.0931006			X		884067	1.23323e+06	999330	738066	715399	688158	555759	401154	406248	312383	407939	502651
183.1261@11.178	11.178	183.126	Positive				C10H17NO2	Methyprylon	Methyprylon	1.74373	-3.527	0.54	0.0592508	0.104489	0.456	-0.15	0.679605	0.447629	-10.036	2.13	0.000555958	0.0116197	-4.811	1.44	0.0379121	0.0776776			X		99211.8	140152	126956	81261.4	87699.6	80473.2	33232.3	27422.9	23075.4	20683.1	33745.8	41312.7
201.1364@11.172	11.172	201.136	Negative	HMDB0000832		Capryloylglycine; Valproylglycine; N-Acetylaminooctanoic acid	C10H19NO3	N-(5-Methyl-3-oxohexyl)alanine; Capryloylglycine; N-Acetylaminooctanoic acid; Valproylglycine	Capryloylglycine; Valproylglycine; N-Acetylaminooctanoic acid	1.23881	-3.804	0.48	0.0607097	0.106206	0.079	-0.02	0.941265	0.508854	-6.324	1.37	0.00446913	0.0241306	-3.566	0.86	0.0698643	0.115959			X		118598	159800	142939	101519	98476.3	99905.5	68656.1	49989.9	46002.8	40591.6	56416.4	72411.2
519.333@16.697	16.697	519.333	Positive	HMDB0010386		LysoPC(18:2(9Z,12Z)); 2-linoleoyl-sn-glycero-3-phosphocholine	C26H50NO7P	LysoPC(18:2(9Z,12Z)); PC(18:2(2E,4E)/0:0)	LysoPC(18:2(9Z,12Z)); 2-linoleoyl-sn-glycero-3-phosphocholine	0.728526	2.644	-0.22	0.061546	0.10691	-0.797	0.14	0.496413	0.375922	-1.633	0.28	0.224677	0.242373	-7.549	0.63	0.0019458	0.0155401				X	1.56985e+07	1.39642e+07	1.45328e+07	1.84621e+07	1.71309e+07	1.57924e+07	1.04971e+07	1.11988e+07	1.51655e+07	1.18304e+07	1.08332e+07	1.04622e+07
169.1101@10.353	10.353	169.11	Positive				C9H15NO2	Homoarecoline	Homoarecoline	0.992358	-3.761	0.41	0.061827	0.107089	-0.095	0.02	0.929956	0.505683	-8.575	1.45	0.00118362	0.0126258	-5.11	1.06	0.035785	0.0759737			X		715031	918556	768308	602698	607786	591833	340457	294296	249279	216105	322726	341270
213.1366@11.662	11.662	213.137	Negative	HMDB0094807		2-nonenoylglycine; 3-nonenoylglycine; 4-nonenoylglycine; 5-nonenoylglycine; 6-nonenoylglycine; 7-nonenoylglycine; 8-nonenoylglycine	C11H19NO3	N-Heptanoyl-L-homoserine lacton; N-Heptanoyl-DL-homoserine lacton	2-nonenoylglycine; 3-nonenoylglycine; 4-nonenoylglycine; 5-nonenoylglycine; 6-nonenoylglycine; 7-nonenoylglycine; 8-nonenoylglycine	0.675922	-3.209	0.41	0.0651638	0.110788	-0.18	0.03	0.872787	0.491162	-11.84	1.48	0.00460504	0.0241913	-6.896	1.1	0.014361	0.043019			X	X	65079.4	87092.8	75632.8	59999.1	55190.8	55122.3	27175.3	26042.4	27951.3	22636.6	25369.6	32485.2
210.162@14.48	14.48	210.162	Positive				C13H22O2	Propyl 2,4-decadienoate; Tsibulin 1; alpha-Terpineol propanoate; Neryl propionate; Citral propylene glycol acetal; Methyl (2E,6Z)-dodecadienoate; Octahydro-2,5,5,8a-tetramethyl-7H-1-benzopyran-7-one; Cepanone; Isobornyl propionate; Linalyl propionate; Artemisyl propionate; 2-Propenyl cyclohexanebutanoate	Propyl 2,4-decadienoate; Tsibulin 1; alpha-Terpineol propanoate; Neryl propionate; Citral propylene glycol acetal; Methyl (2E,6Z)-dodecadienoate; Octahydro-2,5,5,8a-tetramethyl-7H-1-benzopyran-7-one; Cepanone; Isobornyl propionate; Linalyl propionate; Artemisyl propionate; 2-Propenyl cyclohexanebutanoate	0.19461	3.249	-0.04	0.0661007	0.111894	0.433	-0.02	0.693884	0.450055	-0.414	0.02	0.715657	0.455435	-1.351	0.04	0.305313	0.285318					79390.3	81569.6	80610	82903	82875.4	82296.9	84826.3	77415.2	76168.5	83584.4	79764.7	78817.7
549.3041@19.016	19.016	549.304	Negative				C26H48NO9P	PS(20:2(11Z,14Z)/0:0)	PS(20:2(11Z,14Z)/0:0)	0.808657	-2.961	0.23	0.066507	0.111894	-0.25	0.04	0.825143	0.479646	-5.278	0.95	0.0299133	0.0677854	-10.247	0.77	0.00492145	0.0253224				X	76401.6	71957.7	77129.1	58344.3	69086	65092.4	32372.8	36749.3	49101.3	36477.3	37985.2	38403.8
481.3183@17.186	17.186	481.318	Negative				C23H48NO7P	LysoPE(0:0/18:0); PC(7:0/O-8:0); LysoPE(18:0/0:0); PC(14:0/O-1:0); LysoPC(15:0)	LysoPE(0:0/18:0); PC(7:0/O-8:0); LysoPE(18:0/0:0); PC(14:0/O-1:0); LysoPC(15:0)	0.296866	2.505	-0.1	0.0665216	0.111894	-0.687	0.06	0.538932	0.396017	-3.496	0.27	0.0496375	0.0931322	-8.593	0.43	0.00193896	0.0155401				X	62802.4	67200.9	65410.5	68256.1	72392.6	68574.7	49726	53163.7	59144.6	49825.5	50788	54799.8
357.1939@19.848	19.848	357.194	Negative				C21H27NO4	Laudanosine; Nalbuphine; N-(-)-Jasmonoyl-(S)-phenylalanine; 5-hydroxypropafenone; (S)-Laudanosine	Laudanosine; Nalbuphine; N-(-)-Jasmonoyl-(S)-phenylalanine; 5-hydroxypropafenone; (S)-Laudanosine	0.41649	3.536	-0.14	0.0667755	0.111894	1.229	-0.14	0.306331	0.285355	-0.709	0.08	0.536028	0.395768	-1.52	0.08	0.264684	0.265314					40194.2	40394.7	43771.1	45828.1	46000.9	45349	36170.4	45100.5	37154.1	40508.9	43506.7	45918.2
314.2455@15.328	15.328	314.245	Negative	HMDB0004704		9,10-DHOME; 12,13-DHOME; Octadecanedioic acid	C18H34O4	18-hydroxy-9R,10S-epoxy-stearic acid; 9,13-DiHOME(11); 12,13-DiHO; Octadecanedioic acid; 12,13-DiHOME(9); 12S-HpOME(13E); 13S-HpOME(11E); 13R-HpOME(11E); 12R-HpOME(13Z); 11-HpOME(9Z); 5S,8R-DiHOME; 18-hydroxy-9S,10R-epoxy-stearic acid; 6-HpOME(7E); (9xi,10xi,12xi)-9,10-Dihydroxy-12-octadecenoic acid; 9,10-DHOME; 10-HpOME; 7S,8S-DiHOME(9Z); 10S-HpOME; 8R,11S-DiHOME; 8-HpOME; 9-HpOME; 11-HpOME; Dib…	9,10-DHOME; 12,13-DHOME; Octadecanedioic acid	2.04485	-3.511	0.38	0.0678034	0.112752	-1.46	0.49	0.262504	0.264226	6.654	-2.26	0.0126944	0.0396564	21.254	-2.15	0.00170026	0.014725			X	X	66890.7	86105.1	80010.1	57942.5	60260.8	59362	418615	239521	502600	296508	262137	233322
359.2675@14.379	14.379	359.267	Negative	HMDB0013164		2-Hydroxylauroylcarnitine; 3-hydroxydodecanoyl carnitine	C19H37NO5	3-hydroxydodecanoyl carnitine; 2-Hydroxylauroylcarnitine	2-Hydroxylauroylcarnitine; 3-hydroxydodecanoyl carnitine	0.566265	-2.42	0.32	0.0727925	0.119684	-1.098	0.18	0.336994	0.302966	-10.878	1.77	0.000660351	0.0116197	-11.749	1.64	0.000324435	0.00958166			X	X	413125	518884	473534	419811	367709	336652	160259	135522	116681	136204	119438	106063
201.1371@9.944	9.944	201.137	Positive	HMDB0000832		Capryloylglycine; N-Acetylaminooctanoic acid; N-(5-Methyl-3-oxohexyl)alanine	C10H19NO3	N-(5-Methyl-3-oxohexyl)alanine; Capryloylglycine; N-Acetylaminooctanoic acid; Valproylglycine	Capryloylglycine; N-Acetylaminooctanoic acid; N-(5-Methyl-3-oxohexyl)alanine	0.571785	-2.903	0.38	0.0750786	0.12275	-0.585	0.09	0.60021	0.42226	-14.625	2.04	0.000564246	0.0116197	-12.361	1.75	0.00272139	0.0188237			X	X	143866	187021	146536	122473	114448	127889	42171.8	37273.8	36217.1	31414.2	43068.5	35085.7
641.2992@19.344	19.344	641.299	Negative				C30H47N3O10S	Lipoxin C4; S-(PGJ2)-glutathione; S-(9-deoxy-delta9,12-PGD2)-glutathione; 12-Oxo-c-LTB3; S-(PGA2)-glutathione	Lipoxin C4; S-(PGJ2)-glutathione; S-(9-deoxy-delta9,12-PGD2)-glutathione; 12-Oxo-c-LTB3; S-(PGA2)-glutathione	1.09855	-3.331	0.21	0.0768739	0.124753	-0.246	0.06	0.825821	0.479646	-0.987	0.23	0.415572	0.342603	-1.21	0.08	0.34755	0.306764					822690	826650	725355	678022	687787	687877	511411	687052	872925	607830	706561	634241
231.147@10.189	10.189	231.147	Negative	HMDB0002013		O-Butanoylcarnitine, ; Isobutyryl-L-carnitine	C11H21NO4	N-.alpha.-(tert-Butoxycarbonyl)-L-Isoleucin; Butyrylcarnitin; Isobutyryl-L-carnitine; Butyrylcarnitine; N-.alpha.-(tert-Butoxycarbonyl)-L-leucin	O-Butanoylcarnitine, ; Isobutyryl-L-carnitine	1.01642	-2.988	0.5	0.0770951	0.12488	-0.371	0.1	0.730338	0.458605	-5.058	1.19	0.00731253	0.0303141	-3.643	0.79	0.0574577	0.102988			X		16007.1	23050.1	17334.5	13415.1	13746.3	12250.4	10294.5	7508.66	6959.23	5707.19	8216.99	9293.95
505.3151@16.685	16.685	505.315	Negative	HMDB0011483		LysoPE(0:0/20:2(11Z,14Z)); LysoPE(20:2(11Z,14Z)/0:0)	C25H48NO7P	LysoPE(20:2(11Z,14Z)/0:0); PC(17:2(9Z,12Z)/0:0); LysoPE(0:0/20:2(11Z,14Z)); PE(20:2(11Z,14Z)/0:0)	LysoPE(0:0/20:2(11Z,14Z)); LysoPE(20:2(11Z,14Z)/0:0)	0.491809	3.015	-0.18	0.0773595	0.125077	-1.105	0.15	0.347179	0.306764	-1.516	0.2	0.228974	0.243654	-7.877	0.53	0.0105582	0.0365055				X	48969.5	42654.2	46191.7	53099.7	52046.6	50938.4	41245.4	34327.3	45198.7	39496.9	34554.9	34516.8
234.162@17.919	17.919	234.162	Positive				C15H22O2	Alcyopterosins O; 2-Methyl-4-phenyl-2-butyl 2-methylpropanoate; beta-Costic acid; (4alpha,5alpha)-11-Eremophilene-2,9-dione; Curcumanolide A; 3-Phenylpropyl hexanoate; Epiacoronene; 3,7-Bisaboladiene-2,8-dione; Dihydroisoalantolactone; 7,9-Illudadiene-3,14-diol; Cyclodehydroisolubimin; (1alpha,4beta,5beta)-4-Hydroxy-7(11),10(14)-guaiadien-8-one; Valerenic acid; beta-Santalic acid; 2,7(14)-Illudad…	Alcyopterosins O; 2-Methyl-4-phenyl-2-butyl 2-methylpropanoate; beta-Costic acid; (4alpha,5alpha)-11-Eremophilene-2,9-dione; Curcumanolide A; 3-Phenylpropyl hexanoate; Epiacoronene; 3,7-Bisaboladiene-2,8-dione; Dihydroisoalantolactone; 7,9-Illudadiene-3,14-diol; Cyclodehydroisolubimin; (1alpha,4beta,5beta)-4-Hydroxy-7(11),10(14)-guaiadien-8-one; Valerenic acid; beta-Santalic acid; 2,7(14)-Illudad…	0.176892	-2.538	0.13	0.0782069	0.126213	-0.396	0.02	0.718924	0.4561	2.253	-0.13	0.0888944	0.136894	7.468	-0.24	0.00233418	0.017198					116476	106792	105857	102165	96594.9	101824	117380	126434	116438	116580	121813	117498
298.2503@18.134	18.134	298.25	Negative	HMDB0010736		3-Oxooctadecanoic acid; 9-Oxooctadecanoic acid; 10-Oxooctadecanoic acid; 11-Oxooctadecanoic acid	C18H34O3	9,10-epoxyoctadecanoic acid; 11-Oxooctadecanoic acid; 5-Oxooctadecanoic acid; 5-HOME(2); 10-Oxooctadecanoic acid; 10-HOME(8); 12R-HOME(9E); 10R-HOME(8E); 12R-HOME(13E); 9-HOME(10Z); Isoricinoleic Acid; 12R-HOME(10E); 11R-HOME(12Z); 10-keto stearic acid; Ricinelaidic acid; 9-keto stearic acid; 12-HOME(10E); 12S-HOME(10E); 19-HOME(9Z); 11R-HOME(12E); 12S-HOME(9Z); 9-HOME(10E); 8-HOME(9); 3-Oxooctad…	3-Oxooctadecanoic acid; 9-Oxooctadecanoic acid; 10-Oxooctadecanoic acid; 11-Oxooctadecanoic acid	3.73034	-2.713	0.18	0.0794197	0.12715	-1.402	0.58	0.293547	0.280312	7.46	-3.08	0.0170708	0.0465166	35.685	-2.68	1.01767e-05	0.00445079			X	X	169067	171791	161180	159953	144395	138617	1.73879e+06	805395	2.02852e+06	927822	1.00451e+06	910683
241.1318@11.211	11.211	241.132	Positive				C12H19NO4	N-(3-Oxooctanoyl)-L-homoserine lacton	N-(3-Oxooctanoyl)-L-homoserine lacton	2.36357	-2.321	0.67	0.081076	0.128941	0.481	-0.23	0.65555	0.437718	-4.909	1.94	0.0128711	0.0400653	-2.585	1.04	0.0749522	0.12275			X		23748.2	36579.2	23978.1	13011.7	20338.7	19422.3	9426.25	8688.36	4501.17	5283.51	11616.1	9730.36
217.131@9.817	9.817	217.131	Negative	HMDB0000824		Propionylcarnitine	C10H19NO4	L-Valine, N-[(1,1-dimethylethoxy)carbonyl]-; Propionylcarnitine	Propionylcarnitine	0.780214	-3.083	0.49	0.0813669	0.129168	-0.5	0.11	0.64421	0.436361	-5.519	1.18	0.00535626	0.0262433	-4.521	0.8	0.0396547	0.0799159			X		51407.3	74185.2	57430	42881.9	44521.2	41040	32491.2	24774.5	23485.1	19416.6	27095.3	28421.8
243.1476@10.537	10.537	243.148	Positive	HMDB0002366		Tiglylcarnitine	C12H21NO4	Tiglylcarnitine	Tiglylcarnitine	1.1323	-2.422	0.33	0.0816303	0.129352	0.91	-0.26	0.41729	0.342775	-1.325	0.34	0.278587	0.273185	1.35	-0.26	0.277283	0.27313					94750.4	111920	85213.9	84336.8	76274.4	70099.6	71351.4	103433	60676.4	73059.9	110519	95510.3
541.3175@16.231	16.231	541.317	Positive	HMDB0010397		LysoPC(20:5(5Z,8Z,11Z,14Z,17Z))	C28H48NO7P	LysoPC(20:5(5Z,8Z,11Z,14Z,17Z))	LysoPC(20:5(5Z,8Z,11Z,14Z,17Z))	1.51193	2.453	-0.78	0.0842834	0.132631	-1.863	0.5	0.152681	0.194114	1.377	-0.29	0.243018	0.252509	-2.761	0.99	0.0524837	0.0968812					617767	471878	420829	1.21325e+06	813067	632755	570260	540174	731780	314113	494032	517483
379.2491@15.815	15.815	379.249	Negative	HMDB0000277		Sphingosine 1-phosphate; N-palmitoyl-phosphoethanolamine; Sphing-4-enine-1-phosphate			Sphingosine 1-phosphate; N-palmitoyl-phosphoethanolamine; Sphing-4-enine-1-phosphate	0.788406	-2.378	0.19	0.0849615	0.133133	1.45	-0.3	0.230764	0.24437	-2.805	0.51	0.0927739	0.141129	-0.063	0.01	0.953463	0.513544					93599.2	84133.1	86780.5	84489.9	72755.8	74348	50300.1	76447.1	62122.3	87640.3	77189.7	66382.4
477.2866@16.603	16.603	477.287	Positive	HMDB0011477		LysoPE(0:0/18:2(9Z,12Z)); LysoPE(18:2(9Z,12Z)/0:0)	C23H44NO7P	LysoPE(18:2(9Z,12Z)/0:0); LysoPE(0:0/18:2(9Z,12Z)); PE(18:2(9Z,12Z)/0:0)	LysoPE(0:0/18:2(9Z,12Z)); LysoPE(18:2(9Z,12Z)/0:0)	0.586899	2.279	-0.43	0.0851745	0.133133	-0.47	0.08	0.66465	0.441234	-2.768	0.47	0.0560792	0.101589	-5.234	0.97	0.00642435	0.0283328				X	211708	159909	158947	278064	206110	227269	138708	110963	132758	136833	100280	126494
569.3473@17.081	17.081	569.347	Positive			LysoPC(22:5(4Z,7Z,10Z,13Z,16Z))			LysoPC(22:5(4Z,7Z,10Z,13Z,16Z))	1.46878	2.634	-0.41	0.0857396	0.133684	0.645	-0.18	0.573747	0.411696	-1.269	0.39	0.292385	0.279813	-5.45	0.62	0.00803636	0.0320978				X	101227	136915	136156	158308	179671	156898	65103.5	114666	113047	95164.8	119057	109110
204.0898@8.794	8.794	204.09	Negative				C11H12N2O2	Ethotoin; L-Tryptophan; Tryptophan; 3-Hydroxymethylantipyrine; Fenozolone; 4-Hydroxyantipyrine; Nirvanol; S-nirvanol; (?)-Tryptophan; D-Tryptophan; Idazoxan	Ethotoin; L-Tryptophan; Tryptophan; 3-Hydroxymethylantipyrine; Fenozolone; 4-Hydroxyantipyrine; Nirvanol; S-nirvanol; (?)-Tryptophan; D-Tryptophan; Idazoxan	1.87527	2.265	-0.25	0.0862393	0.133888	0.07	-0.02	0.948621	0.511566	-0.259	0.08	0.817044	0.47836	-1.565	0.31	0.223605	0.242083					970035	992983	835141	1.14761e+06	994656	1.19511e+06	587193	950509	1.21425e+06	814576	1.14719e+06	763742
257.163@8.474	8.474	257.163	Positive	HMDB0013161		2-Hexenoylcarnitine	C13H23NO4	2-Hexenoylcarnitine	2-Hexenoylcarnitine	0.926493	-3.07	0.51	0.0878728	0.13556	-0.701	0.15	0.538098	0.395858	-6.666	1.24	0.00666038	0.0289649	-4.448	0.88	0.0449408	0.0869675			X		22455.3	29372.6	19957.3	16096.3	16947.1	16679.5	11030.7	10047.4	8955.42	6999.78	9231.18	11217.5
438.3008@17.91	17.91	438.301	Positive				C25H42O6	3beta-(3-methyl-butanoyloxy)-villanovane-13alpha,17-diol	3beta-(3-methyl-butanoyloxy)-villanovane-13alpha,17-diol	0.368895	-3.052	0.15	0.0906009	0.138547	0.111	-0.01	0.918132	0.502754	0.105	-0.01	0.926055	0.505001	2.345	-0.17	0.0796595	0.12715					101715	100755	101707	96870.5	91995.7	86468.6	90476.8	111268	105581	96106.5	108915	104008
865.5075@16.926	16.926	865.508	Negative				C46H76NO12P	PS(MonoMe(11,5)/MonoMe(9,5)); PS(MonoMe(11,5)/MonoMe(11,3)); PS(DiMe(11,3)/DiMe(9,5)); PS(DiMe(11,5)/DiMe(9,3)); PS(DiMe(9,5)/DiMe(11,3)); PS(MonoMe(11,3)/MonoMe(11,5)); PS(DiMe(9,5)/DiMe(9,5)); PS(MonoMe(9,5)/MonoMe(11,5)); PS(DiMe(11,3)/DiMe(11,3)); PS(DiMe(9,3)/DiMe(11,5))	PS(MonoMe(11,5)/MonoMe(9,5)); PS(MonoMe(11,5)/MonoMe(11,3)); PS(DiMe(11,3)/DiMe(9,5)); PS(DiMe(11,5)/DiMe(9,3)); PS(DiMe(9,5)/DiMe(11,3)); PS(MonoMe(11,3)/MonoMe(11,5)); PS(DiMe(9,5)/DiMe(9,5)); PS(MonoMe(9,5)/MonoMe(11,5)); PS(DiMe(11,3)/DiMe(11,3)); PS(DiMe(9,3)/DiMe(11,5))	0.271224	-2.257	0.17	0.0910202	0.138945	1.211	-0.08	0.340133	0.304519	2.65	-0.21	0.0649904	0.110788	7.699	-0.46	0.011591	0.0378307				X	31088.5	28115.6	30667.7	28418.1	24730.2	26949.7	35143.5	37358.9	31867.2	36912.7	37339.3	36062.7
204.0902@8.792	8.792	204.09	Positive				C11H12N2O2	Ethotoin; L-Tryptophan; Tryptophan; 3-Hydroxymethylantipyrine; Fenozolone; 4-Hydroxyantipyrine; Nirvanol; S-nirvanol; (?)-Tryptophan; D-Tryptophan; Idazoxan	Ethotoin; L-Tryptophan; Tryptophan; 3-Hydroxymethylantipyrine; Fenozolone; 4-Hydroxyantipyrine; Nirvanol; S-nirvanol; (?)-Tryptophan; D-Tryptophan; Idazoxan	2.20315	2.235	-0.23	0.0943092	0.142957	0.101	-0.04	0.925826	0.505001	-0.466	0.16	0.682548	0.44779	-1.778	0.36	0.194409	0.224319					4.5618e+06	4.50185e+06	3.80705e+06	5.10711e+06	4.63516e+06	5.38146e+06	2.44489e+06	4.34128e+06	5.28006e+06	3.62378e+06	5.0871e+06	3.2944e+06
199.1572@12.764	12.764	199.157	Positive	HMDB0013162		2-Hexenoylcholine			2-Hexenoylcholine	0.259124	2.765	-0.16	0.0944654	0.142957	0.834	-0.06	0.457199	0.359958	-2.099	0.14	0.157586	0.198047	-3.314	0.24	0.0326676	0.071795					114871	110794	112239	132297	129591	116602	111548	96251.4	99875.8	101075	108485	111786
217.1316@9.825	9.825	217.132	Positive	HMDB0000824		Propionylcarnitine; O-propanoyl-carnitine	C10H19NO4	L-Valine, N-[(1,1-dimethylethoxy)carbonyl]-; Propionylcarnitine	Propionylcarnitine; O-propanoyl-carnitine	1.2954	-2.972	0.5	0.0946298	0.142958	-0.556	0.16	0.613532	0.426038	-4.077	1.22	0.0196797	0.0511234	-5.842	0.88	0.0264182	0.0634835					55449.5	79670.7	57057.5	44174	45702	44013.1	37442.9	25394.6	20807.5	20079.2	24441.9	28795.8
245.1623@11.329	11.329	245.162	Negative	HMDB0013128		Valerylcarnitine; Isovalerylcarnitine; Pivaloylcarnitine			Valerylcarnitine; Isovalerylcarnitine; Pivaloylcarnitine	0.873132	-2.747	0.41	0.0962205	0.144612	-0.178	0.04	0.867862	0.490843	-5.802	1.27	0.00461867	0.0241913	-4.709	0.91	0.036198	0.0762949			X		6175.77	8656.88	7857.85	5813.42	5748.36	5341.56	3874.82	2881.51	2660.55	2580.61	2693.04	3896.57
222.1257@14.429	14.429	222.126	Negative				C13H18O3	2-Hydroxyibuprofen; Isoamyl p-anisate; 1-Hydroxyibuprofen; Dehydrovomifoliol; (6S)-dehydrovomifoliol; 3-Hydroxyibuprofen; Annuionone B	2-Hydroxyibuprofen; Isoamyl p-anisate; 1-Hydroxyibuprofen; Dehydrovomifoliol; (6S)-dehydrovomifoliol; 3-Hydroxyibuprofen; Annuionone B	0.297312	-2.338	0.03	0.0976549	0.146516	0.546	-0.04	0.624535	0.429804	-0.4	0.03	0.726389	0.458422	1.292	-0.05	0.318212	0.292682					264544	261573	257104	257592	253604	254791	231189	267769	270267	251099	271385	269208
280.2418@15.781	15.781	280.242	Positive				C18H32O2	Taxoleic acid; 7-trans,9-cis-octadecadienoic acid; 10E,12Z-Octadecadienoic acid; Linoelaidic acid; Linalyl caprylate; Sebaleic acid; Bovinic acid; 16:2(2E,4E)(4Me,6Me[S]); (R)-laballenic acid; Linoleic acid; Stearolic acid; Conjugated linoleic Acid (10E,12Z); Conjugated linoleic acid (9E,11E); Mangiferic acid; Malvalic acid; (S)-laballenic acid; 5-Octadecynoic acid; 16:2(2E,4E)(5Me,7Me[S]); 17-Oc…	Taxoleic acid; 7-trans,9-cis-octadecadienoic acid; 10E,12Z-Octadecadienoic acid; Linoelaidic acid; Linalyl caprylate; Sebaleic acid; Bovinic acid; 16:2(2E,4E)(4Me,6Me[S]); (R)-laballenic acid; Linoleic acid; Stearolic acid; Conjugated linoleic Acid (10E,12Z); Conjugated linoleic acid (9E,11E); Mangiferic acid; Malvalic acid; (S)-laballenic acid; 5-Octadecynoic acid; 16:2(2E,4E)(5Me,7Me[S]); 17-Oc…	3.20865	-2.422	0.26	0.104972	0.156421	-0.026	0.01	0.980567	0.519738	-2.18	0.88	0.14666	0.191523	-3.02	0.63	0.0861052	0.133888					24208.2	28989	30242.1	23074.7	24349.9	22095.9	25775.9	12234.2	10851.4	11303.4	16427.4	17987.8
277.2409@16.73	16.73	277.241	Positive	LMSP01080035		[SP (4:0)] 1-deoxy-sphinga-6Z,9Z,12Z,15Z-tetraenine; [SP (4:0)] 1-deoxy-sphinga-5E,9Z,12Z,15Z-tetraenine	C18H31NO	Obscuraminol A; Crucigasterin 277	[SP (4:0)] 1-deoxy-sphinga-6Z,9Z,12Z,15Z-tetraenine; [SP (4:0)] 1-deoxy-sphinga-5E,9Z,12Z,15Z-tetraenine	0.889756	-2.081	0.56	0.105915	0.15729	0.369	-0.06	0.732918	0.459559	-9.4	2	0.00296392	0.0194928	-6.087	1.38	0.00538549	0.0262433			X	X	97575.8	117053	74142.7	77449.2	68504.5	50078.9	22868.5	26781.8	21598.6	26922.1	26944	20597.6
551.3211@16.271	16.271	551.321	Negative				C26H50NO9P	PS(20:1(11Z)/0:0)	PS(20:1(11Z)/0:0)	0.413358	2.686	-0.27	0.106152	0.157375	-3.868	0.38	0.0601289	0.105782	-0.354	0.04	0.75522	0.465861	-6.935	0.69	0.0198064	0.0512564					18462.5	17657	17782.3	23801.2	22651.5	18961	17284.2	15680	19860.1	13503.2	13475.6	13328.9
547.2919@16.696	16.696	547.292	Positive	78849 (Metlin)		PS(20:3(8Z,11Z,14Z)/0:0)	C26H46NO9P	PS(20:3(8Z,11Z,14Z)/0:0)	PS(20:3(8Z,11Z,14Z)/0:0)	0.936209	2.208	-0.31	0.108563	0.160678	-1.016	0.23	0.381055	0.327094	-0.847	0.2	0.454183	0.358958	-5.562	0.73	0.00863796	0.0331388				X	32967.4	24727.6	28902.4	38458.1	35553.3	32557.9	21525.1	22069	32943.1	24434.8	21184.9	18656.1
359.267@14.226	14.226	359.267	Negative				C19H37NO5	3-hydroxydodecanoyl carnitine; 2-Hydroxylauroylcarnitine	3-hydroxydodecanoyl carnitine; 2-Hydroxylauroylcarnitine	0.657767	-2.57	0.28	0.111839	0.164137	-0.749	0.13	0.507191	0.381462	-9.197	1.7	0.00122232	0.0128786	-18.343	1.54	0.00126622	0.0128786			X	X	191874	246169	204873	178294	169059	177897	56776.8	61852.1	80290.6	66886.2	55590.3	58144.1
316.2619@16.992	16.992	316.262	Negative				C18H36O4	8,9-dihydroxy stearic acid; 9S,10R-dihydroxy-stearic acid; 11,12-dihydroxy stearic acid; MG(15:0/0:0/0:0); (9S,10S)-9,10-dihydroxyoctadecanoic acid; 10,11-dihydroxy stearic acid; (9S,10S)-9,10-dihydroxyoctadecanoate; (+)-15,16-Dihydroxyoctadecanoic acid; 2,3-dihydroxy stearic acid; 9,12-dihydroxy stearic acid; 9R,10S-dihydroxy-stearic acid; 12,13-dihydroxy stearic acid; 6,7-dihydroxy stearic acid…	8,9-dihydroxy stearic acid; 9S,10R-dihydroxy-stearic acid; 11,12-dihydroxy stearic acid; MG(15:0/0:0/0:0); (9S,10S)-9,10-dihydroxyoctadecanoic acid; 10,11-dihydroxy stearic acid; (9S,10S)-9,10-dihydroxyoctadecanoate; (+)-15,16-Dihydroxyoctadecanoic acid; 2,3-dihydroxy stearic acid; 9,12-dihydroxy stearic acid; 9R,10S-dihydroxy-stearic acid; 12,13-dihydroxy stearic acid; 6,7-dihydroxy stearic acid…	6.1359	-2.022	0.18	0.113702	0.166221	-0.829	0.41	0.488415	0.373115	4.182	-2.02	0.0499274	0.0931322	15.224	-1.79	0.000268655	0.00958166				X	18966.3	20671.5	17907.6	18269.5	16944.2	15632.7	127373	41305.7	89119.9	52682	66553.9	57533.2
547.3644@18.406	18.406	547.364	Positive	HMDB0010392		LysoPC(20:2(11Z,14Z))	C28H54NO7P	PC(O-18:2(9Z,12Z)/2:0); PC(20:2(11Z,14Z)/0:0); LysoPC(20:2(11Z,14Z))	LysoPC(20:2(11Z,14Z))	0.485041	2.142	-0.25	0.113829	0.166221	0.7	-0.09	0.534018	0.395768	-4.204	0.55	0.0243657	0.0600359	-6.057	0.71	0.00700692	0.0295741				X	780910	901742	830837	866155	1.07456e+06	1.05664e+06	493846	585484	649564	565002	616455	651504
379.2494@15.834	15.834	379.249	Positive	HMDB0059630		N-palmitoyl-phosphoethanolamine; Sphingosine 1-phosphate			N-palmitoyl-phosphoethanolamine; Sphingosine 1-phosphate	1.3893	-2.033	0.17	0.115483	0.168355	1.528	-0.42	0.24348	0.252509	-2.353	0.62	0.13365	0.182638	-0.327	0.04	0.761635	0.468497					107781	113759	100519	101591	87393.2	97704.5	48578.9	85303.6	81302.7	102342	94668.8	83147.5
527.3013@17.192	17.192	527.301	Negative	HMDB0011494		LysoPE(0:0/22:5(4Z,7Z,10Z,13Z,16Z)); LysoPE(0:0/22:5(7Z,10Z,13Z,16Z,19Z)); LysoPE(22:5(4Z,7Z,10Z,13Z,16Z)/0:0); LysoPE(22:5(7Z,10Z,13Z,16Z,19Z)/0:0)	C27H46NO7P	LysoPE(22:5(4Z,7Z,10Z,13Z,16Z)/0:0); LysoPE(0:0/22:5(7Z,10Z,13Z,16Z,19Z)); LysoPE(0:0/22:5(4Z,7Z,10Z,13Z,16Z)); LysoPE(22:5(7Z,10Z,13Z,16Z,19Z)/0:0)	LysoPE(0:0/22:5(4Z,7Z,10Z,13Z,16Z)); LysoPE(0:0/22:5(7Z,10Z,13Z,16Z,19Z)); LysoPE(22:5(4Z,7Z,10Z,13Z,16Z)/0:0); LysoPE(22:5(7Z,10Z,13Z,16Z,19Z)/0:0)	1.04117	2.51	-0.55	0.116385	0.169177	-1.264	0.21	0.305009	0.285318	-1.862	0.3	0.180681	0.213764	-4.741	1.06	0.030085	0.067971					53636.8	50454.9	47511.5	93596.2	77396.6	56181.7	42630.4	33580.9	48168.1	38707	33473.4	34431.1
441.3458@14.874	14.874	441.346	Positive	HMDB0013340		3-Hydroxy-11Z-octadecenoylcarnitine; 3-Hydroxy-9Z-octadecenoylcarnitine	C25H47NO5	3-Hydroxy-9Z-octadecenoylcarnitine; 3-Hydroxy-11Z-octadecenoylcarnitine	3-Hydroxy-11Z-octadecenoylcarnitine; 3-Hydroxy-9Z-octadecenoylcarnitine	3.7256	-2.029	0.6	0.118465	0.171133	0.116	-0.06	0.914276	0.50202	-2.338	1.05	0.111082	0.163301	-1.062	0.39	0.349581	0.307934					20915.1	31209.6	28584.5	13475.8	23738.5	16769.6	22724.4	9516.97	9786.31	18510.6	13611.3	9467.96
477.2851@16.829	16.829	477.285	Negative	HMDB0011507		LysoPE(18:2(9Z,12Z)/0:0); LysoPE(0:0/18:2(9Z,12Z))	C23H44NO7P	LysoPE(18:2(9Z,12Z)/0:0); LysoPE(0:0/18:2(9Z,12Z)); PE(18:2(9Z,12Z)/0:0)	LysoPE(18:2(9Z,12Z)/0:0); LysoPE(0:0/18:2(9Z,12Z))	0.767373	2	-0.43	0.121019	0.172684	-0.804	0.15	0.476926	0.36658	-2.348	0.38	0.0843061	0.132631	-4.044	0.96	0.0155678	0.0446463				X	1.40902e+06	1.07366e+06	1.07606e+06	2.0045e+06	1.38085e+06	1.43583e+06	972232	791296	960046	966394	653019	848928
313.2625@15.488	15.488	313.262	Positive			N-Palmitoyl Glycine	C18H35NO3	N-Palmitoylglycin; Palmitoylglycine; N-palmitoyl glycine	N-Palmitoyl Glycine	1.24824	-2.186	0.52	0.123006	0.174382	-0.434	0.12	0.69234	0.449702	-13.164	2.2	0.000322996	0.00958166	-5.553	1.8	0.00536326	0.0262433			X	X	774899	815585	971404	440606	703822	673949	209860	195270	153964	231231	129437	164008
210.0886@13.636	13.636	210.089	Negative				C11H14O4	2-Methoxy-3-(4-methoxyphenyl)propanoic acid; 3-Methyl-1-(2,4,6-trihydroxyphenyl)-1-butanone; Sinapyl alcohol; 5-(3',5')-Dihydroxyphenyl-gamma-valerolactone; 3-(4-Hydroxy-3-methoxyphenyl)-2-methylpropionic acid; 3,4-Dihydroxyphenylvaleric acid; Bancroftinone; 3-(2,5-Dimethoxyphenyl)propanoic acid; 2'-Hydroxy-4',6'-dimethoxy-3'-methylacetophenone; 2-Methoxy-4-(4-methyl-1,3-dioxolan-2-yl)phenol	2-Methoxy-3-(4-methoxyphenyl)propanoic acid; 3-Methyl-1-(2,4,6-trihydroxyphenyl)-1-butanone; Sinapyl alcohol; 5-(3',5')-Dihydroxyphenyl-gamma-valerolactone; 3-(4-Hydroxy-3-methoxyphenyl)-2-methylpropionic acid; 3,4-Dihydroxyphenylvaleric acid; Bancroftinone; 3-(2,5-Dimethoxyphenyl)propanoic acid; 2'-Hydroxy-4',6'-dimethoxy-3'-methylacetophenone; 2-Methoxy-4-(4-methyl-1,3-dioxolan-2-yl)phenol	0.192066	-2.094	0.11	0.1238	0.175223	0.566	-0.02	0.602399	0.42226	-2.865	0.16	0.0578191	0.103213	-0.675	0.02	0.536754	0.395858					9460.83	9290.12	8500.11	8515.94	8559.2	8082.9	8448.4	8014.61	7917.74	8194.49	8507.74	8036.99
243.147@10.433	10.433	243.147	Negative	HMDB0002366		Tiglylcarnitine (same as POS)	C12H21NO4	Tiglylcarnitine	Tiglylcarnitine (same as POS)	0.789555	-2.304	0.42	0.124837	0.176405	-7.854	0.2	0.0038317	0.0221269	-9.604	1.69	0.00954602	0.0343618	-24.847	1.47	0.00100761	0.011981			X	X	33926.9	43052.2	28352.3	27840.8	25357.6	24303.9	11045.9	10467	10649.5	9441.42	9295.49	9162.03
262.23@17.259	17.259	262.23	Positive			6,10,14-Trimethyl-5,9,13-pentadecatrien-2-one	C18H30O	5-(1-hydroxypropan-2-yl)isolongifol-5-ene; 2-(5,8-Tetradecadienyl)cyclobutanone; 5-(2-methoxyethyl)isolongifol-5-ene; 6,10,14-Trimethyl-5,9,13-pentadecatrien-2-one; 5-(1-hydroxypropan-2-yl)isolongifol-4-ene	6,10,14-Trimethyl-5,9,13-pentadecatrien-2-one	0.573075	-2.019	0.32	0.125302	0.176777	-2.282	0.27	0.129545	0.180148	-10.428	1.47	0.000642794	0.0116197	-10.243	1.41	0.00607562	0.0278238			X	X	255616	311896	268060	266511	197112	208497	116727	91054.4	94723.9	85804.4	84946.7	79517.1
397.3196@14.921	14.921	397.32	Positive				C23H43NO4	9-Hexadecenoylcarnitine; trans-Hexadec-2-enoyl carnitine	9-Hexadecenoylcarnitine; trans-Hexadec-2-enoyl carnitine	5.66868	-2.435	0.59	0.126531	0.177937	-0.098	0.06	0.926843	0.505116	-2.322	1.09	0.143563	0.189833	-1.22	0.57	0.303912	0.285318					132872	139618	148251	70597.2	124439	92619.1	113175	36747.4	67902.6	98773.3	66730.6	37780.1
272.0772@8.795	8.795	272.077	Negative				C11H14NO7	Pyridine N-oxide glucuronide	Pyridine N-oxide glucuronide	0.589445	1.943	-0.13	0.126849	0.178099	-0.181	0.03	0.868883	0.490843	0.146	-0.02	0.894502	0.497724	-1.742	0.13	0.168705	0.205238					25527.2	27958.9	24972.1	29276.6	26925.6	29322.8	22043.2	27973.8	30214.8	26125	28004.2	24063.8
296.2352@18.879	18.879	296.235	Negative	HMDB0010223		9-HODE; 12,13-EpOME; 13-HODE; (9Z,_11E)-13-HODE; (10E,12Z)-9-HODE; 12-Hydroxy-8,10-octadecadienoic acid	C18H32O3	13R-Hydroxy-9Z,11E-octadecadienoic acid; 12-OxoOME(9Z); 12R-HODE; Densipolic acid; alpha-artemisic acid; 9(10)-EpO; 8S-HODE; 9-HODE; 12-OxoOME(10E); 9-Hydroxy-10E,12Z-octadecadienoic acid; 6-HODE; 13R-HODE; 12-OxoOME(10Z); 10-keto-12Z-octadecenoic acid; 8R-HODE; 12-Hydroxy-8,10-octadecadienoic acid; 12(13)-Epoxy-9Z-octadecenoic acid; Avenoleic acid; 10R-HODE; 12-OxoOME(9E); 12,13-EpOME(9); 9,10-E…	9-HODE; 12,13-EpOME; 13-HODE; (9Z,_11E)-13-HODE; (10E,12Z)-9-HODE; 12-Hydroxy-8,10-octadecadienoic acid	2.12615	-1.97	0.34	0.128037	0.179478	-0.565	0.2	0.615468	0.426585	7.79	-2.67	0.00982522	0.0350781	14.197	-2.8	0.000142925	0.00958166			X	X	44714.7	40029.7	50707.1	38010.4	40321.6	29432.7	284652	192627	423135	212244	296179	242836
281.2724@18	18	281.272	Positive	36674 (Metlin)		Elaidamide; Oleamide	C18H35NO	Oleamide; Elaidamide	Elaidamide; Oleamide	0.522265	-1.977	0.21	0.12838	0.179671	-1.322	0.17	0.308652	0.286601	-5.4	0.82	0.00749239	0.0303407	-11.803	0.77	0.00224142	0.016757			X	X	44095.8	36862.7	44481.1	33712.5	38909.8	35493.8	27715	20701.1	22981.2	21374.3	21472.3	20339.5
129.1515@9.034	9.034	129.151	Positive				C8H19N	Diisopropylethylamin; Heptaminol; Diisopropylethylamine	Diisopropylethylamin; Heptaminol; Diisopropylethylamine	0.194867	-2.26	0.08	0.128955	0.179899	-1.723	0.08	0.224722	0.242373	-1.74	0.09	0.210465	0.233548	-2.414	0.09	0.132891	0.181909					153688	158093	155425	145605	153823	141487	141605	156817	142004	137494	138622	138990
397.3197@14.921	14.921	397.32	Positive	HMDB0006317		trans-Hexadec-2-enoyl carnitine; 9-Hexadecenoylcarnitine	C23H43NO4	9-Hexadecenoylcarnitine; trans-Hexadec-2-enoyl carnitine	trans-Hexadec-2-enoyl carnitine; 9-Hexadecenoylcarnitine	5.64982	-2.4	0.58	0.129885	0.180148	-0.091	0.06	0.931922	0.505683	-2.324	1.09	0.14337	0.189833	-1.206	0.57	0.308513	0.286601					132872	139618	148255	70580.8	125145	92627	113130	36771	67902.6	99634	66730.6	37780.1
519.3332@16.94	16.94	519.333	Positive	HMDB0062711		2-linoleoyl-sn-glycero-3-phosphocholine; LysoPC(18:2(9Z,12Z))	C26H50NO7P	LysoPC(18:2(9Z,12Z)); PC(18:2(2E,4E)/0:0)	2-linoleoyl-sn-glycero-3-phosphocholine; LysoPC(18:2(9Z,12Z))	0.412935	1.921	-0.17	0.130761	0.180542	-0.936	0.1	0.425744	0.345453	-0.776	0.09	0.493283	0.374545	-4.47	0.35	0.0168909	0.0463543				X	6.27294e+07	5.51863e+07	5.81299e+07	7.16925e+07	6.49633e+07	6.10183e+07	5.04534e+07	5.2621e+07	6.31642e+07	5.42952e+07	5.08309e+07	4.9262e+07
159.126@9.668	9.668	159.126	Positive				C8H17NO2	Pregabalin; DL-2-Aminocaprylic acid; DL-2-Aminooctanoic acid	Pregabalin; DL-2-Aminocaprylic acid; DL-2-Aminooctanoic acid	0.899909	2.359	-0.25	0.131202	0.180728	-0.518	0.11	0.646033	0.436361	0.466	-0.1	0.67218	0.443406	-3.354	0.25	0.061249	0.10691					27624.6	34354.5	27836.7	34350.7	36224.2	35625.5	41028	25944.4	30688.7	31985.9	30298	26995.3
208.1097@14.541	14.541	208.11	Negative				C12H16O3	trans-Isoasarone; Elemicin; Isoelemicin; 4-Methoxybenzyl butanoate; 3,4-Dihydro-6-methoxy-3,7-dimethyl-1H-2-benzopyran-8-ol; Jasmine ketolactone; 2-Phenoxyethyl isobutyrate; 3,4-Dihydro-6-methoxy-2,2-dimethyl-2H-1-benzopyran-4-ol; (Z)-3-Oxo-2-(2-pentenyl)-1-cyclopenteneacetic acid; 5-Deoxydiplosporin; Amyl salicylate; Isoamyl salicylate; gamma-Asarone	trans-Isoasarone; Elemicin; Isoelemicin; 4-Methoxybenzyl butanoate; 3,4-Dihydro-6-methoxy-3,7-dimethyl-1H-2-benzopyran-8-ol; Jasmine ketolactone; 2-Phenoxyethyl isobutyrate; 3,4-Dihydro-6-methoxy-2,2-dimethyl-2H-1-benzopyran-4-ol; (Z)-3-Oxo-2-(2-pentenyl)-1-cyclopenteneacetic acid; 5-Deoxydiplosporin; Amyl salicylate; Isoamyl salicylate; gamma-Asarone	0.244401	-1.899	0.1	0.132384	0.181631	-0.817	0.05	0.491104	0.374265	-0.077	0.01	0.942899	0.509367	1.108	-0.04	0.352822	0.310165					69085.6	63012.5	66880.7	61895.2	59644.6	64521	71789.2	63221.8	63415.2	64258.6	62399.2	64568.5
229.1681@12.702	12.702	229.168	Positive	HMDB0013267		N-Decanoylglycine	C12H23NO3	N-Decanoylglycine	N-Decanoylglycine	0.952376	-2.166	0.25	0.132481	0.181631	-0.381	0.08	0.730873	0.458605	-2.978	0.68	0.0566196	0.101904	-5.235	0.51	0.0146512	0.043442				X	81588.2	106047	94685.8	81938.8	79431.8	74078.2	77059.5	50343.2	51049.5	49476.9	55059.9	61082
479.3018@17.796	17.796	479.302	Negative	HMDB0011506		LysoPE(18:1(9Z)/0:0); LysoPE(18:1(11Z)/0:0); LysoPE(0:0/18:1(9Z)); LysoPE(0:0/18:1(11Z))	C23H46NO7P	LysoPE(18:1(9Z)/0:0); PC(15:1(9Z)/0:0); LysoPE(0:0/18:1(9Z)); LysoPE(0:0/18:1(11Z)); LysoPE(18:1(11Z)/0:0)	LysoPE(18:1(9Z)/0:0); LysoPE(18:1(11Z)/0:0); LysoPE(0:0/18:1(9Z)); LysoPE(0:0/18:1(11Z))	0.561227	2.148	-0.18	0.137044	0.185562	-0.436	0.06	0.692521	0.449702	-7.506	0.78	0.00195374	0.0155401	-7.658	1.03	0.0124936	0.0393851			X	X	544614	590186	486833	596306	603793	637932	286549	322348	333250	279499	268458	359043
553.3384@17.149	17.149	553.338	Negative				C26H52NO9P	PS(20:0/0:0)	PS(20:0/0:0)	0.402013	1.847	-0.18	0.139175	0.186496	0.142	-0.02	0.895091	0.497735	-4.158	0.39	0.0141955	0.0428703	-4.575	0.55	0.0123003	0.0393851			X	X	143527	166683	148485	156521	183753	179494	106279	124053	119673	106321	114924	133699
162.1257@11.584	11.584	162.126	Positive				C8H18O3	(3R,7R)-1,3,7-Octanetriol	(3R,7R)-1,3,7-Octanetriol	0.655864	2.186	-0.08	0.139227	0.186496	2.811	-0.49	0.0623158	0.107316	-5.746	0.86	0.0283381	0.0660996	-4.877	0.45	0.0232548	0.0578995					81126.1	81714	79737.8	83988.3	89196.4	82693.7	42729	54064.7	37956.3	55247.8	65398.3	66821.7
160.1094@13.102	13.102	160.109	Negative				C8H16O3	4-Hydroxyvalproic acid; (R)-2-Hydroxycaprylic acid; 8-hydroxy caprylic acid; 5,5-Dimethyl-1,3-dioxane-2-ethanol; 2-Hydroxyoctanoic acid; (+/-)-Ethyl 2-hydroxy-3-methylvalerate; Hydroxyoctanoic acid; 3-Hydroxyvalproic acid; 6-hydroxy caprylic acid; Isoamyl lactate; 7-Hydroxyoctanoic acid; 5-Hydroxyvalproic acid; (.+/-.)-2-Hydroxyoctanoic acid; 3-Hydroxyoctanoic acid; (R)-3-Hydroxyoctanoic acid; Pe…	4-Hydroxyvalproic acid; (R)-2-Hydroxycaprylic acid; 8-hydroxy caprylic acid; 5,5-Dimethyl-1,3-dioxane-2-ethanol; 2-Hydroxyoctanoic acid; (+/-)-Ethyl 2-hydroxy-3-methylvalerate; Hydroxyoctanoic acid; 3-Hydroxyvalproic acid; 6-hydroxy caprylic acid; Isoamyl lactate; 7-Hydroxyoctanoic acid; 5-Hydroxyvalproic acid; (.+/-.)-2-Hydroxyoctanoic acid; 3-Hydroxyoctanoic acid; (R)-3-Hydroxyoctanoic acid; Pe…	2.04856	-1.844	0.09	0.140019	0.186984	0.365	-0.14	0.737152	0.460892	-0.947	0.31	0.441606	0.353238	-0.411	0.08	0.71905	0.4561					22440.6	20849.6	22392.7	21517.1	20116.6	20242.2	11942.5	17932.1	25858.6	24398	19929.9	15173.8
545.349@17.275	17.275	545.349	Positive	HMDB0010393		LysoPC(20:3(5Z,8Z,11Z)); LysoPC(20:3(8Z,11Z,14Z))	C28H52NO7P	LysoPC(20:3(8Z,11Z,14Z)); LysoPC(20:3(5Z,8Z,11Z)); PC(20:3(8Z,11Z,14Z)/0:0)	LysoPC(20:3(5Z,8Z,11Z)); LysoPC(20:3(8Z,11Z,14Z))	1.03902	2.318	-0.18	0.14027	0.187035	-0.564	0.13	0.620691	0.42812	-12.401	1.28	0.000256362	0.00958166	-7.367	1.58	0.0176201	0.0474225			X	X	657738	779048	673932	796305	804640	781819	263055	305067	302386	204175	341720	266961
293.1996@18.099	18.099	293.2	Positive				C17H27NO3	Nonanoic acid 4-hydroxy-3-methoxybenzylamid; Nonivamide; Nordihydrocapsaicin	Nonanoic acid 4-hydroxy-3-methoxybenzylamid; Nonivamide; Nordihydrocapsaicin	0.425186	-1.994	0.22	0.141728	0.188403	-0.376	0.04	0.736431	0.460771	0.353	-0.05	0.742002	0.462002	3.776	-0.23	0.0233864	0.0579493					37260.2	33218.1	29347.8	29323.5	26500.5	29467.3	29886	37832	35670.8	32342.8	35009.1	32725.2
215.1161@10.04	10.04	215.116	Positive	HMDB0013124		Propenoylcarnitine	C10H17NO4	Propenoylcarnitine; L-Proline, N-[(1,1-dimethylethoxy)carbonyl]-	Propenoylcarnitine	0.713324	-2.236	0.37	0.144208	0.190219	-0.688	0.12	0.537304	0.395858	-7.597	1.4	0.00408062	0.0228803	-7.496	1.15	0.0130341	0.040286			X	X	28406.2	40419.6	29572.9	25270.6	24011.8	26050	13909.7	11593.6	11507.8	9238.52	13013.8	12031.7
315.2779@15.777	15.777	315.278	Positive				C18H37NO3	6-hydroxysphingosine; 4-hydroxy-8cis-sphingenine; Dehydrophytosphingosine	6-hydroxysphingosine; 4-hydroxy-8cis-sphingenine; Dehydrophytosphingosine	2.64588	-2.016	0.28	0.146164	0.191523	0.04	-0.02	0.971269	0.517073	-2.161	0.83	0.137546	0.185825	-3.385	0.53	0.0542488	0.099271					1.46249e+06	1.7814e+06	1.97989e+06	1.4004e+06	1.52925e+06	1.34131e+06	1.60536e+06	766358	747981	811435	1.02e+06	1.14807e+06
278.1525@18.691	18.691	278.152	Positive				C16H22O4	Dibutyl phthalate; .alpha.-CEHC; Mono-2-ethylhexyl phthalat; Mono-n-octyl phthalat; Dibutyl phthalat; Alpha-CEHC; alhpa-tocopheronolactone; 1,2-Benzenedicarboxylic acid, bis(2-methylpropyl) ester; Monoethylhexyl phthalic acid; Diisobutyl phthalate; Emmotin A	Dibutyl phthalate; .alpha.-CEHC; Mono-2-ethylhexyl phthalat; Mono-n-octyl phthalat; Dibutyl phthalat; Alpha-CEHC; alhpa-tocopheronolactone; 1,2-Benzenedicarboxylic acid, bis(2-methylpropyl) ester; Monoethylhexyl phthalic acid; Diisobutyl phthalate; Emmotin A	0.346252	-1.993	0.18	0.14707	0.191523	-1.309	0.13	0.260725	0.262737	-0.318	0.04	0.766901	0.469158	0.186	-0.02	0.864381	0.490003					145686	138033	119744	117175	113021	123841	120178	142660	130555	108939	129946	119626
229.1677@12.695	12.695	229.168	Negative	HMDB0013267		N-Decanoylglycine	C12H23NO3	N-Decanoylglycine	N-Decanoylglycine	0.512057	-1.922	0.23	0.147359	0.191523	-0.007	0	0.994481	0.52378	-5.925	0.75	0.00585892	0.0272424	-3.895	0.52	0.0331217	0.0722689			X		50189.6	64360.5	57495.3	52472.9	48093.6	45876.6	37526.7	32674.6	32055.6	29187	34468.1	38985.2
394.2352@12.656	12.656	394.235	Negative				C22H34O6	(3b,6b,8b,12a)-8,12-Epoxy-7(11)-eremophilene-6-angeloyloxy-8,12-dimethoxy-3-ol; 3'-Methoxy-[6]-Gingerdiol 3,5-diacetate	(3b,6b,8b,12a)-8,12-Epoxy-7(11)-eremophilene-6-angeloyloxy-8,12-dimethoxy-3-ol; 3'-Methoxy-[6]-Gingerdiol 3,5-diacetate	2.46263	-1.807	0.82	0.147992	0.191777	-1.739	0.53	0.167479	0.204031	2.321	-1	0.0875481	0.135298	3.895	-1.29	0.0259437	0.0625151					3165.25	7214.4	5551.26	3636.94	3308.21	1928.23	14277.4	8769.02	8165.28	7085.41	5656.12	8480.42
783.4842@10.959	10.959	783.484	Positive	HMDB0009210		PE(18:4(6Z,9Z,12Z,15Z)/22:6(4Z,7Z,10Z,13Z,16Z,19Z)); PE(20:5(5Z,8Z,11Z,14Z,17Z)/20:5(5Z,8Z,11Z,14Z,17Z)); PE(22:6(4Z,7Z,10Z,13Z,16Z,19Z)/18:4(6Z,9Z,12Z,15Z))	C45H70NO8P	PE(22:6(4Z,7Z,10Z,13Z,16Z,19Z)/18:4(6Z,9Z,12Z,15Z)); PE(18:4(6Z,9Z,12Z,15Z)/22:6(4Z,7Z,10Z,13Z,16Z,19Z)); PE(20:5(5Z,8Z,11Z,14Z,17Z)/20:5(5Z,8Z,11Z,14Z,17Z))	PE(18:4(6Z,9Z,12Z,15Z)/22:6(4Z,7Z,10Z,13Z,16Z,19Z)); PE(20:5(5Z,8Z,11Z,14Z,17Z)/20:5(5Z,8Z,11Z,14Z,17Z)); PE(22:6(4Z,7Z,10Z,13Z,16Z,19Z)/18:4(6Z,9Z,12Z,15Z))	2.86945	2.26	-0.85	0.148886	0.192648	-1.802	0.65	0.147662	0.191633	30.924	-8.62	0.000789297	0.0117119	16.137	-7.12	0.000266512	0.00958166			X	X	7827.9	7046.98	7453.13	8658.76	21229.4	13117.5	3.23999e+06	2.02144e+06	3.82141e+06	2.55324e+06	1.69874e+06	1.48936e+06
330.2398@15.982	15.982	330.24	Negative	HMDB0004708		9,12,13-TriHOME; 9,10,13-TriHOME; (9S,10E,12S,13S)-9,12,13-Trihydroxy-10-octadecenoic acid; 5,8,12-Trihydroxy-9-octadecenoic acid	C18H34O5	5,8,12-Trihydroxy-9-octadecenoic acid; (9S,10E,12S,13S)-9,12,13-Trihydroxy-10-octadecenoic acid; 9,10,18-TriHOME(12Z); 9,10,13-TriHOME; 9,12,13-TriHOME(10); 9,10,18-TriHOME(12); 11,12,13-TriHOME; 5,8,12-TriHOME(9); 9,10,13-TriHOME(11); 9,12,13-TriHOME	9,12,13-TriHOME; 9,10,13-TriHOME; (9S,10E,12S,13S)-9,12,13-Trihydroxy-10-octadecenoic acid; 5,8,12-Trihydroxy-9-octadecenoic acid	1.69008	1.962	-0.3	0.149244	0.192827	-1.485	0.59	0.21206	0.234204	12.843	-3.88	0.00103569	0.011981	10.03	-3	0.00703258	0.0295741			X	X	4148.95	5729.39	4551.9	6243.07	6027.91	5370.81	67778.4	52005.6	98870.4	68120	44083.7	34105.2
241.1312@11.202	11.202	241.131	Negative				C12H19NO4	N-(3-Oxooctanoyl)-L-homoserine lacton	N-(3-Oxooctanoyl)-L-homoserine lacton	2.31735	-1.816	0.63	0.14977	0.193221	0.047	-0.02	0.9647	0.516733	-3.092	1.14	0.0376701	0.0776776	-1.221	0.49	0.302508	0.285097					15399.6	25992.6	13921.4	8623.45	13523.6	12893.8	10087.9	8911.2	5838.37	5192.49	11506	9153.01
479.302@17.813	17.813	479.302	Positive	HMDB0011475		LysoPE(0:0/18:1(11Z)); LysoPE(0:0/18:1(9Z)); LysoPE(18:1(11Z)/0:0); LysoPE(18:1(9Z)/0:0)	C23H46NO7P	LysoPE(18:1(9Z)/0:0); PC(15:1(9Z)/0:0); LysoPE(0:0/18:1(9Z)); LysoPE(0:0/18:1(11Z)); LysoPE(18:1(11Z)/0:0)	LysoPE(0:0/18:1(11Z)); LysoPE(0:0/18:1(9Z)); LysoPE(18:1(11Z)/0:0); LysoPE(18:1(9Z)/0:0)	0.556529	1.891	-0.2	0.150765	0.193648	-0.13	0.02	0.904272	0.499662	-6.27	0.74	0.00423907	0.0230786	-6.842	0.96	0.00949385	0.0343152			X	X	570312	627266	500750	618737	634421	697775	306473	355689	354141	298679	311312	398829
268.1298@14.429	14.429	268.13	Negative				C14H20O5	Kamahine C; 3-carboxy-4-methyl-5-pentyl-2-furanpropanoic acid	Kamahine C; 3-carboxy-4-methyl-5-pentyl-2-furanpropanoic acid	0.15696	1.772	-0.05	0.152152	0.194092	2.672	-0.12	0.0652287	0.110788	-0.377	0.02	0.729865	0.458605	1.746	-0.06	0.160938	0.200248					11727.8	11990.2	11376.3	11809.6	12343.9	12225.1	11114.3	11411.7	12176.4	12532.7	12262.4	13027.7
145.0528@8.792	8.792	145.053	Positive				C9H7NO	1H-Indole-3-carboxaldehyde	1H-Indole-3-carboxaldehyde	1.70574	1.899	-0.22	0.152442	0.194092	0.084	-0.03	0.937673	0.50754	-0.448	0.14	0.689969	0.449567	-1.82	0.33	0.189238	0.220997					54488.4	58878.1	46148.6	61458.1	57933.6	66098	32653.5	52259.5	64950.5	45816.7	61993.7	41427.3
194.0941@14.66	14.66	194.094	Negative				C11H14O3	Ethyl 4-methylphenoxyacetate; [2-(2-Methylphenyl)-1,3-dioxolan-4-yl]methanol; 2-(2-Methylphenyl)-1,3-dioxan-5-ol; 2,5-Dimethoxy-4-(2-propenyl)phenol; Methoxyeugenol; [2-(4-Methylphenyl)-1,3-dioxolan-4-yl]methanol; 2-(4-Methylphenyl)-1,3-dioxan-5-ol; 5-Hydroxy-2-benzyl-1,3-dioxane; (R)-3-Hydroxy-5-phenylpentanoic acid; Zingerone; Butylparaben; Ethyl 4-ethoxybenzoate; 2-(3-Methylphenyl)-1,3-dioxan-…	Ethyl 4-methylphenoxyacetate; [2-(2-Methylphenyl)-1,3-dioxolan-4-yl]methanol; 2-(2-Methylphenyl)-1,3-dioxan-5-ol; 2,5-Dimethoxy-4-(2-propenyl)phenol; Methoxyeugenol; [2-(4-Methylphenyl)-1,3-dioxolan-4-yl]methanol; 2-(4-Methylphenyl)-1,3-dioxan-5-ol; 5-Hydroxy-2-benzyl-1,3-dioxane; (R)-3-Hydroxy-5-phenylpentanoic acid; Zingerone; Butylparaben; Ethyl 4-ethoxybenzoate; 2-(3-Methylphenyl)-1,3-dioxan-…	1.60612	-1.834	0.03	0.155427	0.196994	1.194	-0.34	0.35265	0.310165	-1.481	0.42	0.27647	0.273005	-1.362	0.05	0.264719	0.265314					277196	277447	282950	276191	266777	275151	140971	252263	255699	266148	254183	272543
104.0472@4.729	4.729	104.047	Negative	HMDB00008		2-Hydroxybutyric acid (by fragment 57)	C4H8O3	2-Hydroxyisobutyric acid; (R)-3-Hydroxybutyric acid; (S)-3-Hydroxyisobutyric acid; 4-Hydroxybutyric acid; (R)-3-Hydroxyisobutyric acid; Ethoxyacetic acid; DL-alpha-Hydroxybutyric acid; (S)-3-Hydroxybutyric acid; 2-Hydroxybutyric acid; .alpha.-Hydroxybutyric acid; 2-Methyl-3-hydroxypropanoate; Alpha-Hydroxyisobutyric acid; DL-beta-Hydroxybutyric acid; 3-Hydroxybutyric acid	2-Hydroxybutyric acid (by fragment 57)	1.72072	-1.748	0.39	0.155749	0.196994	0.043	-0.01	0.96914	0.517073	-2.842	0.49	0.0630777	0.108009	-0.261	0.09	0.81061	0.476515					268090	210478	188189	164996	139629	205982	150966	175331	145397	197890	189884	105255
521.3492@17.962	17.962	521.349	Positive	HMDB0010385		LysoPC(18:1(11Z)); LysoPC(18:1(9Z)); 2-oleoyl-sn-glycero-3-phosphocholine	C26H52NO7P	PC(18:1(13Z)/0:0); PC(0:0/18:1(6Z)); PC(18:1(17Z)/0:0); PC(18:1(6Z)/0:0); PC(18:1(9E)/0:0); PC(O-16:1(11Z)/2:0); PC(18:1(7Z)/0:0); PC(P-16:0/2:0); PC(18:1(11Z)/0:0); PC(0:0/18:1(9Z)); LysoPC(18:1(11Z)); PC(18:1(4E)/0:0); PC(18:1(9Z)/0:0); PC(18:1(9Z)/0:0)[rac]; PC(0:0/18:1(9E)); LysoPC(18:1(9Z)); PC(18:1(11E)/0:0); 1-(9Z-Octadecenoyl)-sn-glycero-3-phosphocholin	LysoPC(18:1(11Z)); LysoPC(18:1(9Z)); 2-oleoyl-sn-glycero-3-phosphocholine	0.478506	1.758	-0.17	0.155847	0.196994	0.109	-0.02	0.918742	0.502754	-6.391	0.86	0.00520778	0.0262003	-9.78	1.02	0.000945496	0.011981			X	X	3.74692e+07	4.29304e+07	3.64291e+07	4.02993e+07	4.65895e+07	4.42283e+07	1.83654e+07	2.19984e+07	2.40112e+07	1.91988e+07	2.25902e+07	2.30977e+07
315.2777@15.332	15.332	315.278	Positive	HMDB0038057		Dehydrophytosphingosine	C18H37NO3	6-hydroxysphingosine; 4-hydroxy-8cis-sphingenine; Dehydrophytosphingosine	Dehydrophytosphingosine	6.47571	-1.837	0.43	0.156095	0.197022	0.18	-0.09	0.872984	0.491162	-2.334	1.17	0.13086	0.180542	-3.028	0.65	0.0735345	0.120677					106710	100703	132561	89399.5	101792	63535.1	90302.8	28107.2	49348.2	56478.2	54946.7	48516.4
219.1109@8.438	8.438	219.111	Positive	HMDB0000210		Pantothenic acid (confirmed by MS2)			Pantothenic acid (confirmed by MS2)	7.39553	-2.06	0.74	0.15743	0.198047	0.252	-0.14	0.818691	0.478502	-4.907	2.04	0.0114274	0.0374364	-2.255	1.16	0.143671	0.189833			X		114450	54572.7	57063.4	37935.6	41850.9	48058.2	22890.5	13213.7	17097.2	25018	28947.8	9533.61
477.2866@16.841	16.841	477.287	Positive	HMDB0011507		LysoPE(18:2(9Z,12Z)/0:0); LysoPE(0:0/18:2(9Z,12Z))	C23H44NO7P	LysoPE(18:2(9Z,12Z)/0:0); LysoPE(0:0/18:2(9Z,12Z)); PE(18:2(9Z,12Z)/0:0)	LysoPE(18:2(9Z,12Z)/0:0); LysoPE(0:0/18:2(9Z,12Z))	0.808527	1.758	-0.39	0.15828	0.198575	-0.686	0.11	0.541569	0.397387	-2.879	0.44	0.0629179	0.108009	-4.205	0.95	0.0155088	0.0446236				X	1.45361e+06	1.09849e+06	1.08967e+06	2.01904e+06	1.36261e+06	1.43597e+06	908327	802395	947232	952087	687003	845745
535.3647@18.771	18.771	535.365	Positive	HMDB0011491		LysoPE(0:0/22:1(13Z)); LysoPE(22:1(13Z)/0:0)	C27H54NO7P	PE(22:1(11Z)/0:0); LysoPE(22:1(13Z)/0:0); LysoPE(0:0/22:1(13Z)); PC(O-16:0/3:1(2E)); PC(19:1(9Z)/0:0); PE(22:1(13Z)/0:0)	LysoPE(0:0/22:1(13Z)); LysoPE(22:1(13Z)/0:0)	0.652721	1.921	-0.31	0.158461	0.198575	-0.31	0.03	0.772052	0.470603	-0.617	0.1	0.585065	0.415754	-4.793	0.44	0.00871633	0.0332934				X	128505	141735	100099	139833	152790	163931	104935	115353	122255	113395	102827	119704
1324.894@16.717	16.717	1324.89	Positive				C68H129N2O20P	Lipid A -disaccharide-1-P	Lipid A -disaccharide-1-P	3.92177	2.164	-0.65	0.159267	0.1993	1.084	-0.46	0.388294	0.328791	-0.773	0.4	0.487286	0.372578	-8.874	0.58	0.00176266	0.0151157				X	74572.2	77967.9	140963	141761	153688	143974	51647.4	54771.3	126999	105424	93467.7	94603.4
477.2844@16.592	16.592	477.284	Negative	HMDB0011477		LysoPE(0:0/18:2(9Z,12Z)); LysoPE(18:2(9Z,12Z)/0:0)	C23H44NO7P	LysoPE(18:2(9Z,12Z)/0:0); LysoPE(0:0/18:2(9Z,12Z)); PE(18:2(9Z,12Z)/0:0)	LysoPE(0:0/18:2(9Z,12Z)); LysoPE(18:2(9Z,12Z)/0:0)	0.699763	1.726	-0.36	0.16106	0.200248	-0.759	0.15	0.492488	0.374265	-2.647	0.48	0.0577468	0.103213	-4.484	0.99	0.0109672	0.0368963				X	242322	180499	185528	320453	225284	237499	160785	121702	151748	150924	105336	136814
122.1097@17.118	17.118	122.11	Positive				C9H14	Santene	Santene	0.490112	-1.717	0.19	0.161182	0.200248	-1.472	0.18	0.258976	0.261578	-9.605	1.34	0.00125374	0.0128786	-15.067	1.33	0.000917072	0.0118906			X	X	170236	202588	175337	175058	160563	144393	84052.8	64374.1	68457.2	66715.9	61666.4	61979.6
219.1106@8.433	8.433	219.111	Negative	HMDB0000210		Pantothenic acid (same as in POS)			Pantothenic acid (same as in POS)	5.22438	-2.005	0.67	0.161518	0.200248	0.192	-0.1	0.859161	0.488205	-4.388	1.85	0.0123773	0.0393851	-2.289	1.07	0.138191	0.186249			X		100994	50929.7	53352.7	36811.4	39729.9	46612.6	24639.6	12775.3	18751.2	24993.1	28323.7	10319.7
370.2499@19.801	19.801	370.25	Negative				C24H34O3	3-Oxo-4,6-choladienoic acid; Antibiotic SB 202742; Rimexolone	3-Oxo-4,6-choladienoic acid; Antibiotic SB 202742; Rimexolone	0.703436	2.012	-0.25	0.163039	0.200665	1.22	-0.2	0.336339	0.302966	-0.875	0.17	0.434758	0.349846	-4.398	0.22	0.0118173	0.038426					15654.3	15334.3	19809.5	19418.9	20953.3	19589.2	12406.8	18161	14713.3	16839.7	16548.8	17999
334.0484@8.805	8.805	334.048	Negative				C19H10O6	Dehydrodolineone	Dehydrodolineone	0.716047	1.71	-0.1	0.16311	0.200665	0.446	-0.08	0.690256	0.449567	-0.459	0.08	0.686045	0.448159	-1.385	0.1	0.249238	0.255279					7748.99	8516.42	7773.46	8491.01	8252	9072.32	6097.45	8142.31	8807.67	8007.96	8627.45	7430.21
503.303@17.402	17.402	503.303	Positive	HMDB0011515		LysoPE(20:3(5Z,8Z,11Z)/0:0); LysoPE(20:3(8Z,11Z,14Z)/0:0); LysoPE(20:3(11Z,14Z,17Z)/0:0); LysoPE(0:0/20:3(8Z,11Z,14Z)); LysoPE(0:0/20:3(11Z,14Z,17Z)); LysoPE(0:0/20:3(5Z,8Z,11Z))	C25H46NO7P	LysoPE(0:0/20:3(5Z,8Z,11Z)); LysoPE(0:0/20:3(8Z,11Z,14Z)); LysoPE(20:3(11Z,14Z,17Z)/0:0); PE(20:3(8Z,11Z,14Z)/0:0); LysoPE(0:0/20:3(11Z,14Z,17Z)); LysoPE(20:3(8Z,11Z,14Z)/0:0); LysoPE(20:3(5Z,8Z,11Z)/0:0)	LysoPE(20:3(5Z,8Z,11Z)/0:0); LysoPE(20:3(8Z,11Z,14Z)/0:0); LysoPE(20:3(11Z,14Z,17Z)/0:0); LysoPE(0:0/20:3(8Z,11Z,14Z)); LysoPE(0:0/20:3(11Z,14Z,17Z)); LysoPE(0:0/20:3(5Z,8Z,11Z))	1.14441	1.919	-0.27	0.164393	0.201675	-1.192	0.32	0.311946	0.2882	-4.991	0.95	0.00761102	0.0305384	-6.55	1.54	0.0175613	0.04741			X	X	88182.5	115963	88615.1	110888	124979	114479	54698.8	41299.9	55511.5	50191.7	29491.6	43576.5
343.2726@17.106	17.106	343.273	Negative	LMFA08020101		N-palmitoyl serine; 1,2-dioctanoyl-1-amino-2,3-propanediol; Dodecanoylcarnitine	C19H37NO4	N-palmitoyl serine; Lauroyl L-carnitin; Dodecanoylcarnitine	N-palmitoyl serine; 1,2-dioctanoyl-1-amino-2,3-propanediol; Dodecanoylcarnitine	0.510587	-1.754	0.18	0.166546	0.203746	-1.724	0.24	0.181342	0.214019	-8.763	1.3	0.00141722	0.0132606	-15.896	1.36	0.000104983	0.00958166			X	X	93163.9	111878	93496.2	91721.9	89941.6	80952.5	47431.6	37240.6	36603.8	36615	31385.2	34439.2
425.3515@15.757	15.757	425.351	Positive	HMDB0006351		Vaccenyl carnitine; Elaidic carnitine; Oleoylcarnitine; 11Z-Octadecenylcarnitine	C25H47NO4	Oleoyl L-carnitin; Vaccenyl carnitine; Elaidic carnitine; Oleoylcarnitine; 11Z-Octadecenylcarnitine	Vaccenyl carnitine; Elaidic carnitine; Oleoylcarnitine; 11Z-Octadecenylcarnitine	6.43136	-1.714	0.52	0.167203	0.203979	-0.578	0.3	0.607837	0.424661	-1.327	0.69	0.291062	0.279438	-1.5	0.48	0.209743	0.233548					584426	874381	823523	390120	695686	529484	864843	272082	428433	440160	428769	283428
567.3538@17.943	17.943	567.354	Negative				C27H54NO9P	PS(21:0/0:0)	PS(21:0/0:0)	0.632985	1.701	-0.17	0.16894	0.205239	0.047	-0.01	0.965847	0.516779	-4.862	0.8	0.0159918	0.0452961	-10.392	0.96	0.000561431	0.0116197			X	X	1.5655e+07	1.85842e+07	1.60215e+07	1.75636e+07	2.02329e+07	1.85326e+07	7.92199e+06	9.94605e+06	1.11689e+07	8.74056e+06	1.0004e+07	1.02235e+07
262.2302@17.116	17.116	262.23	Positive				C18H30O	5-(1-hydroxypropan-2-yl)isolongifol-5-ene; 2-(5,8-Tetradecadienyl)cyclobutanone; 5-(2-methoxyethyl)isolongifol-5-ene; 6,10,14-Trimethyl-5,9,13-pentadecatrien-2-one; 5-(1-hydroxypropan-2-yl)isolongifol-4-ene	5-(1-hydroxypropan-2-yl)isolongifol-5-ene; 2-(5,8-Tetradecadienyl)cyclobutanone; 5-(2-methoxyethyl)isolongifol-5-ene; 6,10,14-Trimethyl-5,9,13-pentadecatrien-2-one; 5-(1-hydroxypropan-2-yl)isolongifol-4-ene	0.593733	-1.68	0.16	0.169816	0.206017	-1.161	0.17	0.337148	0.302966	-9.041	1.37	0.00372356	0.0217134	-14.603	1.38	0.000167101	0.00958166			X	X	196655	226302	200840	200795	188180	168632	96929.2	71081.2	75127.2	76722.7	70553.7	66547.1
292.1673@17.287	17.287	292.167	Negative				C17H24O4	Acetylbalchanolide; 9-Acetoxyfukinanolide; (3beta,6beta)-Furanoeremophilane-3,6-diol 6-acetate; [6]-Gingerdione; Isotrichodermin; 6-Hydroxyshogaol; Acetylvalerenolic acid	Acetylbalchanolide; 9-Acetoxyfukinanolide; (3beta,6beta)-Furanoeremophilane-3,6-diol 6-acetate; [6]-Gingerdione; Isotrichodermin; 6-Hydroxyshogaol; Acetylvalerenolic acid	0.178556	-1.817	0.03	0.17049	0.206548	1.424	-0.09	0.227601	0.243081	-5.456	0.24	0.0290925	0.066823	-2.705	0.13	0.0952459	0.143641					133967	135017	136068	132950	134393	130198	120979	112831	109143	117576	117986	129172
459.2628@16.108	16.108	459.263	Positive				C26H37NO6	17-Phenyl trinor prostaglandin E2 serinol amid	17-Phenyl trinor prostaglandin E2 serinol amid	3.52824	1.656	-0.2	0.17503	0.209595	0.657	-0.27	0.578065	0.412691	-0.114	0.05	0.919061	0.502754	0.268	-0.02	0.80798	0.476467					472219	411027	380946	435118	490458	521822	236134	601604	471951	468482	503478	494520
691.2862@16.675	16.675	691.286	Negative				C34H46ClN3O10	Maytansine	Maytansine	0.431013	-1.796	0.08	0.175162	0.209595	-0.461	0.05	0.687952	0.448734	-1.037	0.12	0.385656	0.328129	-3.106	0.08	0.0365649	0.0766987					24871.9	22535.9	23404.5	22566.7	22594.2	21680.5	20206.2	20317	25125.9	20669.6	21542.1	20948.4
206.1525@11.903	11.903	206.153	Positive				C10H22O4	Ethanol, 2-[2-(2-butoxyethoxy)ethoxy]-; Tri(propylene glycol) methyl ether	Ethanol, 2-[2-(2-butoxyethoxy)ethoxy]-; Tri(propylene glycol) methyl ether	1.13914	1.655	-0.22	0.177239	0.21135	-1.964	0.49	0.151602	0.194092	1.304	-0.33	0.28882	0.277616	-2.922	0.39	0.0456385	0.0877364					15703.6	17664.4	13727.2	17407.3	20396.7	16990.8	17955.1	26669	15735.2	12575.5	13463	15982.2
530.3213@11.162	11.162	530.321	Positive				C31H46O7	3-keto Fusidic acid	3-keto Fusidic acid	0.931053	1.711	-0.19	0.177451	0.21135	-0.905	0.23	0.419879	0.343538	15.351	-3.37	0.000758667	0.0117119	18.061	-2.96	0.000924388	0.0118906			X	X	18817.8	15053.6	16160.9	20511.3	18235.3	18167.9	195604	130704	198973	181238	136525	128353
521.3494@17.672	17.672	521.349	Positive	HMDB0002815		LysoPC(18:1(9Z)); LysoPC(18:1(11Z)); 2-oleoyl-sn-glycero-3-phosphocholine	C26H52NO7P	PC(18:1(13Z)/0:0); PC(0:0/18:1(6Z)); PC(18:1(17Z)/0:0); PC(18:1(6Z)/0:0); PC(18:1(9E)/0:0); PC(O-16:1(11Z)/2:0); PC(18:1(7Z)/0:0); PC(P-16:0/2:0); PC(18:1(11Z)/0:0); PC(0:0/18:1(9Z)); LysoPC(18:1(11Z)); PC(18:1(4E)/0:0); PC(18:1(9Z)/0:0); PC(18:1(9Z)/0:0)[rac]; PC(0:0/18:1(9E)); LysoPC(18:1(9Z)); PC(18:1(11E)/0:0); 1-(9Z-Octadecenoyl)-sn-glycero-3-phosphocholin	LysoPC(18:1(9Z)); LysoPC(18:1(11Z)); 2-oleoyl-sn-glycero-3-phosphocholine	0.55431	1.634	-0.22	0.177595	0.21135	0.498	-0.08	0.647823	0.436528	-6.6	1.05	0.00392558	0.0224425	-9.2	1.19	0.000800349	0.0117119			X	X	3.97795e+06	4.76285e+06	3.89953e+06	4.29583e+06	5.36185e+06	5.0236e+06	1.70447e+06	2.12366e+06	2.30354e+06	1.92858e+06	2.1374e+06	2.37893e+06
187.1575@11.285	11.285	187.157	Positive	74856 (Metlin)		[FA amino(10:0)] 2-amino-decanoic acid; [FA amino(10:0)] 3S-aminodecanoic acid; [FA amino(10:0)] 9-amino-decanoic acid; [FA amino(10:0)] 10-amino-decanoic acid; n-Decanohydroxamic acid	C10H21NO2	Norleucine, butyl ester; Leucine, butyl ester; n-decanohydroxamic acid; Isoleucine, butyl ester	[FA amino(10:0)] 2-amino-decanoic acid; [FA amino(10:0)] 3S-aminodecanoic acid; [FA amino(10:0)] 9-amino-decanoic acid; [FA amino(10:0)] 10-amino-decanoic acid; n-Decanohydroxamic acid	0.566753	-1.657	0.27	0.177863	0.211381	1.923	-0.33	0.129378	0.180148	-12.566	2.11	0.00026511	0.00958166	-9.229	1.52	0.00113681	0.0124296			X	X	59530.2	80352.1	65457.1	63793.4	50553	55847.1	15693.2	17928.2	13792.5	16886.2	19672.6	23200.4
527.3022@17.588	17.588	527.302	Negative	HMDB0011524		LysoPE(22:5(4Z,7Z,10Z,13Z,16Z)/0:0); LysoPE(22:5(7Z,10Z,13Z,16Z,19Z)/0:0); LysoPE(0:0/22:5(4Z,7Z,10Z,13Z,16Z)); LysoPE(0:0/22:5(7Z,10Z,13Z,16Z,19Z))	C27H46NO7P	LysoPE(22:5(4Z,7Z,10Z,13Z,16Z)/0:0); LysoPE(0:0/22:5(7Z,10Z,13Z,16Z,19Z)); LysoPE(0:0/22:5(4Z,7Z,10Z,13Z,16Z)); LysoPE(22:5(7Z,10Z,13Z,16Z,19Z)/0:0)	LysoPE(22:5(4Z,7Z,10Z,13Z,16Z)/0:0); LysoPE(22:5(7Z,10Z,13Z,16Z,19Z)/0:0); LysoPE(0:0/22:5(4Z,7Z,10Z,13Z,16Z)); LysoPE(0:0/22:5(7Z,10Z,13Z,16Z,19Z))	0.68817	1.882	-0.26	0.183986	0.216017	-0.063	0.01	0.953235	0.513544	-9.751	1.69	0.000690779	0.0116197	-12.193	1.95	0.00455151	0.0241913			X	X	45535.9	45484	34655.5	47830.9	52006.9	49092.5	15090.4	11758.8	12167.6	15034	10426.4	13432
279.2571@17.26	17.26	279.257	Positive				C18H33NO	Linoleamide	Linoleamide	0.54214	-1.606	0.25	0.186657	0.218274	-1.268	0.2	0.278199	0.273185	-9.978	1.59	0.000803376	0.0117119	-10.09	1.55	0.000682147	0.0116197			X	X	1.082e+07	1.29309e+07	1.04096e+07	1.10282e+07	9.55361e+06	8.27375e+06	4.4565e+06	3.31794e+06	3.5886e+06	3.72695e+06	3.01103e+06	3.10499e+06
246.1006@11.203	11.203	246.101	Negative				C13H14N2O3	Indole-3-acetyl-L-alanine; cyclic 6-Hydroxymelatonin; 5-Ethyl-5-p-tolylbarbituric acid; Methylphenobarbital; N-acetyltryptophan; Nigellicine	Indole-3-acetyl-L-alanine; cyclic 6-Hydroxymelatonin; 5-Ethyl-5-p-tolylbarbituric acid; Methylphenobarbital; N-acetyltryptophan; Nigellicine	4.38535	-1.759	0.29	0.190004	0.221595	-0.109	0.05	0.920252	0.502777	0.304	-0.08	0.778122	0.470701	0.723	-0.32	0.542378	0.397387					53072.4	37551.8	49383.2	36350.1	41132.8	36178.3	36704.1	62920.1	50627.5	45605.4	80677.8	28444.5
466.2343@14.431	14.431	466.234	Negative				C21H39O9P	Dolichyl b-D-glucosyl phosphate	Dolichyl b-D-glucosyl phosphate	0.818048	1.7	-0.03	0.193888	0.224319	0.726	-0.13	0.542448	0.397387	-0.695	0.12	0.558453	0.404847	-1.216	0.03	0.294401	0.280515					77931.7	76890.6	76482.3	80236.7	79368.8	77041.9	55131.7	79740.2	80395.6	75994	77840.5	78410.2
545.2722@16.829	16.829	545.272	Negative				C26H44NO9P	PS(20:4(5Z,8Z,11Z,14Z)/0:0)	PS(20:4(5Z,8Z,11Z,14Z)/0:0)	0.72228	1.566	-0.33	0.194135	0.224319	-1.01	0.15	0.383607	0.32735	-1.568	0.24	0.214291	0.235479	-3.515	0.73	0.0267119	0.0636647					89501.8	65434.2	69509.7	116220	79827.5	87926.5	64724.9	56649.5	66710.5	65358	48042.6	57143.5
187.0666@9.804	9.804	187.067	Positive				C8H13NO2S	N-Butyryl-L-homocysteine thiolacton	N-Butyryl-L-homocysteine thiolacton	1.25666	-1.558	0.41	0.194982	0.224319	2.209	-0.57	0.134764	0.183041	0.049	-0.02	0.963579	0.516448	5.107	-1	0.0171413	0.0465637				X	16334.8	19596.1	26077	12004.2	16345.1	18054.7	15205	27310.9	20749.4	27268.3	31282.1	32907.2
158.0843@8.792	8.792	158.084	Positive				C10H10N2	1,5-Diaminonaphthalen; 1,4-Diaminonaphthalen; Edaravon; 1,5-Diaminonaphthalene; Edaravone; 1,4-Diaminonaphthalene; 1,8-Diaminonaphthalene; 1,8-Diaminonaphthalen; 2,3-Diaminonaphthalen; 1-Benzylimidazol; 2,3-Diaminonaphthalene	1,5-Diaminonaphthalen; 1,4-Diaminonaphthalen; Edaravon; 1,5-Diaminonaphthalene; Edaravone; 1,4-Diaminonaphthalene; 1,8-Diaminonaphthalene; 1,8-Diaminonaphthalen; 2,3-Diaminonaphthalen; 1-Benzylimidazol; 2,3-Diaminonaphthalene	2.0143	1.565	-0.17	0.19516	0.224319	0.096	-0.03	0.929596	0.505683	-0.514	0.17	0.653087	0.437073	-1.582	0.3	0.226697	0.243005					61686.4	59269	51198.2	66762.3	58463.1	67706.6	32906.4	59088.8	67686.8	48562	66205.5	44019.9
148.016@18.69	18.69	148.016	Positive				C8H4O3	Phthalic anhydrid; Phthalic anhydride	Phthalic anhydrid; Phthalic anhydride	0.281117	-1.744	0.13	0.195887	0.224712	-1.667	0.14	0.172627	0.208566	-0.232	0.02	0.828305	0.479814	-0.517	0.04	0.645818	0.436361					54206	53151.6	46534.1	46019.6	45964.7	48509	46715.2	52971.2	51899.4	41767	48663.7	46777.8
146.0577@8.89	8.89	146.058	Negative				C6H10O4	2,2-Dimethylsuccinic acid; Methylglutaric acid; Adipic acid; Pentanedioic acid, monomethyl ester; Monomethyl glutaric acid; 2-Methylglutaric acid; Dimethyl succinate; 2,4-O-Ethylidene-D-erythros; 3-Methylglutaric acid; Isosorbid; Solerol; (S)-2-Aceto-2-hydroxybutanoic acid	2,2-Dimethylsuccinic acid; Methylglutaric acid; Adipic acid; Pentanedioic acid, monomethyl ester; Monomethyl glutaric acid; 2-Methylglutaric acid; Dimethyl succinate; 2,4-O-Ethylidene-D-erythros; 3-Methylglutaric acid; Isosorbid; Solerol; (S)-2-Aceto-2-hydroxybutanoic acid	0.185435	-1.798	0.06	0.197091	0.225354	-0.893	0.04	0.445654	0.355345	-0.518	0.02	0.652414	0.437073	-0.173	0.01	0.87324	0.491162					100095	98276	100258	98561.7	91194.5	96411.5	103789	97142.3	92983.2	96274.2	96009.6	92471.3
517.3175@16.314	16.314	517.317	Positive	HMDB0010388		LysoPC(18:3(6Z,9Z,12Z)); LysoPC(18:3(9Z,12Z,15Z))			LysoPC(18:3(6Z,9Z,12Z)); LysoPC(18:3(9Z,12Z,15Z))	0.804175	1.734	-0.33	0.197446	0.225465	-3.915	0.33	0.0361163	0.0762949	-1.343	0.14	0.252037	0.257543	-4.413	0.79	0.0422753	0.0836612					1.31404e+06	1.12187e+06	1.20066e+06	1.90579e+06	1.46777e+06	1.25073e+06	1.11967e+06	994564	1.19549e+06	867733	913443	845768
571.3644@18.136	18.136	571.364	Positive	HMDB0010401		LysoPC(22:4(7Z,10Z,13Z,16Z))	C30H54NO7P	LysoPC(22:4(7Z,10Z,13Z,16Z)); PC(22:4(7Z,10Z,13Z,16Z)/0:0)	LysoPC(22:4(7Z,10Z,13Z,16Z))	0.553553	1.743	-0.21	0.199105	0.226767	-0.37	0.06	0.730604	0.458605	-5.468	0.74	0.0214332	0.0541839	-6.156	1.02	0.00353503	0.0211787				X	413671	448816	412224	420987	550272	516537	213538	265374	288720	216152	232683	284289
605.3242@17.29	17.29	605.324	Negative				C33H43N5O6	Amphibine H	Amphibine H	0.780634	1.681	-0.32	0.199675	0.227121	-0.229	0.04	0.836865	0.482218	-1.329	0.23	0.278041	0.273185	-3.234	0.58	0.067456	0.112388					37712.9	38827.8	32726.1	49302.3	52669.1	35727	25668.3	31214.4	37170.9	28352.5	32072.7	30313.4
294.1831@16.211	16.211	294.183	Negative				C17H26O4	[6]-Gingerol; Phytuberin; Embelin; Myrsinone; Nordihydrocapsiate; Tanacetol A; Gingerol	[6]-Gingerol; Phytuberin; Embelin; Myrsinone; Nordihydrocapsiate; Tanacetol A; Gingerol	0.201211	-1.856	0.04	0.20225	0.229212	-0.614	0.03	0.584987	0.415754	-0.408	0.02	0.722888	0.456542	-0.286	0.01	0.788995	0.472695					306143	304504	305666	293643	289217	305763	322392	294170	287987	295419	285468	301839
297.2671@15.519	15.519	297.267	Positive	HMDB0013648		Palmitoleoyl Ethanolamide	C18H35NO2	(4E,8Z,d18:2) sphingosine; Palmitoleoyl Ethanolamide; Lepadin D; 3-ketosphingosine; Spiroxamine; 4E,14Z-Sphingadiene; Palmitoleoyl ethanolamide; Palmitoleoyl-EA; (4E,8E,d18:2) sphingosine	Palmitoleoyl Ethanolamide	1.39934	-1.523	0.17	0.202562	0.229212	-0.72	0.19	0.544937	0.398876	-4.043	1.1	0.0429401	0.0845941	-13.559	1.12	0.00193214	0.0155401				X	110156	131374	125409	118584	110103	98538.5	81724.9	48076.1	46933.6	51181.8	47984.7	50677.3
282.2556@15.79	15.79	282.256	Negative				C18H34O2	trans-8-elaidic acid; 17:1(4)(16Me); 5E-octadecylenic acid; trans-13-Octadecenoic acid; FA 18:1; cis-8-oleic acid; 6-Octadecenoic acid, (Z)-; (Z)-13-Octadecenoic acid; 17:1(4)(15Me); Vaccenic acid; trans-12-elaidic acid; cis-10-oleic acid; Ethyl 9-hexadecenoate; 3-octadecylenic acid; 18:1(13E); 18:1(14Z); 17:1(12)(7Me); cis-13-Octadecenoic acid; cis-Vaccenic acid; Elaidic acid; 18:1(14E); cis-12-…	trans-8-elaidic acid; 17:1(4)(16Me); 5E-octadecylenic acid; trans-13-Octadecenoic acid; FA 18:1; cis-8-oleic acid; 6-Octadecenoic acid, (Z)-; (Z)-13-Octadecenoic acid; 17:1(4)(15Me); Vaccenic acid; trans-12-elaidic acid; cis-10-oleic acid; Ethyl 9-hexadecenoate; 3-octadecylenic acid; 18:1(13E); 18:1(14Z); 17:1(12)(7Me); cis-13-Octadecenoic acid; cis-Vaccenic acid; Elaidic acid; 18:1(14E); cis-12-…	5.09509	-1.521	0.56	0.203143	0.229276	-0.537	0.27	0.631259	0.431816	-1.583	0.82	0.208199	0.232582	-1.569	0.53	0.196016	0.224712					6577.34	11803	10047.5	4568.85	8689.77	6141.83	8571.4	2902.35	5661.85	5155.16	4816.46	3245.84
260.2142@14.39	14.39	260.214	Positive				C18H28O	5-(1-oxopropan-2-yl)isolongifol-5-ene; 4,5-(methanoxyethano)isolongifol-4-ene	5-(1-oxopropan-2-yl)isolongifol-5-ene; 4,5-(methanoxyethano)isolongifol-4-ene	4.36771	-1.527	0.26	0.204117	0.230079	-0.606	0.31	0.58353	0.415647	-2.231	1.01	0.135734	0.184073	-3.671	1.06	0.0437098	0.0855324					18623.6	25097.8	23575.4	21577.8	17163.7	17378.1	20104.8	8541.41	7825.01	12518.9	8563.54	6588.35
254.0576@12.288	12.288	254.058	Negative	HMDB0004195		5-L-Glutamyl-taurine			5-L-Glutamyl-taurine	5.27637	1.534	-0.89	0.204751	0.230436	1.39	-0.47	0.278989	0.273196	0.552	-0.31	0.613209	0.426038	-0.28	0.1	0.802011	0.475185					17369.6	6321.78	15390.5	35138.7	15565.4	19517.8	10694.6	22755.5	13250.7	22987	20922.7	17939.3
481.3167@19.019	19.019	481.317	Negative	HMDB0011130		LysoPE(18:0/0:0); LysoPC(15:0); LysoPE(0:0/18:0),	C23H48NO7P	LysoPE(0:0/18:0); PC(7:0/O-8:0); LysoPE(18:0/0:0); PC(14:0/O-1:0); LysoPC(15:0)	LysoPE(18:0/0:0); LysoPC(15:0); LysoPE(0:0/18:0),	0.590147	-1.738	0.14	0.205326	0.230551	-0.561	0.08	0.628643	0.430775	-6.137	0.85	0.0224136	0.0563369	-9.964	0.79	0.00589284	0.0272424				X	662231	693341	695152	565585	679495	622584	338462	350259	457152	361788	348120	365942
222.0896@15.476	15.476	222.09	Positive				C12H14O4	(Z)-3-(2,4,5-Trimethoxyphenyl)-2-propenal; 5-(3,4-Methylenedioxyphenyl)pentanoic acid; Apiole; Dihydrodeoxy-8-epiaustdiol; Isodillapiole; Monobutylphthalate; 5'-(3'-Methoxy-4'-hydroxyphenyl)-gamma-valerolactone; Monoisobutyl phthalic acid; Valeroyl salicylate; Dillapiol; Vanillin isobutyrate; 1,2-Benzenedicarboxylic acid, monobutyl ester; Piperonyl isobutyrate; 2,3-Dihydro-3-hydroxy-6-methoxy-2,2…	(Z)-3-(2,4,5-Trimethoxyphenyl)-2-propenal; 5-(3,4-Methylenedioxyphenyl)pentanoic acid; Apiole; Dihydrodeoxy-8-epiaustdiol; Isodillapiole; Monobutylphthalate; 5'-(3'-Methoxy-4'-hydroxyphenyl)-gamma-valerolactone; Monoisobutyl phthalic acid; Valeroyl salicylate; Dillapiol; Vanillin isobutyrate; 1,2-Benzenedicarboxylic acid, monobutyl ester; Piperonyl isobutyrate; 2,3-Dihydro-3-hydroxy-6-methoxy-2,2…	4.47643	1.567	-0.48	0.20589	0.230888	0.17	-0.07	0.880524	0.492382	0.458	-0.21	0.682921	0.44779	-0.736	0.2	0.535103	0.395768					20226.9	17105.2	13689.8	21477.8	18103.7	33365	13472	35552.1	15434.7	21202.2	19373.6	21019.6
821.5197@16.954	16.954	821.52	Negative				C45H76NO10P	PS(20:5(5Z,8Z,11Z,14Z,17Z)/19:1(9Z)); PS(22:4(7Z,10Z,13Z,16Z)/17:2(9Z,12Z)); PS(19:1(9Z)/20:5(5Z,8Z,11Z,14Z,17Z)); PS(17:2(9Z,12Z)/22:4(7Z,10Z,13Z,16Z)); PS(17:0/22:6(4Z,7Z,10Z,13Z,16Z,19Z)); PS(22:6(4Z,7Z,10Z,13Z,16Z,19Z)/17:0)	PS(20:5(5Z,8Z,11Z,14Z,17Z)/19:1(9Z)); PS(22:4(7Z,10Z,13Z,16Z)/17:2(9Z,12Z)); PS(19:1(9Z)/20:5(5Z,8Z,11Z,14Z,17Z)); PS(17:2(9Z,12Z)/22:4(7Z,10Z,13Z,16Z)); PS(17:0/22:6(4Z,7Z,10Z,13Z,16Z,19Z)); PS(22:6(4Z,7Z,10Z,13Z,16Z,19Z)/17:0)	0.956585	-1.613	0.36	0.206686	0.231483	0.548	-0.08	0.623889	0.429698	-1.429	0.17	0.243492	0.252509	1.151	-0.27	0.325477	0.296152					57034.4	71930.3	60073.3	37227.3	51930.6	59699.1	56462.1	59502.7	51845.1	49743.3	61594.8	66566.7
298.1922@18.823	18.823	298.192	Negative				C20H26O2	Eremolactone; Norethindrone; All-Trans-3,4-Didehydro-Retinoic acid; Juvocimene 2; Norethindron; 4-Oxoretinal; all-trans-3,4-Didehydroretinoate	Eremolactone; Norethindrone; All-Trans-3,4-Didehydro-Retinoic acid; Juvocimene 2; Norethindron; 4-Oxoretinal; all-trans-3,4-Didehydroretinoate	0.198681	1.615	-0.09	0.210685	0.233548	4.651	-0.16	0.0392103	0.0793919	-1.236	0.06	0.339323	0.304105	0.225	-0.01	0.834203	0.481636					15327.9	16706.7	14914.2	16986.6	16747.4	16112.2	14951.7	15089.3	14900.4	16521.5	17484.5	16172
475.2695@16.089	16.089	475.269	Positive	HMDB0011478		LysoPE(0:0/18:3(6Z,9Z,12Z)); LysoPE(0:0/18:3(9Z,12Z,15Z)); LysoPE(18:3(6Z,9Z,12Z)/0:0); LysoPE(18:3(9Z,12Z,15Z)/0:0)	C23H42NO7P	LysoPE(0:0/18:3(6Z,9Z,12Z)); LysoPE(18:3(6Z,9Z,12Z)/0:0); LysoPE(0:0/18:3(9Z,12Z,15Z)); PE(18:3(6Z,9Z,12Z)/0:0); LysoPE(18:3(9Z,12Z,15Z)/0:0); PE(18:3(9Z,12Z,15Z)/0:0)	LysoPE(0:0/18:3(6Z,9Z,12Z)); LysoPE(0:0/18:3(9Z,12Z,15Z)); LysoPE(18:3(6Z,9Z,12Z)/0:0); LysoPE(18:3(9Z,12Z,15Z)/0:0)	1.95106	1.575	-0.56	0.213216	0.234887	-0.673	0.14	0.538075	0.395858	0.009	0	0.993461	0.52378	-1.99	0.7	0.14283	0.18958					47227.6	33116.1	34229.7	85709	43910.4	45346.5	33397	35048.5	45916.8	40805.5	28082	34872.1
495.3334@17.202	17.202	495.333	Positive	HMDB0240262		LysoPC(0:0/16:0); LysoPC(16:0)	C24H50NO7P	Lyso-PC(16:0); PC(16:0/0:0)[rac]; PE(19:0/0:0); LysoPC(16:0); 1-Hexadecanoyl-sn-glycero-3-phosphocholin; PC(O-14:0/2:0); PC(16:0/0:0); PC(0:0/16:0)	LysoPC(0:0/16:0); LysoPC(16:0)	0.62755	1.593	-0.13	0.21529	0.236117	0.225	-0.03	0.840092	0.483123	-2.319	0.34	0.134097	0.182702	-5.146	0.44	0.0107491	0.0365055				X	1.77655e+07	1.73658e+07	1.87666e+07	1.77666e+07	2.08994e+07	2.02656e+07	1.16989e+07	1.47333e+07	1.64325e+07	1.36666e+07	1.46333e+07	1.51998e+07
195.0895@16.263	16.263	195.089	Negative				C10H13NO3	L-beta-Homotyrosine; Metyrosine; N-Hydroxy-3,4-methylenedioxyamphetamine; DL-.alpha.-Methyl-m-tyrosine; 2-Phenyl-1,3-propanediol monocarbamate; N-methyl-4,6,7-trihydroxy-1,2,3,4-tetrahydroisoquinoline; N-Acetyldopamine; L-Serine, O-(phenylmethyl)-; .alpha.-Methyl-L-tyrosine; O-Benzyl-D-serine; Tyrosine methylester	L-beta-Homotyrosine; Metyrosine; N-Hydroxy-3,4-methylenedioxyamphetamine; DL-.alpha.-Methyl-m-tyrosine; 2-Phenyl-1,3-propanediol monocarbamate; N-methyl-4,6,7-trihydroxy-1,2,3,4-tetrahydroisoquinoline; N-Acetyldopamine; L-Serine, O-(phenylmethyl)-; .alpha.-Methyl-L-tyrosine; O-Benzyl-D-serine; Tyrosine methylester	0.11611	-1.496	0.03	0.21583	0.236279	-0.542	0.02	0.616418	0.426906	-0.248	0.01	0.818928	0.478502	0.02	0	0.985466	0.521349					100257	103205	99338.9	99795.7	97180.5	99442.6	104330	98704.3	98146.5	98832.1	95463.5	102352
145.1102@8.637	8.637	145.11	Positive	HMDB0006831		3-Dehydroxycarnitine; 2-Aminoheptanoate	C7H15NO2	Alanine, butyl ester; DL-.beta.-Homoleucin; Sarcosine, butyl ester; (3R,4S)-3-Amino-4-methylhexanoic acid; 3-Dehydroxycarnitine; N,N-Dimethyl-L-valin; DL-Norleucine methyl ester; (S)-3-Amino-5-methylhexanoic acid	3-Dehydroxycarnitine; 2-Aminoheptanoate	0.675721	-1.544	0.27	0.220544	0.239938	-1.006	0.14	0.381443	0.327107	-4.136	0.71	0.0273696	0.0645289	-4.052	0.58	0.0204928	0.0527208					63696.8	90404.3	83986	72533.3	60328	63422.6	51968.8	43555.6	49051	37883	43158.3	50512
343.2731@16.864	16.864	343.273	Negative	HMDB0002250		Dodecanoylcarnitine; N-palmitoyl serine; 1,2-dioctanoyl-1-amino-2,3-propanediol	C19H37NO4	N-palmitoyl serine; Lauroyl L-carnitin; Dodecanoylcarnitine	Dodecanoylcarnitine; N-palmitoyl serine; 1,2-dioctanoyl-1-amino-2,3-propanediol	0.490367	-1.442	0.21	0.2239	0.242083	-1.141	0.16	0.324368	0.295856	-8.375	1.34	0.00112845	0.0124296	-10.186	1.29	0.000601355	0.0116197			X	X	67333.7	87051.7	72729.2	71439.7	67387.1	57096.4	34845.1	26782	28159.5	29667.9	24579.9	25715.1
263.1868@14.055	14.055	263.187	Positive				C16H25NO2	N-Desmethylvenlafaxine; O-Desmethylvenlafaxin; Butetamat; O-Desmethylvenlafaxine; Tramadol; Desvenlafaxine; Hydroxy-alpha-sanshool	N-Desmethylvenlafaxine; O-Desmethylvenlafaxin; Butetamat; O-Desmethylvenlafaxine; Tramadol; Desvenlafaxine; Hydroxy-alpha-sanshool	1.42438	-1.462	0.19	0.22501	0.242384	0.733	-0.21	0.519961	0.388923	-5.713	1.57	0.0207971	0.0531908	-7.285	1.17	0.0020622	0.0158229				X	81013.1	95962.6	92446	87353.1	81428.4	68500	21552.6	31792.6	40381.5	41365.2	33180.8	31391.4
331.2358@12.767	12.767	331.236	Negative	HMDB0061636		3-hydroxydecanoyl carnitine	C17H33NO5	3-hydroxydecanoyl carnitine	3-hydroxydecanoyl carnitine	0.56921	-1.465	0.24	0.225373	0.242477	-1.536	0.14	0.217441	0.237152	-10.046	1.41	0.00484609	0.0250821	-10.862	1.31	0.000471155	0.0114478			X	X	51640.9	71017.2	61342.9	57997.6	50925.9	46574	22931.8	21772.6	24206	22993.2	20699.4	19091.5
289.1527@10.537	10.537	289.153	Negative	HMDB0000552		3-Methylglutarylcarnitine; O-Adipoylcarnitine	C13H23NO6	3-Methylglutarylcarnitine	3-Methylglutarylcarnitine; O-Adipoylcarnitine	1.27463	-1.597	0.42	0.226311	0.242888	0.209	-0.04	0.845801	0.48425	4.162	-0.56	0.0147333	0.043538	3.563	-1.01	0.034547	0.0742464			X		7658.94	9344.87	7986.01	8197.56	4551.29	6430.66	13914.8	11904	10959.8	10354.3	13234.1	14278.6
593.3697@18.384	18.384	593.37	Negative				C29H56NO9P	PC(16:0/5:0(CHO)); 2-(5-Oxovaleryl)phosphatidylcholin	PC(16:0/5:0(CHO)); 2-(5-Oxovaleryl)phosphatidylcholin	1.36214	1.433	-0.15	0.22714	0.24304	0.672	-0.18	0.565255	0.407608	-2.731	0.74	0.0921263	0.140388	-7.905	0.71	0.00152027	0.0138519				X	381722	456250	390203	412971	481320	468695	172322	279383	305763	255495	287243	289786
117.058@8.793	8.793	117.058	Positive				C8H7N	Indole; 4-Ethynylanilin; Benzeneacetonitrile	Indole; 4-Ethynylanilin; Benzeneacetonitrile	2.08991	1.429	-0.18	0.230259	0.24434	0.199	-0.08	0.853048	0.486741	-0.586	0.2	0.609204	0.424937	-1.214	0.3	0.329672	0.2991					18121.1	15722.4	14368.3	17890.1	16599.9	19892.9	8933.05	16358.7	18527.1	13701.5	20016.9	11643
208.0948@8.471	8.471	208.095	Positive				C8H16O6	Ethyl beta-D-glucopyranoside; Dambonitol	Ethyl beta-D-glucopyranoside; Dambonitol	1.09772	-1.652	0.26	0.233263	0.246123	-1.025	0.28	0.369642	0.319927	32.174	-5.07	0.000687057	0.0116197	18.598	-5.05	0.000111948	0.00958166			X	X	5914.42	5928.44	5598.17	4177	5975.44	4585.73	210307	157448	222929	118478	196357	177819
254.0582@12.298	12.298	254.058	Positive	HMDB0004195		5-L-Glutamyl-taurine			5-L-Glutamyl-taurine	4.27106	1.408	-0.79	0.234314	0.24633	1.075	-0.3	0.34306	0.305264	1.065	-0.51	0.369441	0.319927	0.038	-0.02	0.972327	0.517073					16259	6257.17	14262.2	31493.1	13846	17091.8	14769.6	21072.9	13353.1	23142	21856.6	15206.5
458.273@10.072	10.072	458.273	Positive	16788 (Metlin)		Arg Arg Gln; Gln Arg Arg; Arg Gln Arg; Ala Gly Arg Arg; Ala Arg Gly Arg; Ala Arg Arg Gly; Gly Ala Arg Arg; Gly Arg Ala Arg; Gly Arg Arg Ala; Arg Ala Gly Arg; Arg Ala Arg Gly; Arg Gly Ala Arg; Arg Gly Arg Ala; Arg Arg Ala Gly; Arg Arg Gly Ala; Asp Ile Ile Val; Asp Ile Leu Val; Asp Ile Val Ile; Asp Ile Val Leu; Asp Leu Ile Val; Asp Leu Leu Val; Asp Leu Val Ile; Asp Leu Val Leu; Asp Val Ile Ile; Asp…			Arg Arg Gln; Gln Arg Arg; Arg Gln Arg; Ala Gly Arg Arg; Ala Arg Gly Arg; Ala Arg Arg Gly; Gly Ala Arg Arg; Gly Arg Ala Arg; Gly Arg Arg Ala; Arg Ala Gly Arg; Arg Ala Arg Gly; Arg Gly Ala Arg; Arg Gly Arg Ala; Arg Arg Ala Gly; Arg Arg Gly Ala; Asp Ile Ile Val; Asp Ile Leu Val; Asp Ile Val Ile; Asp Ile Val Leu; Asp Leu Ile Val; Asp Leu Leu Val; Asp Leu Val Ile; Asp Leu Val Leu; Asp Val Ile Ile; Asp…	1.51584	1.6	-0.39	0.235665	0.247166	-1.689	0.49	0.210589	0.233548	24.621	-6.91	0.000988791	0.011981	24.054	-6.04	0.000410963	0.010893			X	X	3219.16	3003.89	2776.65	3210.47	5401.6	3464.1	403473	249089	466925	290809	248039	236162
503.3032@17.39	17.39	503.303	Negative	HMDB0011515		LysoPE(20:3(5Z,8Z,11Z)/0:0); LysoPE(20:3(8Z,11Z,14Z)/0:0); LysoPE(20:3(11Z,14Z,17Z)/0:0); LysoPE(0:0/20:3(8Z,11Z,14Z)); LysoPE(0:0/20:3(11Z,14Z,17Z)); LysoPE(0:0/20:3(5Z,8Z,11Z))	C25H46NO7P	LysoPE(0:0/20:3(5Z,8Z,11Z)); LysoPE(0:0/20:3(8Z,11Z,14Z)); LysoPE(20:3(11Z,14Z,17Z)/0:0); PE(20:3(8Z,11Z,14Z)/0:0); LysoPE(0:0/20:3(11Z,14Z,17Z)); LysoPE(20:3(8Z,11Z,14Z)/0:0); LysoPE(20:3(5Z,8Z,11Z)/0:0)	LysoPE(20:3(5Z,8Z,11Z)/0:0); LysoPE(20:3(8Z,11Z,14Z)/0:0); LysoPE(20:3(11Z,14Z,17Z)/0:0); LysoPE(0:0/20:3(8Z,11Z,14Z)); LysoPE(0:0/20:3(11Z,14Z,17Z)); LysoPE(0:0/20:3(5Z,8Z,11Z))	0.533098	1.431	-0.21	0.23869	0.249144	-0.559	0.07	0.605679	0.423952	-8.786	1.38	0.0012656	0.0128786	-13.663	1.67	0.000203535	0.00958166			X	X	90424.9	119419	94032.7	106906	128688	114559	39238	34115.6	42777	35016.3	33646.2	41602.2
143.0736@8.793	8.793	143.074	Positive				C10H9N	Indole-3-acetaldehyde; Quinaldine; 2-Aminonaphthalene; 3-Acetylindole; N-Acetylindole; 6-Methylquinoline	Indole-3-acetaldehyde; Quinaldine; 2-Aminonaphthalene; 3-Acetylindole; N-Acetylindole; 6-Methylquinoline	1.67563	1.436	-0.16	0.239713	0.249914	-0.168	0.06	0.876665	0.491551	-0.149	0.05	0.89322	0.497327	-1.521	0.26	0.243646	0.252509					30495.3	29584.4	24655.5	32604.1	29039.3	32764.3	18472.5	30309.4	36148.9	24608.8	32615.5	22450.1
453.2867@17.067	17.067	453.287	Negative	HMDB0011473		LysoPE(0:0/16:0); LysoPE(16:0/0:0)			LysoPE(0:0/16:0); LysoPE(16:0/0:0)	0.396783	1.572	-0.16	0.241101	0.251061	-1.881	0.13	0.139672	0.186807	-11.555	0.56	0.000796139	0.0117119	-7.623	0.85	0.00360202	0.0214285			X	X	148312	152565	157779	149741	186956	176405	101219	100292	109692	93785.4	88928.6	101685
273.1734@12.536	12.536	273.173	Positive				C17H23NO2	4-Methylpropranolol; Linalyl anthranilate; alpha-Terpinyl anthranilate	4-Methylpropranolol; Linalyl anthranilate; alpha-Terpinyl anthranilate	8.54994	-1.376	0.92	0.244004	0.25258	-0.951	0.48	0.399316	0.332967	-1.957	1.29	0.12646	0.177937	-1.64	0.85	0.183219	0.215696					15454.1	53139.2	33719.3	9579.85	26131.3	16386.2	20561.1	7864.63	11793	7264.5	13534.5	7175.69
306.1833@16.854	16.854	306.183	Negative				C18H26O4	5'-Carboxy-gamma-chromanol; Capsiate; Di-n-pentyl phthalat	5'-Carboxy-gamma-chromanol; Capsiate; Di-n-pentyl phthalat	0.301818	1.45	-0.12	0.244895	0.252904	0.708	-0.05	0.536166	0.395768	-2.894	0.13	0.0479321	0.0911441	-1.968	0.2	0.120621	0.172684					6511.65	6995.25	6450.58	6773.77	7995.4	6961.89	5925.74	5948.57	6297.8	6549.01	6646.67	5702.99
99.0683@8.463	8.463	99.0683	Positive				C5H9NO	2,5-Dihydro-2,4-dimethyloxazole; (2R)-2-Hydroxy-2-methylbutanenitrile; 2-Piperidinone; 1-Pyrrolidinecarboxaldehyde	2,5-Dihydro-2,4-dimethyloxazole; (2R)-2-Hydroxy-2-methylbutanenitrile; 2-Piperidinone; 1-Pyrrolidinecarboxaldehyde	0.122771	-1.47	0.04	0.245306	0.25303	0.134	0	0.903318	0.499662	-4.863	0.12	0.0145374	0.043399	-2.561	0.08	0.104046	0.155571					674922	668551	642486	641739	654716	641513	598594	609753	616497	587304	632092	611735
193.1103@7.582	7.582	193.11	Positive				C11H15NO2	3,4,5-Trimethacarb; (R)-N-Methylsalsolinol; (-)-Salsoline; Isoprocarb; N-Methyl-3,4-methylenedioxyamphetamine; Butyl 2-aminobenzoate; Ethyl N-ethylanthranilate; (S)-N-Methylsalsolinol; 2,3,5-Trimethacarb; 2-Isopropylphenyl methylcarbamate; N,N-Diethyl-4-hydroxybenzamide; Butamben; (R)-1,2-dimethyl-5,6-dihydroxy-tetrahydroisoquinoline; 2-Methylpropyl 2-aminobenzoate	3,4,5-Trimethacarb; (R)-N-Methylsalsolinol; (-)-Salsoline; Isoprocarb; N-Methyl-3,4-methylenedioxyamphetamine; Butyl 2-aminobenzoate; Ethyl N-ethylanthranilate; (S)-N-Methylsalsolinol; 2,3,5-Trimethacarb; 2-Isopropylphenyl methylcarbamate; N,N-Diethyl-4-hydroxybenzamide; Butamben; (R)-1,2-dimethyl-5,6-dihydroxy-tetrahydroisoquinoline; 2-Methylpropyl 2-aminobenzoate	0.249688	-1.393	0.1	0.246195	0.253349	-0.186	0.01	0.861698	0.489116	-1.99	0.09	0.133841	0.182638	0.033	0	0.975897	0.518183					297107	312981	327585	307958	267483	298532	301950	290792	285309	302046	284100	287900
134.0943@8.943	8.943	134.094	Positive				C6H14O3	Polypropylene glycol (m w 1,200-3,000); 1,3-Propanediol, 2-ethyl-2-(hydroxymethyl)-; Diglyme	Polypropylene glycol (m w 1,200-3,000); 1,3-Propanediol, 2-ethyl-2-(hydroxymethyl)-; Diglyme	0.952458	-1.383	0.18	0.248152	0.254764	-1.161	0.24	0.355092	0.310617	0.299	-0.07	0.784187	0.47128	0.039	0	0.970849	0.517073					61641.3	47937.9	53143.2	48649.7	51474	43515.4	74199.2	52254.7	46655.9	50079.7	48846.3	44860.1
507.3309@17.939	17.939	507.331	Negative	HMDB0011482		LysoPE(0:0/20:1(11Z)); LysoPE(20:1(11Z)/0:0)			LysoPE(0:0/20:1(11Z)); LysoPE(20:1(11Z)/0:0)	0.421401	1.364	-0.13	0.249023	0.255279	-0.052	0.01	0.961261	0.515838	-6.498	0.74	0.00310002	0.0200858	-7.574	0.88	0.004047	0.0228803			X	X	122430	134027	111922	127412	144705	130113	65094.6	75284.4	79626.1	63269	79235.2	76729.6
414.247@9.886	9.886	414.247	Positive	16610 (Metlin)		Ile Pro Ser Val; Ile Pro Val Ser; Ile Ser Pro Val; Ile Ser Val Pro; Ile Val Pro Ser; Ile Val Ser Pro; Leu Pro Ser Val; Leu Pro Val Ser; Leu Ser Pro Val; Leu Ser Val Pro; Leu Val Pro Ser; Leu Val Ser Pro; Pro Ile Ser Val; Pro Ile Val Ser; Pro Leu Ser Val; Pro Leu Val Ser; Pro Ser Ile Val; Pro Ser Leu Val; Pro Ser Val Ile; Pro Ser Val Leu; Pro Thr Val Val; Pro Val Ile Ser; Pro Val Leu Ser; Pro Val …			Ile Pro Ser Val; Ile Pro Val Ser; Ile Ser Pro Val; Ile Ser Val Pro; Ile Val Pro Ser; Ile Val Ser Pro; Leu Pro Ser Val; Leu Pro Val Ser; Leu Ser Pro Val; Leu Ser Val Pro; Leu Val Pro Ser; Leu Val Ser Pro; Pro Ile Ser Val; Pro Ile Val Ser; Pro Leu Ser Val; Pro Leu Val Ser; Pro Ser Ile Val; Pro Ser Leu Val; Pro Ser Val Ile; Pro Ser Val Leu; Pro Thr Val Val; Pro Val Ile Ser; Pro Val Leu Ser; Pro Val …	1.48943	1.445	-0.28	0.250986	0.256769	-1.627	0.45	0.237984	0.248942	22.431	-6.33	0.000888123	0.0118906	31.009	-5.61	0.000458057	0.0114478			X	X	4398.52	4756.11	3942.55	4811.2	6698.55	4546.48	378653	245079	463318	271708	257361	242257
475.2714@16.079	16.079	475.271	Negative	HMDB0011478		LysoPE(0:0/18:3(6Z,9Z,12Z)); LysoPE(0:0/18:3(9Z,12Z,15Z)); LysoPE(18:3(6Z,9Z,12Z)/0:0); LysoPE(18:3(9Z,12Z,15Z)/0:0)	C23H42NO7P	LysoPE(0:0/18:3(6Z,9Z,12Z)); LysoPE(18:3(6Z,9Z,12Z)/0:0); LysoPE(0:0/18:3(9Z,12Z,15Z)); PE(18:3(6Z,9Z,12Z)/0:0); LysoPE(18:3(9Z,12Z,15Z)/0:0); PE(18:3(9Z,12Z,15Z)/0:0)	LysoPE(0:0/18:3(6Z,9Z,12Z)); LysoPE(0:0/18:3(9Z,12Z,15Z)); LysoPE(18:3(6Z,9Z,12Z)/0:0); LysoPE(18:3(9Z,12Z,15Z)/0:0)	2.78118	1.39	-0.59	0.254218	0.258399	-1.494	0.35	0.215413	0.236117	0.521	-0.13	0.633556	0.432947	-1.95	0.81	0.147193	0.191523					50824	31188.1	35915.6	96588	44960.8	44699.3	43431.2	35191.6	48905.9	41394.3	26380.7	33151.1
475.2705@16.223	16.223	475.271	Negative	HMDB0011508		LysoPE(18:3(6Z,9Z,12Z)/0:0); LysoPE(18:3(9Z,12Z,15Z)/0:0); LysoPE(0:0/18:3(6Z,9Z,12Z)); LysoPE(0:0/18:3(9Z,12Z,15Z))	C23H42NO7P	LysoPE(0:0/18:3(6Z,9Z,12Z)); LysoPE(18:3(6Z,9Z,12Z)/0:0); LysoPE(0:0/18:3(9Z,12Z,15Z)); PE(18:3(6Z,9Z,12Z)/0:0); LysoPE(18:3(9Z,12Z,15Z)/0:0); PE(18:3(9Z,12Z,15Z)/0:0)	LysoPE(18:3(6Z,9Z,12Z)/0:0); LysoPE(18:3(9Z,12Z,15Z)/0:0); LysoPE(0:0/18:3(6Z,9Z,12Z)); LysoPE(0:0/18:3(9Z,12Z,15Z))	1.28067	1.539	-0.39	0.254351	0.258399	-2.115	0.37	0.109263	0.16144	1.023	-0.15	0.39503	0.332029	-2.257	0.6	0.12073	0.172684					10833.4	10793	9736.23	19230.8	11742.4	11297	13656.7	9722.18	11815.3	9697.89	7820.9	9604.82
863.6194@18.552	18.552	863.619	Positive				C46H89NO11S	3-O-Sulfogalactosylceramide (d18:1/22:0)	3-O-Sulfogalactosylceramide (d18:1/22:0)	0.162618	-1.485	0.06	0.255593	0.259359	-2.696	0.09	0.0795092	0.12715	0.122	-0.01	0.909183	0.50048	-0.929	0.02	0.405349	0.336394					360888	370443	337138	341272	335137	345602	345025	357529	370039	331143	341969	336743
207.1262@7.994	7.994	207.126	Positive				C12H17NO2	Isobutyl N-methylanthranilate; Phenylglycine, butyl ester; N,N-Diethyl-2-methoxybenzamide; N,N-Diethyl-4-methoxybenzamide; 3,4-Methylenedioxyethamphetamin; N,N-Diethyl-3-methoxybenzamide; N-Methyl-1-(1,3-benzodioxol-5-yl)-2-butanamin; O-Methylcorypalline; Ciclopirox; Synephrine acetonide; 1-(2,3-Dihydro-6,7-dimethyl-1H-pyrrolizin-5-yl)-2-hydroxy-1-propanone; N-Benzyl-3-aminopropionic acid ethyl e…	Isobutyl N-methylanthranilate; Phenylglycine, butyl ester; N,N-Diethyl-2-methoxybenzamide; N,N-Diethyl-4-methoxybenzamide; 3,4-Methylenedioxyethamphetamin; N,N-Diethyl-3-methoxybenzamide; N-Methyl-1-(1,3-benzodioxol-5-yl)-2-butanamin; O-Methylcorypalline; Ciclopirox; Synephrine acetonide; 1-(2,3-Dihydro-6,7-dimethyl-1H-pyrrolizin-5-yl)-2-hydroxy-1-propanone; N-Benzyl-3-aminopropionic acid ethyl e…	0.202018	-1.31	0.08	0.26428	0.265314	-1.18	0.04	0.305143	0.285318	-3.704	0.18	0.0258873	0.0625151	-2.427	0.13	0.100583	0.150651					51067.9	55157.7	50651.7	47304.8	52845.1	47993.6	47166.3	44588	47095.8	45106.5	46118.6	43703.9
475.2996@10.071	10.071	475.3	Positive				C21H41N5O7	Netilmicin	Netilmicin	1.37917	1.507	-0.29	0.269547	0.268534	-1.719	0.47	0.200567	0.22784	26.403	-6.84	0.00138794	0.0132606	28.555	-6.08	0.000107712	0.00958166			X	X	47259.4	47080.6	45821.5	50065.3	74247.6	49884.7	5.97866e+06	3.77916e+06	6.83431e+06	4.38246e+06	3.7493e+06	3.50504e+06
234.1983@15.655	15.655	234.198	Positive				C16H26O	2,6-Di-tert-butyl-4-ethylphenol	2,6-Di-tert-butyl-4-ethylphenol	0.886417	-1.312	0.18	0.275521	0.273005	-0.596	0.12	0.607626	0.424661	-5.672	1.27	0.00835014	0.0325339	-15.535	1.21	0.000382599	0.0104581			X	X	42445	55519.3	51765.3	48054.8	41176.4	42765.1	26848.9	18107.1	17996.2	19705.7	19349.6	18022.9
230.0526@15.155	15.155	230.053	Negative				C12H10N2OS	6-Methoxy-3-(2-thiazolyl)-1H-indole	6-Methoxy-3-(2-thiazolyl)-1H-indole	0.430351	1.352	-0.04	0.276532	0.273005	-0.789	0.09	0.492185	0.374265	0.869	-0.09	0.467234	0.362314	-0.757	0.04	0.520223	0.388923					21567.7	22848.4	21663.8	22374.1	22995	22528.4	27086.1	21651.2	22075.1	23512.1	21187.4	21582.6
222.126@14.596	14.596	222.126	Positive				C13H18O3	2-Hydroxyibuprofen; Isoamyl p-anisate; 1-Hydroxyibuprofen; Dehydrovomifoliol; (6S)-dehydrovomifoliol; 3-Hydroxyibuprofen; Annuionone B	2-Hydroxyibuprofen; Isoamyl p-anisate; 1-Hydroxyibuprofen; Dehydrovomifoliol; (6S)-dehydrovomifoliol; 3-Hydroxyibuprofen; Annuionone B	0.508056	1.391	-0.15	0.2769	0.273061	-0.341	0.04	0.764836	0.469147	0.483	-0.08	0.65505	0.437718	-3.077	0.11	0.0635673	0.108598					18019.2	18819.7	15029.4	19348.1	19619.9	18187.2	20786.9	15593.7	18390.3	17319.8	17903.6	17644
439.4033@15.97	15.97	439.403	Positive				C27H53NO3	Pentacosanoylglycine	Pentacosanoylglycine	0.83759	-1.282	0.11	0.279417	0.273196	0.321	-0.06	0.7776	0.470701	-0.329	0.06	0.766999	0.469158	2.003	-0.1	0.141214	0.188006					225171	266538	242937	239908	214951	226032	300806	209223	202612	236158	245297	248959
150.0891@7.694	7.694	150.089	Positive				C6H14O4	Triethylene glycol	Triethylene glycol	0.850812	1.383	-0.2	0.281591	0.274591	-1.218	0.24	0.325709	0.296152	20.054	-3.82	0.00145734	0.0134183	21.683	-3.37	0.000312831	0.00958166			X	X	51460.8	56865.3	55863.6	75503	61350.1	53987.6	808192	604375	934999	599002	699629	662730
517.3151@17.456	17.456	517.315	Positive				C26H48NO7P	LysoPC(18:3(6Z,9Z,12Z)); LysoPC(18:3(9Z,12Z,15Z)); PC(18:3(6Z,9Z,12Z)/0:0)	LysoPC(18:3(6Z,9Z,12Z)); LysoPC(18:3(9Z,12Z,15Z)); PC(18:3(6Z,9Z,12Z)/0:0)	0.260195	-1.398	0.03	0.281957	0.274642	-0.621	0.05	0.57802	0.412691	-1.406	0.1	0.26939	0.268534	-3.077	0.11	0.0835953	0.131987					4.90811e+06	4.73761e+06	4.63604e+06	4.60412e+06	4.66648e+06	4.66783e+06	4.07396e+06	4.62775e+06	4.68022e+06	4.11597e+06	4.41738e+06	4.4185e+06
335.2442@15.268	15.268	335.244	Positive				C20H33NO3	Oxeladin	Oxeladin	1.8795	-1.322	0.34	0.283725	0.275523	0.367	-0.12	0.741304	0.462002	-12.964	2.06	0.000221495	0.00958166	-4.161	1.6	0.0165216	0.0460236			X	X	660910	743054	851440	431041	717815	672098	153089	201971	186397	259863	128441	222250
313.2619@14.392	14.392	313.262	Positive			Palmitoylglycine 14.392005	C18H35NO3	N-Palmitoylglycin; Palmitoylglycine; N-palmitoyl glycine	Palmitoylglycine 14.392005	2.98865	-1.364	0.12	0.285278	0.276018	0.931	-0.42	0.41272	0.340572	-5.055	1.97	0.0305577	0.0683603	-5.754	1.43	0.0273399	0.0645289					620912	757506	678223	652363	623270	612391	103727	240520	214483	328959	203632	191874
166.0631@10.981	10.981	166.063	Negative	HMDB0000779		Phenyllactic acid (confirmed by MS2)	C9H10O3	4-Methoxybenzyl formate; Desaminotyrosine; 4-Methoxyphenylacetic acid; Ethyl salicylate; Ipomeanine; L-3-Phenyllactic acid; 3,4-Dihydroxyphenylacetone; 3-(2-Hydroxyphenyl)propanoic acid; Ethyl 2-furanacrylate; Methyl 2-methoxybenzoate; Methyl 4-methoxybenzoate; 3-Hydroxy-1-(4-hydroxyphenyl)-1-propanone; 3-Phenoxypropionic acid; Homovanillin; D-Phenyllactic acid; 3-Methoxyphenylacetic acid; Tropic…	Phenyllactic acid (confirmed by MS2)	4.40328	1.237	-0.53	0.285579	0.276018	0.842	-0.5	0.447309	0.355693	-3.78	1.85	0.0246394	0.0605166	-3.44	1.87	0.0295958	0.0675913					62417.6	39976.6	32926	87549.8	69034.2	40676.1	7766.43	20345.9	11174.1	18216.5	27870	9853.97
505.3175@16.929	16.929	505.317	Negative	HMDB0011513		LysoPE(20:2(11Z,14Z)/0:0); LysoPE(0:0/20:2(11Z,14Z))	C25H48NO7P	LysoPE(20:2(11Z,14Z)/0:0); PC(17:2(9Z,12Z)/0:0); LysoPE(0:0/20:2(11Z,14Z)); PE(20:2(11Z,14Z)/0:0)	LysoPE(20:2(11Z,14Z)/0:0); LysoPE(0:0/20:2(11Z,14Z))	0.444788	1.229	-0.13	0.288651	0.277616	-1.228	0.16	0.291673	0.279438	-0.302	0.04	0.780152	0.470701	-2.908	0.33	0.0438237	0.0855639					145486	123826	137815	165434	144576	136441	147407	114678	135648	131349	112966	110037
281.272@17.847	17.847	281.272	Positive	HMDB0002117		Oleamide; Elaidamide	C18H35NO	Oleamide; Elaidamide	Oleamide; Elaidamide	0.575469	-1.35	0.19	0.291453	0.279438	-3.122	0.29	0.0365427	0.0766987	-18.41	1.34	0.000122327	0.00958166	-9.511	1.44	0.0024267	0.0175424			X	X	87833.2	89821.2	96530.3	67937.2	93722.2	80684.4	38072.1	37103.3	33238.2	26834.1	30808.5	31224.6
201.1363@12.815	12.815	201.136	Negative	HMDB0059745		N-Acetylaminooctanoic acid; Capryloylglycine; Valproylglycine	C10H19NO3	N-(5-Methyl-3-oxohexyl)alanine; Capryloylglycine; N-Acetylaminooctanoic acid; Valproylglycine	N-Acetylaminooctanoic acid; Capryloylglycine; Valproylglycine	1.02202	1.21	-0.23	0.293957	0.280398	0.502	-0.12	0.651515	0.437036	-1.671	0.28	0.173109	0.208566	-1.522	0.39	0.211466	0.233843					40806.6	40398.9	52975.3	49199.1	63591.4	45490.7	42256.3	33480.2	34820.4	51305	39833.1	30834.8
523.3649@19.379	19.379	523.365	Positive				C26H54NO7P	1-Octadecanoyl-sn-glycero-3-phosphocholin; LysoPC(0:0/18:0); 1-Stearoyl-2-hydroxy-sn-glycero-3-phosphocholin; PC(O-16:0/2:0); PE(21:0/0:0); PC(18:0/0:0); PAF C-16; LysoPC(18:0)	1-Octadecanoyl-sn-glycero-3-phosphocholin; LysoPC(0:0/18:0); 1-Stearoyl-2-hydroxy-sn-glycero-3-phosphocholin; PC(O-16:0/2:0); PE(21:0/0:0); PC(18:0/0:0); PAF C-16; LysoPC(18:0)	4.59621	-1.21	0.12	0.296875	0.281329	0.473	-0.21	0.679225	0.447629	-1.129	0.51	0.369779	0.319927	-1.459	0.17	0.229356	0.243764					4.36486e+07	4.52194e+07	3.76121e+07	3.54612e+07	3.93185e+07	4.1095e+07	1.60522e+07	4.0769e+07	3.95716e+07	3.00127e+07	3.68989e+07	3.64626e+07
176.0474@15.477	15.477	176.047	Positive				C10H8O3	4-Methoxycoumarin; 6-Methoxychromone; 4-Methylumbelliferone; 4-Hydroxy-6-methylcoumarin; 4-Hydroxy-7-methylcoumarin; 6-Hydroxy-4-methylcoumarin; 7-Hydroxy-6-methyl-2H-1-benzopyran-2-one; 3-(3,4-Methylenedioxyphenyl)propenal; 7-Methoxycoumarin; 10-Hydroxy-2,8-decadiene-4,6-diynoic acid; Herniarin; 1,4,5-Naphthalenetriol; 8-Methoxycoumarin	4-Methoxycoumarin; 6-Methoxychromone; 4-Methylumbelliferone; 4-Hydroxy-6-methylcoumarin; 4-Hydroxy-7-methylcoumarin; 6-Hydroxy-4-methylcoumarin; 7-Hydroxy-6-methyl-2H-1-benzopyran-2-one; 3-(3,4-Methylenedioxyphenyl)propenal; 7-Methoxycoumarin; 10-Hydroxy-2,8-decadiene-4,6-diynoic acid; Herniarin; 1,4,5-Naphthalenetriol; 8-Methoxycoumarin	3.06105	1.258	-0.39	0.299003	0.282438	-0.132	0.05	0.907076	0.500265	0.485	-0.2	0.666365	0.441234	-0.873	0.25	0.471963	0.364246					18311.3	15994.2	13111	17923.8	16101.6	30215.2	15049.1	30296.5	12716	18182.5	17227.7	16655.2
317.2335@17.411	17.411	317.233	Positive				C20H31NO2	Drofenine	Drofenine	0.433887	-1.212	0.15	0.306246	0.285355	-0.855	0.05	0.456732	0.359914	-12.323	1.03	0.000260989	0.00958166	-8.71	0.94	0.00840063	0.0325339			X	X	775282	853948	738006	819574	679563	646575	406827	356990	393314	362785	385661	364948
251.2257@15.657	15.657	251.226	Positive				C16H29NO	Herculin	Herculin	0.395854	-1.166	0.15	0.309942	0.287445	-1.802	0.19	0.146432	0.191523	-12.706	1.52	0.000338641	0.00958166	-13.954	1.57	0.000154184	0.00958166			X	X	1.24295e+06	1.56389e+06	1.39806e+06	1.37913e+06	1.27848e+06	1.13762e+06	532135	447931	481883	474231	400747	406100
443.3617@15.492	15.492	443.362	Positive	HMDB0013154		12-Hydroxy-12-octadecanoylcarnitine	C25H49NO5	12-Hydroxy-12-octadecanoylcarnitine	12-Hydroxy-12-octadecanoylcarnitine	1.86099	-1.165	0.17	0.310218	0.287445	-0.122	0.04	0.910798	0.500915	-1.969	0.63	0.167068	0.203979	-2.674	0.5	0.0603899	0.105858					18670.8	23298.4	21867.1	17977.9	21894.9	16923	20906.7	11234.3	10880.4	16074.3	11215.7	12997.5
226.1572@13.574	13.574	226.157	Positive				C13H22O3	Riesling acetal; Methyl dihydrojasmonate; 4,5-Dihydrovomifoliol	Riesling acetal; Methyl dihydrojasmonate; 4,5-Dihydrovomifoliol	2.84344	1.216	-0.03	0.311128	0.287983	0.405	-0.16	0.715928	0.455435	-1.054	0.39	0.402096	0.334647	-1.681	0.26	0.233742	0.24633					80121.3	77770.4	76614.4	80066.9	80162.6	78504.1	35516.7	77291	76818.5	54123.5	71846.5	76097.7
523.2948@17.499	17.499	523.295	Positive				C24H46NO9P	1-Stearoylglycerophosphoserine; PS(18:1(9Z)/0:0)	1-Stearoylglycerophosphoserine; PS(18:1(9Z)/0:0)	0.320531	-1.214	0.04	0.312022	0.2882	-0.058	0	0.958226	0.514841	-1.861	0.15	0.194627	0.224319	-2.672	0.11	0.0557065	0.101303					276885	273882	283922	259690	273954	278024	225354	261234	268438	240695	258355	251588
453.2863@17.372	17.372	453.286	Positive	HMDB0011503		LysoPE(16:0/0:0); LysoPE(0:0/16:0)			LysoPE(16:0/0:0); LysoPE(0:0/16:0)	0.387897	1.262	-0.12	0.321375	0.294971	-0.603	0.06	0.580741	0.413997	-7.48	0.64	0.0110238	0.0369447	-7.25	0.83	0.0029368	0.019472			X	X	1.32769e+06	1.28323e+06	1.35964e+06	1.27207e+06	1.58511e+06	1.48158e+06	788308	812498	948343	765087	784946	886289
223.194@14.059	14.059	223.194	Positive				C14H25NO	(E,E)-2,4-Decadienoic isobutylamide	(E,E)-2,4-Decadienoic isobutylamide	1.69854	-1.244	0.38	0.32338	0.29557	-0.616	0.16	0.573363	0.411696	-6.763	1.51	0.00942071	0.0342461	-3.882	1.29	0.0288883	0.066823			X		258789	317794	283156	278544	259030	146807	133529	86973.6	87072.6	111355	83857.3	77661.1
312.2037@10.521	10.521	312.204	Positive				C16H28N2O4	Oseltamivir	Oseltamivir	1.17534	-1.167	0.31	0.324873	0.296007	-1.533	0.2	0.209195	0.233397	24.357	-4.11	2.12121e-05	0.00583809	17.213	-4.22	0.00142505	0.0132606			X	X	5667.8	7704.14	6387	4123.46	7151.31	4951.57	127030	98058.4	115264	108594	92027.2	94358.2
549.3092@17.957	17.957	549.309	Positive				C26H48NO9P	PS(20:2(11Z,14Z)/0:0)	PS(20:2(11Z,14Z)/0:0)	0.658586	1.176	-0.17	0.327028	0.297042	-0.411	0.08	0.702374	0.452073	-5.579	1.11	0.00540915	0.0262433	-9.124	1.36	0.00349411	0.0210779			X	X	136408	158380	116124	140333	162187	156685	51380.7	67700.7	72195.1	49395.6	65358	65444.9
246.1008@11.209	11.209	246.101	Positive				C13H14N2O3	Indole-3-acetyl-L-alanine; cyclic 6-Hydroxymelatonin; 5-Ethyl-5-p-tolylbarbituric acid; Methylphenobarbital; N-acetyltryptophan; Nigellicine	Indole-3-acetyl-L-alanine; cyclic 6-Hydroxymelatonin; 5-Ethyl-5-p-tolylbarbituric acid; Methylphenobarbital; N-acetyltryptophan; Nigellicine	5.94105	-1.214	0.25	0.330077	0.2991	0.081	-0.04	0.940448	0.508727	-0.95	0.29	0.398158	0.332954	-0.008	0	0.994625	0.52378					37521	24599.9	35709.7	26255.5	29453.5	25593.2	19858.5	35286.7	25621.2	25586	48928.5	15690.6
453.2853@17.356	17.356	453.285	Negative	HMDB0011503		LysoPE(16:0/0:0); LysoPE(0:0/16:0),			LysoPE(16:0/0:0); LysoPE(0:0/16:0),	0.398938	1.228	-0.12	0.334205	0.301994	-1.278	0.12	0.274805	0.273005	-8.095	0.62	0.00906896	0.0336128	-7.724	0.86	0.00347939	0.0210779			X	X	1.22118e+06	1.2373e+06	1.28482e+06	1.20448e+06	1.5175e+06	1.36704e+06	785492	756684	895483	713155	722959	806832
420.3107@15.884	15.884	420.311	Positive				C22H44O7	Glycolic acid tetraethoxylate lauryl ether	Glycolic acid tetraethoxylate lauryl ether	0.336696	1.126	-0.11	0.334788	0.302208	-1.182	0.07	0.322744	0.29557	0.925	-0.09	0.417349	0.342775	-1.519	0.09	0.227285	0.24304					89034.3	73103.1	81202.8	83710.6	93473.9	84664.7	88345.9	80281	89667.1	83346.1	79280	83835
122.0365@11.813	11.813	122.037	Negative				C7H6O2	Benzoic acid; 2-Hydroxybenzaldehyde; Salicylaldehyd; 3-(2-Furanyl)-2-propenal; 4-Hydroxybenzaldehyd; 4-Hydroxybenzaldehyde	Benzoic acid; 2-Hydroxybenzaldehyde; Salicylaldehyd; 3-(2-Furanyl)-2-propenal; 4-Hydroxybenzaldehyd; 4-Hydroxybenzaldehyde	0.15165	1.198	-0.04	0.33736	0.302966	0.287	-0.01	0.79564	0.474098	-0.567	0.02	0.615101	0.426585	-1.385	0.05	0.284441	0.275832					25766.2	25771.3	27738.4	27241.8	26884.2	27577.4	25517.3	26395.7	26139.6	25725.7	27620.7	25383.9
159.1259@9.555	9.555	159.126	Positive	HMDB0000991		DL-2-Aminooctanoic acid	C8H17NO2	Pregabalin; DL-2-Aminocaprylic acid; DL-2-Aminooctanoic acid	DL-2-Aminooctanoic acid	0.704801	-1.115	0.21	0.3412	0.305161	-1.155	0.12	0.316697	0.291616	-4.94	0.88	0.016337	0.0456712	-7.134	0.79	0.00346733	0.0210779			X	X	201038	293417	255116	243380	198583	203094	149814	127192	126129	116077	121160	133953
248.1775@17.944	17.944	248.178	Negative				C16H24O2	FA 16:4; Octyl phenylacetate; [2-(Dimethoxymethyl)-1-heptenyl]benzene; 16:4(6,9,12,15); Dimethylbenzyl carbinyl hexanoate; Furanofukinin; 16:4(4Z,7Z,10Z,13Z); 2-Phenylethyl octanoate; 16:4(6Z,9Z,12Z,15Z)	FA 16:4; Octyl phenylacetate; [2-(Dimethoxymethyl)-1-heptenyl]benzene; 16:4(6,9,12,15); Dimethylbenzyl carbinyl hexanoate; Furanofukinin; 16:4(4Z,7Z,10Z,13Z); 2-Phenylethyl octanoate; 16:4(6Z,9Z,12Z,15Z)	0.385098	1.197	-0.08	0.342455	0.305264	0.761	-0.07	0.523242	0.390846	0.291	-0.03	0.79676	0.4741	0.272	-0.02	0.808971	0.476467					11096	10916.2	10672	12548.3	10739.5	11352.3	9759.64	11924.6	11763	11443.1	11794.5	11775.1
399.3355@15.532	15.532	399.336	Positive				C23H45NO4	Palmitoylcarnitine; L-Palmitoylcarnitine	Palmitoylcarnitine; L-Palmitoylcarnitine	2.9068	-1.081	0.3	0.342623	0.305264	-0.6	0.23	0.601523	0.42226	-0.814	0.34	0.477757	0.366896	-1.111	0.27	0.348624	0.307401					425511	586126	641512	381276	593669	375499	713597	301697	367212	395073	391711	313471
529.3171@17.986	17.986	529.317	Negative	HMDB0011493		LysoPE(0:0/22:4(7Z,10Z,13Z,16Z)); LysoPE(22:4(7Z,10Z,13Z,16Z)/0:0)	C27H48NO7P	LysoPE(0:0/22:4(7Z,10Z,13Z,16Z)); LysoPE(22:4(7Z,10Z,13Z,16Z)/0:0); PE(22:4(7Z,10Z,13Z,16Z)/0:0)	LysoPE(0:0/22:4(7Z,10Z,13Z,16Z)); LysoPE(22:4(7Z,10Z,13Z,16Z)/0:0)	0.510693	1.086	-0.16	0.342834	0.305264	-2.425	0.3	0.072366	0.119431	-8.274	1.03	0.00118309	0.0126258	-9.984	1.49	0.00089919	0.0118906			X	X	15674.7	14464.6	12645.8	16967.6	17621.1	13481.8	7764.12	6336.29	6890.45	6164.5	5050.74	5892.93
174.1255@14.125	14.125	174.125	Negative				C9H18O3	4-hydroxy pelargonic acid; 2,4,6-Triethyl-1,3,5-trioxane; 7-hydroxy pelargonic acid; 9-hydroxy pelargonic acid; (+)-3-hydroxy pelargonic acid; 2-hydroxy pelargonic acid; (?)-3-Hydroxynonanoic acid	4-hydroxy pelargonic acid; 2,4,6-Triethyl-1,3,5-trioxane; 7-hydroxy pelargonic acid; 9-hydroxy pelargonic acid; (+)-3-hydroxy pelargonic acid; 2-hydroxy pelargonic acid; (?)-3-Hydroxynonanoic acid	0.712041	-1.07	0.2	0.345255	0.306348	-0.224	0.04	0.838734	0.482659	-0.585	0.12	0.590923	0.418503	0.251	-0.04	0.818446	0.478502					19631.8	23109.1	27069.3	23503.6	17375.5	19983.3	18665.9	19281.8	26460.5	19549.9	19933.6	22542.8
192.115@15.61	15.61	192.115	Negative				C12H16O2	11,12,13-Trinor-1(10)-spirovetivene-2,7-dione; 2-(2-Hydroxy-4-methylphenyl)-3-pentanone; 2-Methylpropyl phenylacetate; 2-Ethoxy-1-methoxy-4-(1-propenyl)benzene; 4-Methyl-2-(1-phenylethyl)-1,3-dioxolane, 9CI; 2-Phenylethyl 2-methylpropanoate; 1-Phenylethyl isobutyrate; 3-Phenylpropyl propanoate; 5-Isopropyl-2-methylphenol acetate; 11,12,13-Trinor-1,3,5-bisabolatrien-10-oic acid; 2-Methyl-1-phenyl-…	11,12,13-Trinor-1(10)-spirovetivene-2,7-dione; 2-(2-Hydroxy-4-methylphenyl)-3-pentanone; 2-Methylpropyl phenylacetate; 2-Ethoxy-1-methoxy-4-(1-propenyl)benzene; 4-Methyl-2-(1-phenylethyl)-1,3-dioxolane, 9CI; 2-Phenylethyl 2-methylpropanoate; 1-Phenylethyl isobutyrate; 3-Phenylpropyl propanoate; 5-Isopropyl-2-methylphenol acetate; 11,12,13-Trinor-1,3,5-bisabolatrien-10-oic acid; 2-Methyl-1-phenyl-…	0.182695	-1.196	0.05	0.346079	0.306392	-1.687	0.1	0.17292	0.208566	0.606	-0.03	0.602469	0.42226	-0.269	0.01	0.802146	0.475185					17776.5	17430.5	17475.8	17853.2	16098.9	16886.5	19023.3	17631.1	17113.9	17436.4	16083.3	16785.8
202.131@12.553	12.553	202.131	Positive	HMDB0028922		Leucyl-Alanine; Isoleucyl-Alanine; Alanyl-Leucine; Alanyl-Isoleucine	C9H18N2O3	Glutamine, butyl ester; Alanyl-Isoleucine; Leucyl-Alanine; Isoleucyl-Alanine; Alanyl-Leucine; L-Alanyl-L-norleucin	Leucyl-Alanine; Isoleucyl-Alanine; Alanyl-Leucine; Alanyl-Isoleucine	1.12769	-1.055	0.17	0.3539	0.310177	-0.296	0.07	0.791218	0.473055	-5.52	1.43	0.0107635	0.0365055	-11.084	1.33	0.000634468	0.0116197			X	X	46199.8	58513.1	44424.2	38399.7	47490.8	46560.1	25101.6	15823.1	15494.7	16318.4	16991.5	19176.2
481.3162@17.499	17.499	481.316	Negative	HMDB0010381		LysoPC(15:0); LysoPE(0:0/18:0); LysoPE(18:0/0:0)	C23H48NO7P	LysoPE(0:0/18:0); PC(7:0/O-8:0); LysoPE(18:0/0:0); PC(14:0/O-1:0); LysoPC(15:0)	LysoPC(15:0); LysoPE(0:0/18:0); LysoPE(18:0/0:0)	0.128952	1.056	-0.01	0.356788	0.31146	-1.743	0.06	0.17885	0.212267	-4.978	0.16	0.0301506	0.067971	-11.941	0.24	0.000609803	0.0116197					242754	245516	247348	244942	251419	246702	212913	214908	228610	207690	206100	214184
453.2864@17.081	17.081	453.286	Positive	HMDB0011473		LysoPE(0:0/16:0); LysoPE(16:0/0:0)			LysoPE(0:0/16:0); LysoPE(16:0/0:0)	0.390828	1.147	-0.11	0.358545	0.31228	0.637	-0.06	0.560317	0.405392	-8.061	0.62	0.00844312	0.0325339	-6.074	0.67	0.00668905	0.0289649			X	X	138698	137127	144722	133862	167360	155024	86632.4	86614.5	100882	90783.7	91724.9	102877
484.3527@8.397	8.397	484.353	Positive				C31H48O4	(22S)-1alpha,25-dihydroxy-22-ethoxy-26,27-dimethyl-23,24-tetradehydro-20-epivitamin D3 / (22S)-1alpha,25-dihydroxy-22-ethoxy-26,27-dimethyl-23,24-tetradehydro-20-epicholecalciferol; (22S)-1alpha,22,25-trihydroxy-26,27-dimethyl-23,23,24,24-tetradehydro-24a,24b-dihomovitamin D3 / (22S)-1alpha,22,25-trihydroxy-26,27-dimethyl-23,23,24,24-tetradehydro-24a,24b-dihomocholecalciferol; (22R)-1alpha,22,25-…	(22S)-1alpha,25-dihydroxy-22-ethoxy-26,27-dimethyl-23,24-tetradehydro-20-epivitamin D3 / (22S)-1alpha,25-dihydroxy-22-ethoxy-26,27-dimethyl-23,24-tetradehydro-20-epicholecalciferol; (22S)-1alpha,22,25-trihydroxy-26,27-dimethyl-23,23,24,24-tetradehydro-24a,24b-dihomovitamin D3 / (22S)-1alpha,22,25-trihydroxy-26,27-dimethyl-23,23,24,24-tetradehydro-24a,24b-dihomocholecalciferol; (22R)-1alpha,22,25-…	2.77742	-1.162	0.07	0.358614	0.31228	1.003	-0.44	0.380754	0.327094	-0.583	0.15	0.613704	0.426038	0.992	-0.37	0.425713	0.345453					72506.2	76716.8	83289.2	74365.4	72707	74291.5	92266.9	71961.7	51513	153584	87310.9	64124
665.3009@18.386	18.386	665.301	Negative				C33H47NO13	Natamycin	Natamycin	1.94171	1.039	-0.14	0.358798	0.31228	0.218	-0.07	0.845928	0.48425	-1.663	0.54	0.220315	0.239938	-4.693	0.62	0.0111999	0.0371511				X	16404.3	17604.7	20291.2	17734.1	22772.9	19565.5	8146.25	13787.2	16887.7	11799.6	13051.1	14255.4
308.1628@15.175	15.175	308.163	Negative				C17H24O5	15-Deacetylcalonectrin; Dihydrocumambrin A; ACRL Toxin II	15-Deacetylcalonectrin; Dihydrocumambrin A; ACRL Toxin II	0.216938	-1.008	0.07	0.37041	0.320156	-1.433	0.1	0.227906	0.243109	0.185	-0.01	0.862554	0.489285	-0.319	0.02	0.765722	0.469155					11599.2	10397.2	10828.5	10439.1	11042.5	9876.75	11371.3	11522.6	10241.8	10281	9774.34	10859.6
351.3139@16.46	16.46	351.314	Positive				C22H41NO2	Anandamide (20:2, n-6)	Anandamide (20:2, n-6)	0.417373	-1	0.13	0.374864	0.323367	-2.329	0.11	0.0822912	0.130163	-12.384	1.17	0.00262312	0.0183556	-10.714	1.15	0.00343919	0.0210779			X	X	67267.2	82669.2	71062.1	76681.4	63837.5	61078.5	32949.1	31285.8	33695.8	31577.6	30031.6	28844.1
427.3664@16.4	16.4	427.366	Positive	HMDB0000848		Stearoylcarnitine (confirmed by MS2 fragment)	C25H49NO4	Stearoylcarnitine	Stearoylcarnitine (confirmed by MS2 fragment)	1.26709	-0.987	0.24	0.379688	0.327041	-0.743	0.18	0.534625	0.395768	-1.56	0.47	0.202542	0.229212	-2.439	0.41	0.13463	0.183041					172427	248679	241239	160357	233294	169340	219548	124590	143778	138579	138528	140180
260.1779@18.321	18.321	260.178	Negative				C17H24O2	1,8-Heptadecadiene-4,6-diyne-3,10-diol; Falcarindiol; 2-Polyprenyl-6-methoxyphenol; Panaxydol	1,8-Heptadecadiene-4,6-diyne-3,10-diol; Falcarindiol; 2-Polyprenyl-6-methoxyphenol; Panaxydol	0.33523	1.012	-0.08	0.382736	0.327171	2.067	-0.2	0.11686	0.169516	-0.979	0.11	0.383972	0.32735	0.23	-0.02	0.830678	0.480315					11965.6	13309.3	11239.2	12873.6	12244.5	13486.8	10822.3	12618.9	10509.6	12810.7	12261.5	13986.5
280.0642@8.184	8.184	280.064	Negative				C11H12N4O3S	Sulfamonomethoxine; Sulfamethoxypyridazine; Sulfameter; Sulfametopyrazine	Sulfamonomethoxine; Sulfamethoxypyridazine; Sulfameter; Sulfametopyrazine	1.16184	-0.979	0.22	0.383015	0.327171	0.911	-0.24	0.429874	0.346874	-7.154	1.39	0.00255274	0.0180071	-3.323	0.94	0.0348342	0.0746802			X		22076.5	29009.8	31418.1	29209.5	21159.8	20685.2	11795.1	10599	8890.35	13924.9	14738.1	8869.62
437.2902@17.852	17.852	437.29	Positive	HMDB0011152		PE(P-16:0e/0:0)	C21H44NO6P	PE(P-16:0e/0:0)	PE(P-16:0e/0:0)	0.601209	-1.051	0.09	0.390029	0.329941	-0.606	0.12	0.577578	0.412691	-2.884	0.46	0.0583673	0.103558	-3.639	0.49	0.0621802	0.107316					48462.9	49812.5	41600.9	42348.5	44543.7	44300.9	38445.9	35622.2	27913.8	25987.8	35424.2	32572
495.3335@17.505	17.505	495.334	Positive	HMDB0010382		LysoPC(16:0); LysoPC(0:0/16:0)	C24H50NO7P	Lyso-PC(16:0); PC(16:0/0:0)[rac]; PE(19:0/0:0); LysoPC(16:0); 1-Hexadecanoyl-sn-glycero-3-phosphocholin; PC(O-14:0/2:0); PC(16:0/0:0); PC(0:0/16:0)	LysoPC(16:0); LysoPC(0:0/16:0)	0.271301	1.016	-0.03	0.392757	0.331927	0.017	0	0.987633	0.521984	-2.68	0.18	0.109788	0.161669	-5.885	0.21	0.00418795	0.023039					6.70198e+07	6.671e+07	6.83329e+07	6.62981e+07	7.00883e+07	6.96953e+07	5.43698e+07	6.06172e+07	6.35828e+07	5.74663e+07	6.03266e+07	6.05995e+07
507.3327@19.335	19.335	507.333	Negative	HMDB0011512		LysoPE(20:1(11Z)/0:0); LysoPE(0:0/20:1(11Z))			LysoPE(20:1(11Z)/0:0); LysoPE(0:0/20:1(11Z))	0.481442	0.961	-0.08	0.395336	0.332029	-0.714	0.1	0.51937	0.388923	-6.684	0.71	0.00277106	0.0189363	-7.073	0.89	0.00739393	0.0303407			X	X	11125.7	12774	12930.5	12904.6	13844	12231	6843.54	7472.35	8280.68	7472.79	7697.78	5986.04
312.2297@16.505	16.505	312.23	Negative	HMDB0010221		9,10-DiHODE; 12,13-DiHODE; 9(S)-HPODE; 15,16-DiHODE	C18H32O4	E,E-9-HpODE; 15,16-DiHODE; 9(S)-HPODE; 9-HPODE; 8R,11S-DiHODE; 13-HPODE; 12-HpODE; gamma- 12,13-DiHODE; (?)-(E)-13-Hydroxy-10-oxo-11-octadecenoic acid; 8(R)-Hydroperoxylinoleic acid; 13(S)-HpOD; gamma- 6,7-DiHODE; gamma- 9,10-DiHODE; 10R-HpODE; 10-HpODE; 9,14-DiHODE; 13-Hydroperoxy-9Z,11E-octadecadienoic acid; 13S-HpODE; 7S,8S-DiHODE; 8,13-DiHODE; 11S-HpODE; 5S,8R-DiHODE; 12,13-DiHODE; 9(S)-HpOD;…	9,10-DiHODE; 12,13-DiHODE; 9(S)-HPODE; 15,16-DiHODE	1.05859	-1.064	0.19	0.395373	0.332029	-0.216	0.05	0.841884	0.4832	3.322	-0.93	0.0314061	0.0697835	7.835	-1.06	0.013291	0.0405582				X	18140.3	21087.3	27439.3	19595.3	19496.8	18609.1	34510	37219.9	56055.3	33305.1	44028.9	43798.9
313.2622@15.805	15.805	313.262	Positive				C18H35NO3	N-Palmitoylglycin; Palmitoylglycine; N-palmitoyl glycine	N-Palmitoylglycin; Palmitoylglycine; N-palmitoyl glycine	1.18768	-0.975	0.15	0.395534	0.332029	-0.11	0.03	0.919705	0.502777	-5.624	1.4	0.0184523	0.0490586	-7.502	1.28	0.00205616	0.0158229			X	X	1.06742e+06	1.25972e+06	1.06295e+06	1.02827e+06	1.1808e+06	858540	586223	340567	390736	431753	364491	467258
319.2493@17.271	17.271	319.249	Positive				C20H33NO2	N-hydroxy arachidonoyl amine; Anandamide (18:4, n-3)	N-hydroxy arachidonoyl amine; Anandamide (18:4, n-3)	0.455682	-0.956	0.13	0.396916	0.332849	-1.24	0.12	0.293544	0.280312	-6.055	0.81	0.00511545	0.0260145	-8.297	0.8	0.00248194	0.0176501			X	X	1.8567e+06	1.94768e+06	1.52206e+06	1.80688e+06	1.52572e+06	1.52277e+06	1.11921e+06	968811	938556	977925	942388	869069
329.2568@14.919	14.919	329.257	Positive	HMDB0013321		Undecanoylcarnitine; 4,8 Dimethylnonanoyl carnitine	C18H35NO4	Undecanoylcarnitine; 4,8 Dimethylnonanoyl carnitine; Undecylcarnitin	Undecanoylcarnitine; 4,8 Dimethylnonanoyl carnitine	0.563616	-0.992	0.14	0.397272	0.332849	3.344	-0.54	0.0340859	0.0734358	-9.648	1.51	0.00100455	0.011981	-5.747	0.83	0.0124406	0.0393851			X	X	56350.3	67565.7	76238.5	65037.6	56317.1	59305.9	21636.8	26397	22012.8	39827.5	33157.2	29071.5
204.0785@18.69	18.69	204.078	Positive				C12H12O3	4-Ethoxy-7-methylcoumarin; 4-Ethoxy-6-methylcoumarin; 3,6-Dimethyl-4-methoxycoumarin; 7-Ethoxy-4-methylcoumarin; Anofinic acid; 7-Ethoxy-4-methyl-2H-1-benzopyran-2-one; 6-Ethoxy-4-methylcoumarin	4-Ethoxy-7-methylcoumarin; 4-Ethoxy-6-methylcoumarin; 3,6-Dimethyl-4-methoxycoumarin; 7-Ethoxy-4-methylcoumarin; Anofinic acid; 7-Ethoxy-4-methyl-2H-1-benzopyran-2-one; 6-Ethoxy-4-methylcoumarin	0.332849	-0.958	0.08	0.397971	0.332954	-1.415	0.16	0.230456	0.24434	-0.254	0.03	0.812385	0.476589	-1.04	0.1	0.367729	0.3191					22593.6	22681.5	19507.3	18982.5	20809.4	21261.2	19231.9	23025.3	21371.3	17008.9	19572.6	20518.5
283.1636@9.639	9.639	283.164	Positive				C12H21N5O3	Lysyl-Histidine; Histidinyl-Lysine; Cadralazine; Oxtriphylline	Lysyl-Histidine; Histidinyl-Lysine; Cadralazine; Oxtriphylline	0.298356	-0.962	0.02	0.398985	0.332967	0.326	-0.02	0.771183	0.470603	-0.465	0.04	0.681701	0.44779	0.544	-0.01	0.620251	0.42812					29394.4	28668.8	27926.1	27800.1	28701.9	28031.8	30562.5	27900.8	25636.1	27765.7	28368.3	29227.4
190.1573@13.758	13.758	190.157	Positive				C10H22O3	Diethylene glycol hexyl ether; Di(propylene glycol) butyl ether; Di(propylene glycol) tert-butyl ether	Diethylene glycol hexyl ether; Di(propylene glycol) butyl ether; Di(propylene glycol) tert-butyl ether	6.45355	0.951	-0.13	0.407328	0.337396	-0.266	0.13	0.814841	0.47739	0.128	-0.06	0.909147	0.50048	-1.493	0.2	0.23443	0.24633					39378.4	43858.2	37234.5	39045.7	51389.9	42036.8	24385.6	77669.4	38706.3	37564.1	36025.5	41347.8
307.2156@16.306	16.306	307.216	Positive				C18H29NO3	Dihydrocapsaicin; Capsaicin; Betaxolol	Dihydrocapsaicin; Capsaicin; Betaxolol	0.792595	-1.013	0.18	0.417278	0.342775	1.466	-0.28	0.216986	0.237041	-4.314	0.94	0.0150574	0.0437566	-3.405	0.48	0.0760617	0.124126			X		48417.9	71735.7	67043.2	54385.3	54002.2	54811.9	37991.3	28035.9	31159.8	34110.9	36892.5	47161.1
256.2405@17.494	17.494	256.24	Negative	HMDB0000220		Palmitic acid; Trimethyltridecanoic acid; Isopalmitic acid	C16H32O2	2-hydroxyhexadecanal; Dodecyl butyrate; Dodecyl 2-methylpropanoate; Myristic acid ethyl ester; FA 16:0; Hexadecanoic acid; Isopalmitic acid; Butyl dodecanoate; Hexyl decanoate; Ethyl tetradecanoate; Octyl octanoate; Palmitic acid; 14:0(10Me,13Me); Trimethyltridecanoic acid; Pentadecanoic acid, 14-methyl-; 2-Hexyldecanoic acid	Palmitic acid; Trimethyltridecanoic acid; Isopalmitic acid	0.278791	0.9	-0.04	0.419418	0.343538	-1.357	0.1	0.276365	0.273005	-3.889	0.17	0.0177711	0.0476822	-4.052	0.31	0.0290069	0.066823					17242.9	18512.9	18211.3	17671.3	18825.5	19026.2	16491.2	15396.8	16189.1	14451.4	14048.4	16398.3
381.2645@16.122	16.122	381.264	Negative				C18H40NO5P	D-erythro-Sphinganine-1-phosphat; Sphinganine 1-phosphate	D-erythro-Sphinganine-1-phosphat; Sphinganine 1-phosphate	0.778929	-0.932	0.18	0.419966	0.343538	1.102	-0.18	0.344143	0.305917	-3.774	0.46	0.0196965	0.0511234	-0.468	0.1	0.665407	0.441234					21764.5	17843.6	18380.4	21573.7	15036.5	15095.6	12905.1	15647	13552.2	18506.3	16018.6	13330.8
403.2141@15.919	15.919	403.214	Positive				C26H29NO3	3,4-Dihydroxy-tamoxifen	3,4-Dihydroxy-tamoxifen	0.823793	1.002	-0.14	0.421762	0.344025	-2.153	0.41	0.144398	0.190219	1.458	-0.33	0.223678	0.242083	-3.896	0.21	0.0587191	0.103775					18789.5	25370.3	24489.9	24885.3	25100	24851.8	25182.1	36621.2	25143.8	20844.4	23204.8	20614.4
167.116@7.691	7.691	167.116	Positive				C7H13N5	Simazine-2-hydroxy; Terbutylazine-desethyl-2-hydroxy	Simazine-2-hydroxy; Terbutylazine-desethyl-2-hydroxy	0.91017	-0.901	0.11	0.422813	0.344353	-1.385	0.3	0.264798	0.265314	15.426	-3.22	0.00133538	0.0131243	22.17	-3.03	2.66975e-05	0.00583809			X	X	21972.5	25668.1	22027.4	22739	23196.5	18608.7	221138	168082	267642	155565	193420	177896
291.2182@15.664	15.664	291.218	Positive				C18H29NO2	Penbutolol	Penbutolol	0.252616	-0.902	0.05	0.424036	0.344707	-1.34	0.11	0.253658	0.258295	-18.398	1.12	0.000167181	0.00958166	-15.019	1.17	0.000181244	0.00958166			X	X	515433	549507	553004	555127	505618	501225	239539	239915	266753	250071	226719	215875
294.1836@16.223	16.223	294.184	Positive				C17H26O4	[6]-Gingerol; Phytuberin; Embelin; Myrsinone; Nordihydrocapsiate; Tanacetol A; Gingerol	[6]-Gingerol; Phytuberin; Embelin; Myrsinone; Nordihydrocapsiate; Tanacetol A; Gingerol	0.387808	-0.937	0.01	0.427602	0.345998	0.334	-0.04	0.757129	0.466354	-1.687	0.11	0.231792	0.244865	-0.602	0.06	0.605853	0.423952					50748.7	50088.7	50554.2	48973.9	50330.6	50580.4	42899.1	47765.1	49908.7	42318.1	52546.9	49782.2
569.3489@17.706	17.706	569.349	Positive	HMDB0010402		LysoPC(22:5(4Z,7Z,10Z,13Z,16Z)); LysoPC(22:5(7Z,10Z,13Z,16Z,19Z))			LysoPC(22:5(4Z,7Z,10Z,13Z,16Z)); LysoPC(22:5(7Z,10Z,13Z,16Z,19Z))	0.70093	0.886	-0.18	0.428084	0.346068	-0.273	0.03	0.798766	0.474667	-7.384	1.29	0.00644588	0.0283328	-10.779	1.49	0.0020515	0.0158229			X	X	791655	989647	677738	779502	943243	1.04735e+06	300236	352515	345007	334350	300448	344570
481.3172@19.043	19.043	481.317	Positive				C23H48NO7P	LysoPE(0:0/18:0); PC(7:0/O-8:0); LysoPE(18:0/0:0); PC(14:0/O-1:0); LysoPC(15:0)	LysoPE(0:0/18:0); PC(7:0/O-8:0); LysoPE(18:0/0:0); PC(14:0/O-1:0); LysoPC(15:0)	0.403106	-0.929	0.1	0.428495	0.346081	-0.613	0.06	0.591945	0.418573	-7.496	0.77	0.00677226	0.0290378	-7.18	0.74	0.010838	0.0366022			X	X	734668	773091	700547	600521	731504	738619	378988	447253	470941	431182	401108	406411
387.2473@9.678	9.678	387.247	Positive			Lys Gln Ile; Ile Gln Lys; Gln Lys Ile; Lys Gln Leu; Leu Gln Lys; Lys Ile Gln; Lys Leu Gln; Gln Lys Leu; Leu Lys Gln; Ile Lys Gln; Gln Ile Lys; Gln Leu Lys; Ala Ala Lys Val; Ala Ala Val Lys; Ala Gly Ile Lys; Ala Gly Lys Ile; Ala Gly Lys Leu; Ala Gly Leu Lys; Ala Ile Gly Lys; Ala Ile Lys Gly; Ala Lys Ala Val; Ala Lys Gly Ile; Ala Lys Gly Leu; Ala Lys Ile Gly; Ala Lys Leu Gly; Ala Lys Val Ala; Ala L…	C20H37NO4S	N-linoleoyl taurine	Lys Gln Ile; Ile Gln Lys; Gln Lys Ile; Lys Gln Leu; Leu Gln Lys; Lys Ile Gln; Lys Leu Gln; Gln Lys Leu; Leu Lys Gln; Ile Lys Gln; Gln Ile Lys; Gln Leu Lys; Ala Ala Lys Val; Ala Ala Val Lys; Ala Gly Ile Lys; Ala Gly Lys Ile; Ala Gly Lys Leu; Ala Gly Leu Lys; Ala Ile Gly Lys; Ala Ile Lys Gly; Ala Lys Ala Val; Ala Lys Gly Ile; Ala Lys Gly Leu; Ala Lys Ile Gly; Ala Lys Leu Gly; Ala Lys Val Ala; Ala L…	1.32241	0.949	-0.12	0.431941	0.348216	-1.359	0.34	0.304117	0.285318	22.757	-5.79	0.00162778	0.0146167	41.872	-5.32	0.000288694	0.00958166			X	X	79935.8	85783.8	80301.3	85405.5	105179	78908.1	4.77831e+06	3.26477e+06	5.93677e+06	3.54293e+06	3.69832e+06	3.44966e+06
186.1253@14.363	14.363	186.125	Negative	HMDB0010724		3-Oxodecanoic acid	C10H18O3	(1S,2S,4S,5R)-1,8-Epoxy-p-menthane-2,5-diol; 3-Oxodecanoic acid; 4-oxo capric acid; 6-hydroxy-3-isopropenylheptanoic acid; 9-oxo capric acid; 6-Methyl-2-methylene-6-octene-1,3,8-triol; (1beta,2beta,5beta)-p-Menth-3-ene-1,2,5-triol; 6-oxo capric acid; 3-Methylbutyl 3-hydroxy-2-methylidenebutanoate; 2-Methylbutyl 3-hydroxy-2-methylidenebutanoate; Ethyl (3R,5Z)-3-hydroxy-5-octenoate; (E)-10-Hydroxy-…	3-Oxodecanoic acid	8.46358	0.872	-0.35	0.432333	0.348216	0.759	-0.43	0.508197	0.38189	-5.609	2.03	0.00591751	0.0272424	-3.315	1.96	0.0436165	0.0855324			X		105721	56007.6	61211.7	132424	69322.1	81683.6	14107.3	15888.6	23502.8	38402.6	28768.3	11631.6
171.1264@10.777	10.777	171.126	Positive				C9H17NO2	Gabapentin	Gabapentin	1.17662	0.883	-0.2	0.443043	0.353586	1.624	-0.42	0.20496	0.230436	-14.551	2.25	0.000145577	0.00958166	-6.574	2.02	0.00300935	0.0196439			X	X	194712	244415	202044	290977	268783	185573	50223.3	46597.9	38316.3	44013.2	64757.7	75964.4
288.0957@8.184	8.184	288.096	Negative				C13H21O3PS	Iprobenfos	Iprobenfos	0.705794	-0.845	0.17	0.447836	0.355788	1.079	-0.2	0.345679	0.306348	-6.914	1.35	0.00334129	0.0210779	-4.929	0.97	0.00841942	0.0325339			X	X	166759	219199	241111	218637	165186	170396	89392.1	85636.2	69381.9	102573	104428	75673.5
131.0946@3.607	3.607	131.095	Negative				C6H13NO2	(?)-erythro-Isoleucine; L-Leucine; 6-Aminocaproic acid; L-Alloisoleucine; D-Leucine; 3-Aminocaproic acid; 6-Aminohexanoic acid; Norleucine; L-beta-Homovaline; L-Norleucine; Beta-Leucine; D-Alloisoleucine; Isoleucine; L-Isoleucine; N-methylvaline; N-(2-Hydroxyethyl)-morpholine; Aminocaproic acid; 6-Deoxyfagomine	(?)-erythro-Isoleucine; L-Leucine; 6-Aminocaproic acid; L-Alloisoleucine; D-Leucine; 3-Aminocaproic acid; 6-Aminohexanoic acid; Norleucine; L-beta-Homovaline; L-Norleucine; Beta-Leucine; D-Alloisoleucine; Isoleucine; L-Isoleucine; N-methylvaline; N-(2-Hydroxyethyl)-morpholine; Aminocaproic acid; 6-Deoxyfagomine	1.56391	0.9	-0.15	0.451281	0.357395	0.67	-0.19	0.565133	0.407608	1.171	-0.21	0.335694	0.302713	0.872	-0.25	0.4706	0.363635					327615	240463	226766	290972	274637	308097	311636	321298	275310	367493	465557	240425
415.3292@16.456	16.456	415.329	Negative	HMDB0013337		2-Hydroxyhexadecanoylcarnitine; 3-Hydroxyhexadecanoylcarnitine	C23H45NO5	3-Hydroxyhexadecanoylcarnitine; 2-Hydroxyhexadecanoylcarnitine; 3-hydroxyhexadecanoyl carnitine	2-Hydroxyhexadecanoylcarnitine; 3-Hydroxyhexadecanoylcarnitine	0.696068	-0.83	0.17	0.454288	0.358958	0.949	-0.07	0.427197	0.345991	-9.141	1.38	0.00233972	0.017198	-7.148	1.14	0.0167885	0.0463543			X	X	16740.2	21520	16034.5	19799.3	14625.4	13981.4	6929.52	6270.11	7476.83	7359.75	6995.74	7350.86
421.0452@15.383	15.383	421.045	Negative				C16H12ClF4N3O4	Flumetralin	Flumetralin	3.16283	-0.829	0.23	0.45863	0.359969	-0.814	0.36	0.474114	0.36506	-0.026	0.01	0.981007	0.519738	-0.521	0.14	0.631407	0.431816					7585.42	5055.74	8541.21	6324.78	4704.03	6788.5	11676.6	4972.76	5506.94	3987.81	6166.86	6163.35
527.3582@18.01	18.01	527.358	Negative				C32H49NO5	Daphniphylline	Daphniphylline	0.569702	-0.885	0.12	0.461598	0.360651	-0.545	0.09	0.618748	0.427841	-2.16	0.2	0.138977	0.186496	-0.922	0.17	0.408659	0.338178					227175	244302	233932	182335	224979	247478	181185	211440	222310	165205	189401	227087
207.0896@10.972	10.972	207.09	Negative				C11H13NO3	Toloxatone; (3-Phenylpropionyl)glycine; DL-Phenylalanine, N-acetyl-; Phenylpropionylglycine; 3-Phenylpropionylglycine; N-isopropylterephthalamic acid; 2-Methylamino-1-(3,4-methylenedioxyphenyl)propan-1-one; N-Acetyl-L-phenylalanine	Toloxatone; (3-Phenylpropionyl)glycine; DL-Phenylalanine, N-acetyl-; Phenylpropionylglycine; 3-Phenylpropionylglycine; N-isopropylterephthalamic acid; 2-Methylamino-1-(3,4-methylenedioxyphenyl)propan-1-one; N-Acetyl-L-phenylalanine	3.13296	-0.847	0.2	0.461838	0.360651	0.494	-0.25	0.647718	0.436528	-1.375	0.55	0.252636	0.257554	-0.239	0.1	0.830818	0.480315					57269.9	34335.4	40486.1	32602	38337.6	41661.2	21197.3	46287.4	25638.1	30947.4	58376.3	23618.7
529.319@16.972	16.972	529.319	Negative				C27H48NO7P	LysoPE(0:0/22:4(7Z,10Z,13Z,16Z)); LysoPE(22:4(7Z,10Z,13Z,16Z)/0:0); PE(22:4(7Z,10Z,13Z,16Z)/0:0)	LysoPE(0:0/22:4(7Z,10Z,13Z,16Z)); LysoPE(22:4(7Z,10Z,13Z,16Z)/0:0); PE(22:4(7Z,10Z,13Z,16Z)/0:0)	1.95012	-0.826	0.31	0.462702	0.360718	-0.319	0.04	0.7756	0.470701	-1.971	0.4	0.179639	0.212914	-0.396	0.13	0.722823	0.456542					37645.9	60866	47529.7	25185.8	44252	51526.2	35344.8	38026.7	35208.1	30258	35719.8	40293.1
277.241@16.473	16.473	277.241	Positive				C18H31NO	Obscuraminol A; Crucigasterin 277	Obscuraminol A; Crucigasterin 277	0.750897	-0.827	0.16	0.464814	0.36155	-0.971	0.13	0.393231	0.332008	-8.029	1.6	0.00247853	0.0176501	-12.772	1.57	0.00033958	0.00958166			X	X	807700	785352	562479	700989	654177	556952	201343	250623	253295	226527	224071	193456
384.2298@17.265	17.265	384.23	Negative				C24H32O4	3.beta.,17.beta.-Diacetoxy-17.alpha.-ethynyl-4-estren; Ethynodiol diacetate; Scillarenin; .beta.-Estradiol 3,17-dipropionate; Estradiol dipropionate; Megestrol acetate; Ethynodiol Diacetate	3.beta.,17.beta.-Diacetoxy-17.alpha.-ethynyl-4-estren; Ethynodiol diacetate; Scillarenin; .beta.-Estradiol 3,17-dipropionate; Estradiol dipropionate; Megestrol acetate; Ethynodiol Diacetate	0.315876	-0.88	0.07	0.469388	0.36334	-0.399	0.01	0.710674	0.455054	-0.773	0.02	0.505415	0.380453	0.416	-0.03	0.712742	0.455054					19860.2	20171.5	20311.2	21312.5	17891.7	18503.8	19292	19670.8	20507.9	19780.7	19054.6	20069.3
185.1053@9.188	9.188	185.105	Positive	HMDB0094728		2-Hepteneoylglycine; 3-Hepteneoylglycine; 4-Hepteneoylglycine; 5-Hepteneoylglycine	C9H15NO3	Ecgonin; 2,2-Bis(hydroxymethyl)-3-quinuclidinon; Pseudoecgonine; Ecgonine	2-Hepteneoylglycine; 3-Hepteneoylglycine; 4-Hepteneoylglycine; 5-Hepteneoylglycine	0.775386	-0.796	0.18	0.472224	0.364246	0.397	-0.08	0.712513	0.455054	8.063	-1.71	0.00136549	0.0132606	9.221	-1.97	0.00113242	0.0124296			X	X	10538.9	14587	13442.6	14291.6	9847.7	10162.4	49648.3	43097.1	34024.5	37387.7	45707.5	50392.2
557.3103@16.909	16.909	557.31	Negative				C28H48NO8P	PC(6:2(3E,5E)/14:2(11E,13E))	PC(6:2(3E,5E)/14:2(11E,13E))	0.304491	0.799	-0.07	0.472899	0.364445	-0.878	0.07	0.455214	0.359365	0.13	-0.01	0.904575	0.499662	-1.285	0.13	0.268022	0.267634					260578	230328	252888	287501	253288	242499	245911	242737	258460	258107	239411	215905
223.0844@9.234	9.234	223.084	Negative				C11H13NO4	Salsolinol 1-carboxylate; Bendiocarb; N-Acetyl-L-tyrosine	Salsolinol 1-carboxylate; Bendiocarb; N-Acetyl-L-tyrosine	5.67327	-0.785	0.24	0.476363	0.366469	-0.439	0.28	0.683457	0.447806	-0.04	0.02	0.970727	0.517073	-0.107	0.05	0.922113	0.503479					11445.6	10994.8	7040.3	6225.9	8454.43	10209.6	5994.9	16249.2	8744.11	5369.4	14956.3	5969.82
208.085@7.646	7.646	208.085	Positive	HMDB00684		Kynurenine (confirmed by MS2)	C10H12N2O3	Allobarbital; 4-Aminobenzoyl-(beta)-alanine; Kynurenine; L-Kynurenine; DL-Kynurenine; Formyl-5-hydroxykynurenamine	Kynurenine (confirmed by MS2)	1.05856	0.793	-0.1	0.479161	0.367329	-1.199	0.35	0.297506	0.281329	-0.229	0.05	0.83669	0.482218	-2.266	0.5	0.105293	0.156633					40463.7	43239.1	36671.6	47098.5	37088.6	45295.9	30261.6	50852.5	37395.6	23645.9	37594	31286.1
329.257@12.506	12.506	329.257	Positive	HMDB0006202		4,8 Dimethylnonanoyl carnitine; Undecanoylcarnitine	C18H35NO4	Undecanoylcarnitine; 4,8 Dimethylnonanoyl carnitine; Undecylcarnitin	4,8 Dimethylnonanoyl carnitine; Undecanoylcarnitine	3.00734	-0.771	0.19	0.484239	0.3707	-1.631	0.65	0.221667	0.240861	-3.858	1.63	0.0334159	0.0727087	-10.291	2.1	0.000644082	0.0116197				X	41919.4	63666.7	46406.9	51379.5	46178.9	35434.6	27353.2	12420.4	12360	8658.94	10665.6	11648.7
545.349@17.533	17.533	545.349	Positive	HMDB0010394		LysoPC(20:3(8Z,11Z,14Z)); LysoPC(20:3(5Z,8Z,11Z))	C28H52NO7P	LysoPC(20:3(8Z,11Z,14Z)); LysoPC(20:3(5Z,8Z,11Z)); PC(20:3(8Z,11Z,14Z)/0:0)	LysoPC(20:3(8Z,11Z,14Z)); LysoPC(20:3(5Z,8Z,11Z))	0.33984	0.757	-0.09	0.491194	0.374265	-0.526	0.03	0.649567	0.437036	-12.873	1.07	0.00568208	0.0270115	-12.798	1.18	0.000616631	0.0116197			X	X	3.5763e+06	4.04013e+06	3.31703e+06	3.46207e+06	4.12887e+06	4.0145e+06	1.74377e+06	1.71557e+06	1.72896e+06	1.59936e+06	1.70782e+06	1.79528e+06
240.1001@14.365	14.365	240.1	Negative				C12H16O5	Ethyl 3,4,5-trimethoxybenzoate; 3-(3,4,5-Trimethoxyphenyl)propanoic acid; Isopropyl 3-(3,4-dihydroxyphenyl)-2-hydroxypropanoate; 3-Carboxy-4-methyl-5-propyl-2-furanpropanoic acid; 3-Carboxy-4-methyl-5-propyl-2-furanpropionic acid	Ethyl 3,4,5-trimethoxybenzoate; 3-(3,4,5-Trimethoxyphenyl)propanoic acid; Isopropyl 3-(3,4-dihydroxyphenyl)-2-hydroxypropanoate; 3-Carboxy-4-methyl-5-propyl-2-furanpropanoic acid; 3-Carboxy-4-methyl-5-propyl-2-furanpropionic acid	0.266491	-0.795	0.06	0.491559	0.374265	-0.265	0.02	0.804852	0.475798	-0.472	0.03	0.670967	0.443292	0.093	-0.01	0.931166	0.505683					15010	14100.8	14725.8	12827.6	14780.5	14619.9	13403.8	14207.1	15379.8	13504.9	14959.6	13930.9
331.9588@8.798	8.798	331.959	Negative				C14H8N2S4	2,2'-Dithiobis(benzothiazole)	2,2'-Dithiobis(benzothiazole)	0.582294	-0.764	0.08	0.496817	0.375922	-0.054	0.01	0.960704	0.515838	-0.901	0.13	0.442944	0.353586	-0.526	0.06	0.6289	0.430775					6431.1	7275.62	6647.21	6823.59	6824.35	5653.18	5234.8	6243.13	7244.65	5680.19	6662.12	6152.3
477.3219@17.504	17.504	477.322	Positive				C24H48NO6P	PE(P-19:1(12Z)/0:0)	PE(P-19:1(12Z)/0:0)	0.425253	-0.77	0.04	0.499551	0.377339	-0.864	0.09	0.466253	0.36197	-3.044	0.35	0.0587268	0.103775	-10.175	0.4	0.000721993	0.011695				X	65643.5	73562.4	71419.5	70385.9	67082.3	66923.9	48054	57668.1	60690.9	49730.9	52196	53479.2
126.0429@8.19	8.19	126.043	Positive				C5H6N2O2	Imidazoleacetic acid; 6-Methyluracil; 1H-Imidazole-1-acetic acid; 4-Imidazoleacetic acid; Thymin; Thymine	Imidazoleacetic acid; 6-Methyluracil; 1H-Imidazole-1-acetic acid; 4-Imidazoleacetic acid; Thymin; Thymine	0.855664	-0.737	0.17	0.503551	0.380032	0.965	-0.2	0.405197	0.336394	-7.179	1.49	0.00524186	0.0262003	-4.68	1.11	0.0106795	0.0365055			X	X	91205.9	124127	139336	126437	95443.5	91246	43793.7	45149.1	36375.1	52228.8	56502.5	37134.7
283.2149@14.541	14.541	283.215	Positive				C16H29NO3	N-Dodecanoyl-DL-homoserine lacton; N-Dodecanoyl-L-homoserine lacton	N-Dodecanoyl-DL-homoserine lacton; N-Dodecanoyl-L-homoserine lacton	2.5714	-0.769	0.23	0.514011	0.385928	-1.527	0.65	0.214014	0.23547	-2.541	0.93	0.0673723	0.112388	-3.694	1.35	0.0582567	0.103558					33530.6	66472.9	51382.6	38599.5	45781	40288.3	30603.6	18653.5	28992	11257	14725.7	26069.3
581.3725@18.761	18.761	581.372	Negative				C28H56NO9P	PS(22:0/0:0)	PS(22:0/0:0)	0.485561	-0.72	0.1	0.516102	0.386834	0.821	-0.11	0.46328	0.360847	-3.578	0.57	0.0233001	0.0578995	-3.29	0.36	0.0302718	0.0680689					48424.6	63069.1	51422.6	48378	56044.3	46991.4	31180.9	39270.6	39145.7	35348.2	40537	42041.9
367.3091@17.406	17.406	367.309	Positive				C22H41NO3	PGE2alpha dimethyl amine; N-oleoyl GABA; N-Octadecanoyl-L-homoserine lactone	PGE2alpha dimethyl amine; N-oleoyl GABA; N-Octadecanoyl-L-homoserine lactone	0.749976	-0.719	0.13	0.525176	0.391956	1.607	-0.18	0.183824	0.216017	-6.019	0.7	0.00384506	0.0221269	-2.122	0.39	0.131893	0.181394			X		49968.2	59582.4	50270.6	60942.6	42252.3	43943.9	30515.9	36542.1	31289	33344.9	38551.9	39217.2
553.3214@16.883	16.883	553.321	Negative				C29H48NO7P	LysoPE(24:6(6Z,9Z,12Z,15Z,18Z,21Z)/0:0); LysoPE(0:0/24:6(6Z,9Z,12Z,15Z,18Z,21Z))	LysoPE(24:6(6Z,9Z,12Z,15Z,18Z,21Z)/0:0); LysoPE(0:0/24:6(6Z,9Z,12Z,15Z,18Z,21Z))	0.99622	-0.699	0.11	0.526483	0.392596	-1.044	0.23	0.393841	0.332029	-0.681	0.15	0.54928	0.401049	-1.969	0.27	0.151174	0.193888					22502.5	27935.4	25594.1	19789.7	26500.1	24486.5	30261.3	19836.8	19435.6	18276.4	19141.6	20878.3
174.1407@14.482	14.482	174.141	Positive				C13H18	1,2,3,4,Tetrahydro-1,5,7-trimethylnapthalene; 5,7alpha-Dihydro-1,4,4,7a-tetramethyl-4H-indene; alpha-Ionene	1,2,3,4,Tetrahydro-1,5,7-trimethylnapthalene; 5,7alpha-Dihydro-1,4,4,7a-tetramethyl-4H-indene; alpha-Ionene	0.191576	0.693	-0.03	0.531059	0.395671	0.422	-0.03	0.695437	0.450312	-0.482	0.03	0.664781	0.441234	-0.504	0.03	0.642051	0.435689					66496	67566.7	64198.1	66916.2	70135.4	64988.6	69353.3	62726.1	62912.2	68656.7	67220.2	62628.8
479.3032@17.53	17.53	479.303	Negative	HMDB0011476		LysoPE(0:0/18:1(9Z)); LysoPE(0:0/18:1(11Z)); LysoPE(18:1(9Z)/0:0); LysoPE(18:1(11Z)/0:0)	C23H46NO7P	LysoPE(18:1(9Z)/0:0); PC(15:1(9Z)/0:0); LysoPE(0:0/18:1(9Z)); LysoPE(0:0/18:1(11Z)); LysoPE(18:1(11Z)/0:0)	LysoPE(0:0/18:1(9Z)); LysoPE(0:0/18:1(11Z)); LysoPE(18:1(9Z)/0:0); LysoPE(18:1(11Z)/0:0)	0.630052	0.712	-0.11	0.53373	0.395768	-0.887	0.13	0.45886	0.359969	-5.152	0.77	0.02779	0.065344	-6.682	1.01	0.00905031	0.0336128				X	41507.6	46878.8	33257.3	45763.9	39940.8	44667.3	22886.5	24751.1	23048	18562.7	20963.6	25777.1
208.0191@11.909	11.909	208.019	Negative				C10H8O3S	2-Naphthalenesulfonic acid	2-Naphthalenesulfonic acid	0.292903	-0.712	0.05	0.534526	0.395768	0.735	-0.06	0.515155	0.386455	-0.593	0.06	0.585107	0.415754	1.149	-0.05	0.318714	0.292835					26845.9	24105.7	28550.9	25383.2	26375.8	24629.1	27767.4	23381.2	25116.6	25860.1	25644	27839
171.162@14.759	14.759	171.162	Positive				C10H21NO	decanamide; N,2,3-Trimethyl-2-(1-methylethyl)butanamide	decanamide; N,2,3-Trimethyl-2-(1-methylethyl)butanamide	1.03441	0.672	-0.06	0.551766	0.402527	0.702	-0.15	0.552342	0.402612	-0.436	0.1	0.696986	0.450928	-0.173	0.01	0.870905	0.491155					27335.3	28931.3	33115.6	29347.4	31683	31984.9	20602.1	32055.8	32224.7	29578.6	30799.2	32044.2
378.1655@15.687	15.687	378.166	Negative				C20H26O7	gibberellin A17; Gibberellin A66; Carinol; Gibberellin A52; 15-Hydroxyleptocarpin; Gibberellin A99; Gibberellin A125; Gibberellin A17; Niveusin C; Gibberellin A102; (1E,4Z,6a,8b,10a)-8-(2-Methylbutanoyloxy)-10,15-dihydroxy-3-oxo-1,4,11(13)-germacratrien-12,6-olide	gibberellin A17; Gibberellin A66; Carinol; Gibberellin A52; 15-Hydroxyleptocarpin; Gibberellin A99; Gibberellin A125; Gibberellin A17; Niveusin C; Gibberellin A102; (1E,4Z,6a,8b,10a)-8-(2-Methylbutanoyloxy)-10,15-dihydroxy-3-oxo-1,4,11(13)-germacratrien-12,6-olide	0.306553	0.653	-0.04	0.554186	0.403284	0.228	-0.02	0.838513	0.482659	-0.381	0.03	0.729247	0.458605	-0.983	0.06	0.409608	0.338644					14611.3	15488.7	14200.3	16259.2	14272.5	15139.4	13586.3	13824.8	16011.4	14446.7	15027.2	14373.4
312.2301@16.292	16.292	312.23	Negative	HMDB0010208		15,16-DiHODE; 9,10-DiHODE; 9(S)-HPODE; 12,13-DiHODE	C18H32O4	E,E-9-HpODE; 15,16-DiHODE; 9(S)-HPODE; 9-HPODE; 8R,11S-DiHODE; 13-HPODE; 12-HpODE; gamma- 12,13-DiHODE; (?)-(E)-13-Hydroxy-10-oxo-11-octadecenoic acid; 8(R)-Hydroperoxylinoleic acid; 13(S)-HpOD; gamma- 6,7-DiHODE; gamma- 9,10-DiHODE; 10R-HpODE; 10-HpODE; 9,14-DiHODE; 13-Hydroperoxy-9Z,11E-octadecadienoic acid; 13S-HpODE; 7S,8S-DiHODE; 8,13-DiHODE; 11S-HpODE; 5S,8R-DiHODE; 12,13-DiHODE; 9(S)-HpOD;…	15,16-DiHODE; 9,10-DiHODE; 9(S)-HPODE; 12,13-DiHODE	1.88658	0.637	-0.13	0.558648	0.404847	0.121	-0.04	0.911117	0.500915	6.756	-2.32	0.0074289	0.0303407	10.547	-2.23	0.000501375	0.0116197			X	X	10843.8	13259.2	15527.6	15045.9	16391.6	11871.9	52830.3	52480.2	100079	54531.1	79414.5	69944.2
276.173@18.307	18.307	276.173	Positive				C17H24O3	Panaquinquecol 7; Sugeonyl acetate; Ginsenoyne C; Ginsenoyne K; [8]-Shogaol; Cyclandelate; Panaquinquecol 2	Panaquinquecol 7; Sugeonyl acetate; Ginsenoyne C; Ginsenoyne K; [8]-Shogaol; Cyclandelate; Panaquinquecol 2	0.277277	-0.636	0.06	0.560791	0.405392	-0.429	0.03	0.691541	0.449702	-0.127	0.01	0.905412	0.499662	0.16	-0.01	0.880869	0.492382					38946.4	36231.1	33072.3	37316.3	33804.9	32952.3	36120.1	38189.6	33025.4	32876.2	36564	35408.3
348.1793@18.738	18.738	348.179	Negative				C16H28O8	Foeniculoside VII; (1S,2S,4R)-p-Menth-8-ene-1,2,10-triol 2-glucoside; (1S,2S,4R,5S,7S)-2,5,7-Fenchanetriol 2-O-b-D-glucoside; Foeniculoside V; Foeniculoside IX; (1S,2S,4S)-1,8-Epoxy-p-menthane-2,7-diol 2-O-b-D-glucoside; Foeniculoside VIII; Nepetariaside; cis-10-Hydroxylinalyl oxide 7-glucoside; (1S,2S,4S,5S)-2,4,7-Thujanetriol 4-glucoside	Foeniculoside VII; (1S,2S,4R)-p-Menth-8-ene-1,2,10-triol 2-glucoside; (1S,2S,4R,5S,7S)-2,5,7-Fenchanetriol 2-O-b-D-glucoside; Foeniculoside V; Foeniculoside IX; (1S,2S,4S)-1,8-Epoxy-p-menthane-2,7-diol 2-O-b-D-glucoside; Foeniculoside VIII; Nepetariaside; cis-10-Hydroxylinalyl oxide 7-glucoside; (1S,2S,4S,5S)-2,4,7-Thujanetriol 4-glucoside	1.03329	0.685	-0.09	0.561561	0.405613	-0.051	0.01	0.962489	0.516181	-0.234	0.04	0.828073	0.479814	-0.661	0.14	0.575558	0.412319					9489	12944.7	11817.4	11813.3	12388	12011.7	12407.3	9953.7	10864.5	13740.3	8285.22	11496.1
414.2051@16.107	16.107	414.205	Positive				C24H30O6	Eplerenone; 4-O-Methylmelleolide; Armillarin; Armillaripin; Clausarinol	Eplerenone; 4-O-Methylmelleolide; Armillarin; Armillaripin; Clausarinol	2.72605	0.643	-0.11	0.573505	0.411696	-0.089	0.03	0.936889	0.507429	0.298	-0.12	0.786783	0.472017	-0.277	0.03	0.795636	0.474098					4.50888e+06	3.46258e+06	3.06589e+06	3.61133e+06	4.06391e+06	4.12178e+06	2.49438e+06	5.99165e+06	4.10596e+06	3.61466e+06	4.25661e+06	3.72308e+06
543.3336@16.981	16.981	543.334	Positive				C28H50NO7P	1-(5Z,8Z,11Z,14Z-Eicosatetraenoyl)-sn-glycero-3-phosphocholin; PC(20:4(5E,8E,11E,14E)/0:0); PC(20:4(5Z,8Z,11Z,14Z)/0:0); PC(20:4(7E,10E,13E,16E)/0:0); LysoPC(20:4(5Z,8Z,11Z,14Z)); LysoPC(20:4(8Z,11Z,14Z,17Z)); PC(0:0/20:4(5Z,8Z,11Z,14Z))	1-(5Z,8Z,11Z,14Z-Eicosatetraenoyl)-sn-glycero-3-phosphocholin; PC(20:4(5E,8E,11E,14E)/0:0); PC(20:4(5Z,8Z,11Z,14Z)/0:0); PC(20:4(7E,10E,13E,16E)/0:0); LysoPC(20:4(5Z,8Z,11Z,14Z)); LysoPC(20:4(8Z,11Z,14Z,17Z)); PC(0:0/20:4(5Z,8Z,11Z,14Z))	1.19231	-0.615	0.17	0.578437	0.412691	0.131	-0.02	0.904435	0.499662	-2.743	0.42	0.0784936	0.126443	-0.89	0.24	0.438763	0.352169					1.59985e+07	2.21294e+07	1.72331e+07	1.17666e+07	1.82655e+07	1.99656e+07	1.24976e+07	1.40984e+07	1.43314e+07	1.16666e+07	1.44998e+07	1.54998e+07
462.3267@15.884	15.884	462.327	Positive				C30H42N2O2	Arachidonoyl Serotonin; Arachidonoylserotonin	Arachidonoyl Serotonin; Arachidonoylserotonin	0.404695	-0.596	0.07	0.58626	0.415898	-6.608	0.15	0.00273306	0.0188237	-0.876	0.09	0.469297	0.36334	-2.268	0.17	0.13913	0.186496					27594.6	21935.7	23601	21516.1	25391.9	22511.4	23197	22364.9	22994.4	20201.2	20516.6	21011.6
314.2463@16.307	16.307	314.246	Negative				C18H34O4	18-hydroxy-9R,10S-epoxy-stearic acid; 9,13-DiHOME(11); 12,13-DiHO; Octadecanedioic acid; 12,13-DiHOME(9); 12S-HpOME(13E); 13S-HpOME(11E); 13R-HpOME(11E); 12R-HpOME(13Z); 11-HpOME(9Z); 5S,8R-DiHOME; 18-hydroxy-9S,10R-epoxy-stearic acid; 6-HpOME(7E); (9xi,10xi,12xi)-9,10-Dihydroxy-12-octadecenoic acid; 9,10-DHOME; 10-HpOME; 7S,8S-DiHOME(9Z); 10S-HpOME; 8R,11S-DiHOME; 8-HpOME; 9-HpOME; 11-HpOME; Dib…	18-hydroxy-9R,10S-epoxy-stearic acid; 9,13-DiHOME(11); 12,13-DiHO; Octadecanedioic acid; 12,13-DiHOME(9); 12S-HpOME(13E); 13S-HpOME(11E); 13R-HpOME(11E); 12R-HpOME(13Z); 11-HpOME(9Z); 5S,8R-DiHOME; 18-hydroxy-9S,10R-epoxy-stearic acid; 6-HpOME(7E); (9xi,10xi,12xi)-9,10-Dihydroxy-12-octadecenoic acid; 9,10-DHOME; 10-HpOME; 7S,8S-DiHOME(9Z); 10S-HpOME; 8R,11S-DiHOME; 8-HpOME; 9-HpOME; 11-HpOME; Dib…	2.29127	-0.598	0.23	0.591367	0.418503	-1.29	0.48	0.296526	0.281329	4.326	-1.66	0.0222206	0.0560127	3.841	-1.41	0.0374404	0.0776776					21637.8	14068	17563.8	23795	12344.8	11296.3	66365.4	34665.8	73475.1	48408.3	34992.1	37114.9
547.2892@17.796	17.796	547.289	Negative				C26H46NO9P	PS(20:3(8Z,11Z,14Z)/0:0)	PS(20:3(8Z,11Z,14Z)/0:0)	0.615436	0.615	-0.04	0.592637	0.418724	-0.265	0.05	0.805053	0.475798	-5.09	0.8	0.0168667	0.0463543	-8.328	0.89	0.0114234	0.0374364			X	X	50912.6	53564.5	45832.4	51655	50209.9	52648.5	23792.6	30169.7	33125.3	25993.8	25787.4	32182.9
501.2866@16.673	16.673	501.287	Positive	HMDB0011488		LysoPE(0:0/20:4(8Z,11Z,14Z,17Z)); LysoPE(0:0/20:4(5Z,8Z,11Z,14Z)); LysoPE(20:4(8Z,11Z,14Z,17Z)/0:0); LysoPE(20:4(5Z,8Z,11Z,14Z)/0:0)			LysoPE(0:0/20:4(8Z,11Z,14Z,17Z)); LysoPE(0:0/20:4(5Z,8Z,11Z,14Z)); LysoPE(20:4(8Z,11Z,14Z,17Z)/0:0); LysoPE(20:4(5Z,8Z,11Z,14Z)/0:0)	0.678565	0.573	-0.12	0.597697	0.421618	-0.366	0.06	0.74081	0.462002	-4.045	0.85	0.015766	0.0449204	-6.482	1.03	0.00976451	0.0350042			X	X	120641	160012	112880	115749	160750	150680	87138.9	62758.4	68378	67867.6	64969.7	75360
281.2358@13.603	13.603	281.236	Positive				C17H31NO2	Methyl 15-cyanopentadecanoate	Methyl 15-cyanopentadecanoate	4.02404	-0.571	0.1	0.599777	0.42226	-0.234	0.14	0.826821	0.479814	-2.002	0.89	0.161626	0.200248	-2.184	0.93	0.144727	0.190365					19458.8	26862.4	22896.3	23328.5	22731.3	18380	22027	10082.5	8499.77	19482.9	9649.64	7542.61
330.1604@15.385	15.385	330.16	Negative				C18H22N2O4	Quinocarmycin	Quinocarmycin	1.38073	-0.606	0.15	0.600565	0.42226	-0.339	0.09	0.76351	0.469061	-0.624	0.16	0.589083	0.417562	-0.362	0.1	0.748919	0.462954					18535.1	11428.7	19327.7	14735	13321.9	15220.2	15170.5	13133	14821.5	9561.74	17535.1	14589
481.3168@18.684	18.684	481.317	Negative	HMDB0011129		LysoPE(0:0/18:0); LysoPE(18:0/0:0); LysoPC(15:0)	C23H48NO7P	LysoPE(0:0/18:0); PC(7:0/O-8:0); LysoPE(18:0/0:0); PC(14:0/O-1:0); LysoPC(15:0)	LysoPE(0:0/18:0); LysoPE(18:0/0:0); LysoPC(15:0)	0.510537	-0.567	0.06	0.601219	0.42226	-0.915	0.12	0.438851	0.352169	-5.368	0.76	0.00996002	0.0354148	-10.183	0.82	0.00108234	0.0122952			X	X	118402	140689	125737	112215	130388	127352	69582.9	69704.1	89507.4	66557.2	69138.9	73878
312.2298@16.112	16.112	312.23	Negative	HMDB0010201		12,13-DiHODE; 15,16-DiHODE; 9,10-DiHODE; 9(S)-HPODE,	C18H32O4	E,E-9-HpODE; 15,16-DiHODE; 9(S)-HPODE; 9-HPODE; 8R,11S-DiHODE; 13-HPODE; 12-HpODE; gamma- 12,13-DiHODE; (?)-(E)-13-Hydroxy-10-oxo-11-octadecenoic acid; 8(R)-Hydroperoxylinoleic acid; 13(S)-HpOD; gamma- 6,7-DiHODE; gamma- 9,10-DiHODE; 10R-HpODE; 10-HpODE; 9,14-DiHODE; 13-Hydroperoxy-9Z,11E-octadecadienoic acid; 13S-HpODE; 7S,8S-DiHODE; 8,13-DiHODE; 11S-HpODE; 5S,8R-DiHODE; 12,13-DiHODE; 9(S)-HpOD;…	12,13-DiHODE; 15,16-DiHODE; 9,10-DiHODE; 9(S)-HPODE,	1.37732	-0.557	0.09	0.609964	0.425128	-1.232	0.41	0.287825	0.277269	10.971	-3.02	0.00347401	0.0210779	10.854	-2.69	0.00101246	0.011981			X	X	11877.8	14718.6	13977.6	14966.8	12368.2	10956.9	96135.6	86694.5	155138	107206	79081.9	64855.5
218.1313@11.623	11.623	218.131	Positive				C14H18O2	(R)-Pterosin B; Isoamyl cinnamate; 2-(3-Hydroxy-4-methylphenyl)-5-methyl-4-hexen-3-one; Dimethylbenzyl carbinyl crotonate; cis-3-Hexenyl phenylacetate; Cinnamyl isovalerate	(R)-Pterosin B; Isoamyl cinnamate; 2-(3-Hydroxy-4-methylphenyl)-5-methyl-4-hexen-3-one; Dimethylbenzyl carbinyl crotonate; cis-3-Hexenyl phenylacetate; Cinnamyl isovalerate	0.668039	-0.565	0.02	0.621108	0.42812	0.29	-0.05	0.789774	0.472838	0.368	-0.03	0.742096	0.462002	0.663	-0.1	0.574947	0.412219					19438.6	18787.7	20161	19079.2	19131.3	19457.3	22064.3	17978.5	19887.9	23846.5	21890.2	16792.2
357.2005@9.562	9.562	357.2	Positive				C15H27N5O5	trans-Epoxysuccinyl-L-leucylamido(4-guanidino)butan	trans-Epoxysuccinyl-L-leucylamido(4-guanidino)butan	1.39558	0.566	-0.08	0.625423	0.429905	-1.097	0.36	0.338104	0.303323	30.132	-6.1	0.000922223	0.0118906	19.234	-5.66	0.000293372	0.00958166			X	X	6372.78	6159.67	6546.67	6087.73	8113.93	6126.56	448663	338559	547093	237067	418066	395893
422.1625@15.908	15.908	422.163	Negative				C22H23ClN6O	Losartan	Losartan	1.30613	0.548	-0.1	0.626789	0.43034	-1.77	0.46	0.197064	0.225354	0.44	-0.13	0.685667	0.448159	-4.124	0.43	0.0153388	0.0442801				X	14325	20972.8	19950	17786.9	20811.1	20006.9	16599	28183	16914.6	13661.6	16130.2	13655.6
188.1407@15.069	15.069	188.141	Negative	HMDB0033201		9-Hydroxydecanoic acid; 3-Hydroxycapric acid; (R)-3-Hydroxydecanoic acid	C10H20O3	2-Hexyl-1,3-dioxan-5-ol; 10-hydroxy capric acid; 9-Hydroxydecanoic acid; 4-hydroxy capric acid; 5-hydroxy capric acid; Ethyl (?)-3-hydroxyoctanoate; cis-p-Menthane-1,7,8-triol; 2-hydroxy capric acid; 3-Hydroxydecanoic acid; 3-Hydroxycapric acid; 6-hydroxy-3,7-dimethyloctanoic acid; (R)-3-Hydroxydecanoic acid; (1R,2R,4R,8R)-p-Menthane-2,8,9-triol; (1R,2R,4S)-p-Menthane-1,2,8-triol; 7-Methyl-3-meth…	9-Hydroxydecanoic acid; 3-Hydroxycapric acid; (R)-3-Hydroxydecanoic acid	0.885502	-0.529	0.08	0.628577	0.430775	0.576	-0.12	0.609108	0.424937	-6.234	1.29	0.0111157	0.0371104	-7.501	1.1	0.00289687	0.019472			X	X	36931.6	30353.1	33944.3	36901.7	31857.7	27538.9	11330.5	12873.5	17678.2	16382.1	13491	14954.6
505.3172@18.206	18.206	505.317	Negative				C25H48NO7P	LysoPE(20:2(11Z,14Z)/0:0); PC(17:2(9Z,12Z)/0:0); LysoPE(0:0/20:2(11Z,14Z)); PE(20:2(11Z,14Z)/0:0)	LysoPE(20:2(11Z,14Z)/0:0); PC(17:2(9Z,12Z)/0:0); LysoPE(0:0/20:2(11Z,14Z)); PE(20:2(11Z,14Z)/0:0)	0.890744	0.519	-0.1	0.634487	0.433244	-0.243	0.05	0.829006	0.479903	-3.13	0.76	0.0379196	0.0776776	-8.079	0.91	0.00689819	0.0294335				X	14581.6	20868.6	18140.3	16335.9	20045.6	20543.3	8353.48	10234.6	13221	10265.1	9548.71	10445.7
204.1153@15.67	15.67	204.115	Positive				C13H16O2	Isobutyl cinnamate; 4-Hydroxy-3-(3-methyl-2-butenyl)acetophenone; alpha,alpha-Dimethylanisalacetone; 3-Isovalidene-3alpha,4-dihydrophthalide; Cinnamyl isobutyrate; Cinnamyl butyrate; 6-(1-Hydroxyethyl)-2,2-dimethyl-2H-1-benzopyran; Phenethyl tiglate; Benzyl 2,3-dimethyl-2-butenoate; Butyl cinnamate; cis-3-Hexenyl benzoate; 2-Phenylethyl 3-methyl-2-butenoate	Isobutyl cinnamate; 4-Hydroxy-3-(3-methyl-2-butenyl)acetophenone; alpha,alpha-Dimethylanisalacetone; 3-Isovalidene-3alpha,4-dihydrophthalide; Cinnamyl isobutyrate; Cinnamyl butyrate; 6-(1-Hydroxyethyl)-2,2-dimethyl-2H-1-benzopyran; Phenethyl tiglate; Benzyl 2,3-dimethyl-2-butenoate; Butyl cinnamate; cis-3-Hexenyl benzoate; 2-Phenylethyl 3-methyl-2-butenoate	0.358254	0.509	-0.02	0.637696	0.435096	0.929	-0.09	0.426291	0.345576	-0.682	0.06	0.557066	0.404502	0.17	-0.01	0.874287	0.491162					39163.1	36946.8	37708.7	38657.4	37075.6	39593.1	32209.7	38804.3	38394.2	36701.8	40241.8	39078
242.0905@8.19	8.19	242.09	Positive	HMDB0000273		Thymidine	C10H14N2O5	Thymidine; Telbivudine	Thymidine	1.74906	-0.508	0.19	0.639646	0.435331	1.244	-0.38	0.295098	0.280568	-7.405	2.48	0.00495089	0.0253249	-5.412	1.91	0.00575922	0.0271242			X	X	62561.1	102494	124968	112966	70893.1	66921.2	18892	18130.3	13410.2	23800.4	27767.5	15225.2
313.2619@16.548	16.548	313.262	Positive			Palmitoylglycine	C18H35NO3	N-Palmitoylglycin; Palmitoylglycine; N-palmitoyl glycine	Palmitoylglycine	1.45624	-0.521	0.09	0.639764	0.435331	-0.336	0.09	0.764835	0.469147	-4.08	1.13	0.0440153	0.0857466	-6.766	1.14	0.0063041	0.0282094				X	413633	488067	465141	515186	422424	361025	301086	174128	171218	176883	195504	213669
481.3539@18.025	18.025	481.354	Positive				C24H52NO6P	1-Hexadecyl-sn-glycero-3-phosphocholin; PC(O-16:0/0:0); PC(O-8:0/O-8:0)	1-Hexadecyl-sn-glycero-3-phosphocholin; PC(O-16:0/0:0); PC(O-8:0/O-8:0)	0.538762	-0.534	0.07	0.64134	0.435544	-0.48	0.06	0.671501	0.443292	-6.445	0.32	0.00343444	0.0210779	-1.795	0.31	0.147318	0.191523			X		632619	677442	636661	523848	637882	706378	493239	540602	523777	434666	489807	578636
239.1529@14.438	14.438	239.153	Positive				C13H21NO3	Moprolol; Albuterol; Isoetharine; Salbutamol; Petasinine; Isoetharin; 3alpha-Tigloyloxytropane N-oxide	Moprolol; Albuterol; Isoetharine; Salbutamol; Petasinine; Isoetharin; 3alpha-Tigloyloxytropane N-oxide	1.13512	0.539	-0.02	0.643134	0.436085	1.193	-0.27	0.353709	0.310177	-1.193	0.27	0.355112	0.310617	-0.474	0.02	0.670012	0.443292					57247	56661	56789.7	61435.6	56154.5	56078.6	34339.6	55269.6	55102.2	56860.2	58326.1	55651
314.2453@17.734	17.734	314.245	Negative	HMDB0000782		Octadecanedioic acid; 9,10-DHOME; 12,13-DHOME	C18H34O4	18-hydroxy-9R,10S-epoxy-stearic acid; 9,13-DiHOME(11); 12,13-DiHO; Octadecanedioic acid; 12,13-DiHOME(9); 12S-HpOME(13E); 13S-HpOME(11E); 13R-HpOME(11E); 12R-HpOME(13Z); 11-HpOME(9Z); 5S,8R-DiHOME; 18-hydroxy-9S,10R-epoxy-stearic acid; 6-HpOME(7E); (9xi,10xi,12xi)-9,10-Dihydroxy-12-octadecenoic acid; 9,10-DHOME; 10-HpOME; 7S,8S-DiHOME(9Z); 10S-HpOME; 8R,11S-DiHOME; 8-HpOME; 9-HpOME; 11-HpOME; Dib…	Octadecanedioic acid; 9,10-DHOME; 12,13-DHOME	5.89095	0.499	-0.29	0.646533	0.436361	-0.989	0.26	0.38482	0.327753	-2.068	0.82	0.118562	0.171133	-2.758	1.37	0.0900381	0.138099					71853.9	38477.3	34220.9	103904	48753.3	34075	33089.6	19653.3	26380.2	26525.6	19409.6	19317.5
201.1366@12.826	12.826	201.137	Positive	HMDB0059745		N-Acetylaminooctanoic acid; N-(5-Methyl-3-oxohexyl)alanine; Capryloylglycine	C10H19NO3	N-(5-Methyl-3-oxohexyl)alanine; Capryloylglycine; N-Acetylaminooctanoic acid; Valproylglycine	N-Acetylaminooctanoic acid; N-(5-Methyl-3-oxohexyl)alanine; Capryloylglycine	1.14975	0.495	-0.09	0.648278	0.436528	0.521	-0.12	0.65043	0.437036	-4.084	0.5	0.0314332	0.0697835	-1.709	0.47	0.175138	0.209595					15220	14164.4	18363.2	15703.4	20610.7	14794.1	11962.2	10680.7	11002.4	15723.7	12693.8	9088.01
243.184@13.416	13.416	243.184	Positive				C13H25NO3	N-Undecanoylglycine	N-Undecanoylglycine	2.47624	0.522	-0.08	0.650798	0.437036	0.936	-0.38	0.416122	0.342733	-0.644	0.24	0.570799	0.410929	0.273	-0.05	0.809453	0.476467					207886	281585	208225	251991	238267	238386	121060	272484	222072	324403	205197	240297
567.3326@16.899	16.899	567.333	Positive	HMDB0010404/ 61713 (Metlin)		LysoPC(22:6(4Z,7Z,10Z,13Z,16Z,19Z)); PC(22:6(4Z,7Z,10Z,13Z,16Z,19Z)/0:0)	C30H50NO7P	LysoPC(22:6(4Z,7Z,10Z,13Z,16Z,19Z))	LysoPC(22:6(4Z,7Z,10Z,13Z,16Z,19Z)); PC(22:6(4Z,7Z,10Z,13Z,16Z,19Z)/0:0)	0.792096	-0.486	0.11	0.653019	0.437073	0.228	-0.02	0.831636	0.480471	-2.935	0.48	0.0766655	0.124646	-1.862	0.35	0.172831	0.208566					7.0841e+06	1.0299e+07	8.49033e+06	6.19027e+06	9.09492e+06	8.68458e+06	5.66199e+06	6.22352e+06	6.41869e+06	5.74393e+06	6.76836e+06	6.06642e+06
346.176@16.939	16.939	346.176	Negative				C20H26O5	19-Noraldosterone; 3-Epinobilin; Gibberellin A37; Isorosmanol; Gibberellin A113; Epirosmanol; 7'-O-Methylmarmin; Gibberellin A44; Gibberellin A24; Verimol G; Annuolide G; 3-Oxo-6b-angeloyloxy-7(11)-eremophilen-12,8a-olide; Gibberellin A64	19-Noraldosterone; 3-Epinobilin; Gibberellin A37; Isorosmanol; Gibberellin A113; Epirosmanol; 7'-O-Methylmarmin; Gibberellin A44; Gibberellin A24; Verimol G; Annuolide G; 3-Oxo-6b-angeloyloxy-7(11)-eremophilen-12,8a-olide; Gibberellin A64	0.262316	-0.512	0.02	0.653586	0.437073	1.683	-0.12	0.195088	0.224319	1.536	-0.1	0.25739	0.26088	4.782	-0.24	0.0102649	0.036059					11979.5	12071.4	11758.6	12431.2	11499.7	11376.9	12766.3	13851.4	11859.7	13349.3	14082.1	14337.9
467.3021@15.711	15.711	467.302	Positive	HMDB0010379		LysoPC(14:0); 1-Heptadecanoylglycerophosphoethanolamine			LysoPC(14:0); 1-Heptadecanoylglycerophosphoethanolamine	0.794031	-0.48	0.09	0.6576	0.438751	-0.189	0.04	0.859533	0.488205	-4.124	0.86	0.019912	0.0513778	-3.787	0.82	0.019677	0.0511234					56413.2	71619.3	71248.5	51362.7	72249.3	64554.2	28812	43435.8	38352.7	28232.2	39966.3	38751.3
314.245@16.134	16.134	314.245	Negative	HMDB0004705		12,13-DHOME; Octadecanedioic acid; 9,10-DHOME	C18H34O4	18-hydroxy-9R,10S-epoxy-stearic acid; 9,13-DiHOME(11); 12,13-DiHO; Octadecanedioic acid; 12,13-DiHOME(9); 12S-HpOME(13E); 13S-HpOME(11E); 13R-HpOME(11E); 12R-HpOME(13Z); 11-HpOME(9Z); 5S,8R-DiHOME; 18-hydroxy-9S,10R-epoxy-stearic acid; 6-HpOME(7E); (9xi,10xi,12xi)-9,10-Dihydroxy-12-octadecenoic acid; 9,10-DHOME; 10-HpOME; 7S,8S-DiHOME(9Z); 10S-HpOME; 8R,11S-DiHOME; 8-HpOME; 9-HpOME; 11-HpOME; Dib…	12,13-DHOME; Octadecanedioic acid; 9,10-DHOME	2.86497	-0.483	0.21	0.659295	0.439292	-1.336	0.5	0.252574	0.257554	2.529	-0.88	0.0665467	0.111894	1.31	-0.6	0.268032	0.267634					57920.1	33833.9	42338.8	62517.8	32181.1	26605.3	89204.6	56146	104011	81101.4	50778.4	44913.8
242.0901@8.185	8.185	242.09	Negative	HMDB0000273		Thymidine (confirmed in POS)	C10H14N2O5	Thymidine; Telbivudine	Thymidine (confirmed in POS)	0.814876	-0.472	0.1	0.66619	0.441234	1.008	-0.2	0.382766	0.327171	-6.489	1.33	0.00650902	0.0284672	-5.074	1.03	0.0104068	0.0364115			X	X	67822.2	90565.3	103198	93438.9	75717	72856.1	35334.8	37779.7	29947.1	44205	44071.3	31006.9
312.23@15.984	15.984	312.23	Negative				C18H32O4	E,E-9-HpODE; 15,16-DiHODE; 9(S)-HPODE; 9-HPODE; 8R,11S-DiHODE; 13-HPODE; 12-HpODE; gamma- 12,13-DiHODE; (?)-(E)-13-Hydroxy-10-oxo-11-octadecenoic acid; 8(R)-Hydroperoxylinoleic acid; 13(S)-HpOD; gamma- 6,7-DiHODE; gamma- 9,10-DiHODE; 10R-HpODE; 10-HpODE; 9,14-DiHODE; 13-Hydroperoxy-9Z,11E-octadecadienoic acid; 13S-HpODE; 7S,8S-DiHODE; 8,13-DiHODE; 11S-HpODE; 5S,8R-DiHODE; 12,13-DiHODE; 9(S)-HpOD;…	E,E-9-HpODE; 15,16-DiHODE; 9(S)-HPODE; 9-HPODE; 8R,11S-DiHODE; 13-HPODE; 12-HpODE; gamma- 12,13-DiHODE; (?)-(E)-13-Hydroxy-10-oxo-11-octadecenoic acid; 8(R)-Hydroperoxylinoleic acid; 13(S)-HpOD; gamma- 6,7-DiHODE; gamma- 9,10-DiHODE; 10R-HpODE; 10-HpODE; 9,14-DiHODE; 13-Hydroperoxy-9Z,11E-octadecadienoic acid; 13S-HpODE; 7S,8S-DiHODE; 8,13-DiHODE; 11S-HpODE; 5S,8R-DiHODE; 12,13-DiHODE; 9(S)-HpOD;…	1.79343	-0.46	0.08	0.671334	0.443292	-1.504	0.6	0.208153	0.232582	12.653	-3.81	0.000856228	0.0118906	10.309	-3.29	0.00412899	0.023004			X	X	4646.74	5934.04	4217.5	4647.83	5213.8	4033.71	64882.4	51401.7	95997	66234.3	42817.5	32350
501.2865@16.874	16.874	501.286	Positive	HMDB0011517		LysoPE(20:4(8Z,11Z,14Z,17Z)/0:0); LysoPE(20:4(5Z,8Z,11Z,14Z)/0:0); LysoPE(0:0/20:4(8Z,11Z,14Z,17Z)); LysoPE(0:0/20:4(5Z,8Z,11Z,14Z))			LysoPE(20:4(8Z,11Z,14Z,17Z)/0:0); LysoPE(20:4(5Z,8Z,11Z,14Z)/0:0); LysoPE(0:0/20:4(8Z,11Z,14Z,17Z)); LysoPE(0:0/20:4(5Z,8Z,11Z,14Z))	0.607283	0.442	-0.08	0.681696	0.44779	0.114	-0.02	0.918577	0.502754	-6.836	0.93	0.0161414	0.0453985	-5.431	0.99	0.00611667	0.027866			X	X	754528	943398	692489	709285	898016	910671	410115	402409	430997	402597	362517	504297
118.0784@16.104	16.104	118.078	Positive				C9H10	Indane; 2-Phenylpropionaldehyd; alpha-Methylstyrene	Indane; 2-Phenylpropionaldehyd; alpha-Methylstyrene	1.35651	0.459	-0.07	0.685025	0.448159	-0.649	0.17	0.572676	0.411696	0.769	-0.23	0.49377	0.374589	-0.195	0.02	0.857442	0.48765					102120	81344.6	71226.5	82801.5	91731.6	90636.5	73251.9	135324	96106.4	82893.5	97762.1	81739.9
148.0524@7.829	7.829	148.052	Positive				C9H8O2	4-Chromanon; (E)-3-(2-Hydroxyphenyl)-2-propenal; trans-Cinnamic acid; 3,4-Dihydro-2H-1-benzopyran-2-one; 1-Phenyl-1,2-propanedione; Cinnamic acid; (E)-3-(4-Hydroxyphenyl)-2-propenal; 3,4-Dihydrocoumarin; Di-2-furanylmethane	4-Chromanon; (E)-3-(2-Hydroxyphenyl)-2-propenal; trans-Cinnamic acid; 3,4-Dihydro-2H-1-benzopyran-2-one; 1-Phenyl-1,2-propanedione; Cinnamic acid; (E)-3-(4-Hydroxyphenyl)-2-propenal; 3,4-Dihydrocoumarin; Di-2-furanylmethane	1.82941	-0.45	0.05	0.68522	0.448159	0.799	-0.26	0.492287	0.374265	-0.159	0.02	0.881524	0.492382	0.923	-0.28	0.449912	0.357113					25917.1	20580.5	22224.7	22611	20735	22865.1	21826.2	25960	19917.7	31714.5	34517.3	17660.8
287.2829@13.67	13.67	287.283	Positive				C17H37NO2	C17 Sphinganine	C17 Sphinganine	1.47861	-0.429	0.03	0.694094	0.450055	-0.998	0.27	0.420241	0.343538	4.459	-1.24	0.0381698	0.0780075	18.344	-1	5.80788e-05	0.00958166				X	26931.7	23934.4	23255.3	25361.8	24002.3	23000.3	67614.7	72538.7	40084.7	47124.5	50622.3	46829.8
329.2572@12.533	12.533	329.257	Positive				C18H35NO4	Undecanoylcarnitine; 4,8 Dimethylnonanoyl carnitine; Undecylcarnitin	Undecanoylcarnitine; 4,8 Dimethylnonanoyl carnitine; Undecylcarnitin	3.94567	-0.414	0.08	0.700583	0.451787	-1.395	0.59	0.297257	0.281329	-2.985	1.31	0.0795204	0.12715	-12.49	1.82	0.00543047	0.0262433				X	237668	308773	240366	281105	262946	202736	188384	78383.4	78894.7	68393.7	71891.3	69951.6
300.2666@19.048	19.048	300.267	Negative				C18H36O3	3-Hydroxyoctadecanoic Acid; DL-12-hydroxy stearic acid; DL-13-hydroxy stearic acid; DL-4-hydroxy stearic acid; DL-3-hydroxy stearic acid; 12-Hydroxystearic acid; 14-hydroxy stearic acid; DL-8-hydroxy stearic acid; DL-5-hydroxy stearic acid; (R)-3-Hydroxy-Octadecanoic acid; 17-hydroxy stearic acid; 9-hydroxyoctadecanoic acid; DL-2-hydroxy stearic acid; 16-hydroxy stearic acid; 13-hydroxyoctadecano…	3-Hydroxyoctadecanoic Acid; DL-12-hydroxy stearic acid; DL-13-hydroxy stearic acid; DL-4-hydroxy stearic acid; DL-3-hydroxy stearic acid; 12-Hydroxystearic acid; 14-hydroxy stearic acid; DL-8-hydroxy stearic acid; DL-5-hydroxy stearic acid; (R)-3-Hydroxy-Octadecanoic acid; 17-hydroxy stearic acid; 9-hydroxyoctadecanoic acid; DL-2-hydroxy stearic acid; 16-hydroxy stearic acid; 13-hydroxyoctadecano…	0.11738	-0.415	0.02	0.701104	0.451787	-1.71	0.04	0.162901	0.200665	-0.903	0.02	0.423655	0.344707	-1.417	0.05	0.246895	0.253772					187606	179619	178760	185719	181339	173282	182743	176754	177291	178172	171602	172814
205.0739@11.238	11.238	205.074	Negative				C11H11NO3	3-Indolehydracrylic acid; Methyl 1-methoxy-1H-indole-3-carboxylate; Cinnamoylglycine; Edulitine; Methoxyindoleacetic acid; DL-Indole-3-lactic acid; 5-Methoxyindoleacetate; Indolelactic acid	3-Indolehydracrylic acid; Methyl 1-methoxy-1H-indole-3-carboxylate; Cinnamoylglycine; Edulitine; Methoxyindoleacetic acid; DL-Indole-3-lactic acid; 5-Methoxyindoleacetate; Indolelactic acid	1.93063	-0.413	0.1	0.70455	0.45314	0.346	-0.12	0.755201	0.465861	-0.964	0.36	0.39856	0.332967	-0.82	0.14	0.458427	0.359969					87169	60967.7	55176	60534.8	72828.6	54335.7	39291.4	79457.8	44644.7	60328.5	62218.6	47307.1
106.0418@7.825	7.825	106.042	Positive				C7H6O	Benzaldehyde	Benzaldehyde	1.79796	0.419	-0.06	0.70643	0.453682	0.77	-0.25	0.504156	0.38016	-0.069	0.01	0.948326	0.511566	0.565	-0.17	0.625664	0.429905					26605.1	19294.3	20580.8	23144.1	21301.5	24491.6	19746.3	25764.4	20214.8	29727.9	33935.1	17159.5
253.2392@19.239	19.239	253.239	Positive				C16H31NO	Palmitoleamide	Palmitoleamide	0.81019	-0.4	0.09	0.71008	0.455024	-2.914	0.28	0.05137	0.0954	-8.047	1.29	0.00757934	0.0305384	-7.553	1.48	0.00625736	0.0282094			X	X	993835	1.02269e+06	737528	1.01928e+06	901026	672182	399568	352621	365615	302796	338953	279931
479.3383@18.012	18.012	479.338	Positive	HMDB0010407		LysoPC(P-16:0)	C24H50NO6P	1-(1Z-Hexadecenyl)-sn-glycero-3-phosphocholin; PC(P-16:0/0:0); PC(O-16:1(1E)/0:0); PC(O-16:1(9Z)/0:0); LysoPC(P-16:0); PC(O-16:1(9E)/0:0); PC(O-16:1(11Z)/0:0)	LysoPC(P-16:0)	0.56029	0.401	-0.06	0.711272	0.455054	1.273	-0.21	0.278362	0.273185	-3.983	0.63	0.0209997	0.053242	-3.092	0.49	0.0405464	0.0811579					96383	117800	100139	92093.9	113588	123602	56485.1	76289.8	71142.5	68958.2	78956.8	86306.1
115.0995@10.149	10.149	115.1	Positive				C6H13NO	N-(3-Methylbutyl)acetamide; N-(2-Methylpropyl)acetamide	N-(3-Methylbutyl)acetamide; N-(2-Methylpropyl)acetamide	0.0929676	-0.418	0.01	0.71509	0.455435	1.927	-0.05	0.18155	0.214019	-7.772	0.21	0.0028491	0.0193187	-28.033	0.16	0.000225712	0.00958166					1.69953e+06	1.73237e+06	1.76074e+06	1.72765e+06	1718516	1.72356e+06	1.47782e+06	1.53971e+06	1.45974e+06	1.54072e+06	1.55008e+06	1.53036e+06
467.3024@15.983	15.983	467.302	Positive	HMDB0061691		1-Heptadecanoylglycerophosphoethanolamine; LysoPC(14:0)			1-Heptadecanoylglycerophosphoethanolamine; LysoPC(14:0)	0.706731	0.394	-0.08	0.715875	0.455435	-0.901	0.15	0.422017	0.344025	-4.603	0.69	0.0101512	0.0358034	-4.398	0.92	0.0125175	0.0393851			X	X	458600	586704	562359	451243	643374	610890	287351	351895	357703	247433	323827	329534
173.1414@10.436	10.436	173.141	Positive				C9H19NO2	Valine, butyl ester; Norvaline, butyl ester	Valine, butyl ester; Norvaline, butyl ester	0.791898	-0.387	0.08	0.720102	0.4561	1.112	-0.13	0.355924	0.311016	-5.04	1.04	0.0112129	0.0371511	-6.085	0.83	0.0145877	0.0434009			X	X	144577	209697	147012	185351	141698	142545	71168.1	92360.4	77388.8	85738.1	93245	83994.7
285.2316@14.427	14.427	285.232	Positive	HMDB0013250		Myristoylglycine	C16H31NO3	Myristoylglycine	Myristoylglycine	0.660524	-0.381	0.08	0.722303	0.456542	2.673	-0.26	0.093796	0.142437	-7.56	1.31	0.00335914	0.0210779	-6.345	0.98	0.0196459	0.0511234			X		46639.2	61852.2	64781	54486.7	64539.8	44937	22057.7	21197.3	26032.5	26712.4	27100.8	28634.7
222.1615@17.848	17.848	222.161	Negative				C14H22O2	Acetaldehyde butyl phenethyl acetal; 2,6-Di-tert-butyl-1,4-benzenediol; Kobusone; (10betaH,11xi)-11-Hydroxy-13-nor-6-eremophilen-8-one; Isokobusone; Rishitin; S-cucujolide V; R-cucujolide V	Acetaldehyde butyl phenethyl acetal; 2,6-Di-tert-butyl-1,4-benzenediol; Kobusone; (10betaH,11xi)-11-Hydroxy-13-nor-6-eremophilen-8-one; Isokobusone; Rishitin; S-cucujolide V; R-cucujolide V	0.510892	-0.395	0.05	0.729048	0.458605	1.996	-0.24	0.173982	0.209329	-0.305	0.05	0.775903	0.470701	7.378	-0.24	0.00194681	0.0155401					9275.26	10062.7	12293.4	9868.81	10125.7	10382.5	8620.47	10541.8	11343.8	12351.7	11730.8	11750.6
194.1155@8.396	8.396	194.115	Positive				C8H18O5	Tetraethylene glycol	Tetraethylene glycol	0.974039	-0.373	0.04	0.729235	0.458605	-1.29	0.28	0.302795	0.285097	19.214	-4.09	0.00132292	0.0131243	36.408	-3.84	3.40772e-06	0.00298074			X	X	121580	133755	116901	121782	131787	110049	2.20287e+06	1.61666e+06	2.62767e+06	1.57195e+06	1.86854e+06	1.77603e+06
132.0786@10.272	10.272	132.079	Negative	HMDB0012843		6-Hydroxyhexanoic acid; 2-Hydroxycaproic acid; 2-Methyl-3-hydroxyvaleric acid; 2-Hydroxy-3-methylpentanoic acid; (5R)-5-Hydroxyhexanoic acid; 5-Hydroxyhexanoic acid; D-Leucic acid; Leucinic acid; Hydroxyisocaproic acid; 2-Ethyl-2-Hydroxybutyric acid; (R)-3-Hydroxyhexanoic acid	C6H12O3	2-Hydroxy-3-methylpentanoic acid; 2-Hydroxycaproic acid; .alpha.-Hydroxyisocaproic acid; Ethyl (?)-3-hydroxybutyrate; Leucinic acid; 2-Ethyl-2-hydroxybutyric acid; 6-Hydroxyhexanoic acid; 2-Methyl-3-hydroxyvaleric acid; DL-4-hydroxy caproic acid; Threo-3-Hydroxy-2-methylbutyric acid; 5-Hydroxyhexanoic acid; 3-hydroxyhexanoic acid; (+/-)-1-Acetoxy-1-ethoxyethane; 2-Ethyl-2-Hydroxybutyric acid; Hyd…	6-Hydroxyhexanoic acid; 2-Hydroxycaproic acid; 2-Methyl-3-hydroxyvaleric acid; 2-Hydroxy-3-methylpentanoic acid; (5R)-5-Hydroxyhexanoic acid; 5-Hydroxyhexanoic acid; D-Leucic acid; Leucinic acid; Hydroxyisocaproic acid; 2-Ethyl-2-Hydroxybutyric acid; (R)-3-Hydroxyhexanoic acid	1.90723	-0.367	0.13	0.739448	0.461997	-0.001	0	0.999416	0.525473	-3.191	1.04	0.0667221	0.111894	-3.831	0.92	0.0207029	0.0531052					134527	86217.5	64136.8	76128.6	101729	73923.2	41292.1	50599.2	40771.2	35165.2	43779.7	55312.8
278.2248@17.744	17.744	278.225	Positive	HMDB0030964		Linolenelaidic acid; Gamma-Linolenic acid; Alpha-Linolenic acid	C18H30O2	beta-calendic acid; FA 18:3; Calendic acid; Columbinic acid; Alpha-Linolenic acid; Catalpic acid; octadeca-9Z,11E,14Z-trienoic acid; Crepenynic acid; octadeca-11E,13E,15Z-trienoic acid; Punicic acid; Gamma-Linolenic acid; beta-eleostearic acid; Gorlic acid; Linolenic acid (omega-3-or-omega-6); Pseudoeleostearic acid; (R)-lamenallenic acid; gamma-Linolenic acid; octadeca-9Z,11E,15Z-trienoic acid; …	Linolenelaidic acid; Gamma-Linolenic acid; Alpha-Linolenic acid	2.32484	-0.372	0.13	0.744483	0.462769	0.322	-0.09	0.770329	0.470536	-4.225	1.08	0.0450397	0.0869675	-2.391	0.86	0.116434	0.169177					100430	108685	96488.1	148103	79987	68074.6	64685.1	48756.2	35492	47127.4	59989.9	47578.5
172.0732@11.131	11.131	172.073	Negative				C8H12O4	Diethyl fumarate; 2-Octenedioic acid; trans-3-Octenedioic acid; 3-Isopropenylpentanedioic acid; cis-4-Octenedioic acid; Ethyl 2,4-dioxohexanoate	Diethyl fumarate; 2-Octenedioic acid; trans-3-Octenedioic acid; 3-Isopropenylpentanedioic acid; cis-4-Octenedioic acid; Ethyl 2,4-dioxohexanoate	0.241686	-0.349	0.03	0.744915	0.462769	-0.677	0.05	0.535912	0.395768	0.592	-0.05	0.585936	0.415898	0.387	-0.03	0.71918	0.4561					46840.4	40727.5	42484.6	43545	39381.2	44563.9	48076.9	42585.2	43687.2	40772.2	45551.9	43593.6
1541.9209@17.501	17.501	1541.92	Positive				C75H135N3O29	Ganglioside GD3 (d18:1/23:0)	Ganglioside GD3 (d18:1/23:0)	0.535326	0.353	-0.01	0.746101	0.462849	0.033	0	0.976293	0.518183	-1.876	0.24	0.198757	0.226666	-4.079	0.24	0.032841	0.0719952					328556	318344	322377	315343	327780	332623	230600	292226	305420	254794	285624	285446
297.267@18.412	18.412	297.267	Positive				C18H35NO2	(4E,8Z,d18:2) sphingosine; Palmitoleoyl Ethanolamide; Lepadin D; 3-ketosphingosine; Spiroxamine; 4E,14Z-Sphingadiene; Palmitoleoyl ethanolamide; Palmitoleoyl-EA; (4E,8E,d18:2) sphingosine	(4E,8Z,d18:2) sphingosine; Palmitoleoyl Ethanolamide; Lepadin D; 3-ketosphingosine; Spiroxamine; 4E,14Z-Sphingadiene; Palmitoleoyl ethanolamide; Palmitoleoyl-EA; (4E,8E,d18:2) sphingosine	1.0686	-0.331	0.08	0.763624	0.469061	-2.578	0.34	0.0616012	0.10691	-9.805	1.36	0.000613698	0.0116197	-6.829	1.62	0.00914655	0.0336155			X	X	2.94967e+06	2.95941e+06	2.39815e+06	3.53066e+06	2.27151e+06	2.21137e+06	1160170	942036	1.13615e+06	832076	955244	768969
182.1307@15.657	15.657	182.131	Positive				C11H18O2	Ethyl octynecarboxylate; 5-Pentyl-3h-furan-2-one; (2E,6Z)-2,6-Nonadien-1-Yl acetate; cis-3-Hexenyl tiglate; Allyl cyclohexylacetate; Neryl formate; 10-Undecynoic acid; 2,2,7,7-Tetramethyl-1,6-dioxaspiro[4.4]non-3-ene; Bornyl formate; 6-(3-Hexenyl)tetrahydro-2H-pyran-2-one; Methyl geranate; Methyl (2E,4Z)-decadienoate; 4-Hydroxy-4-methyl-7-decenoic acid gamma-lactone; alpha-Terpineol formate; xi-2…	Ethyl octynecarboxylate; 5-Pentyl-3h-furan-2-one; (2E,6Z)-2,6-Nonadien-1-Yl acetate; cis-3-Hexenyl tiglate; Allyl cyclohexylacetate; Neryl formate; 10-Undecynoic acid; 2,2,7,7-Tetramethyl-1,6-dioxaspiro[4.4]non-3-ene; Bornyl formate; 6-(3-Hexenyl)tetrahydro-2H-pyran-2-one; Methyl geranate; Methyl (2E,4Z)-decadienoate; 4-Hydroxy-4-methyl-7-decenoic acid gamma-lactone; alpha-Terpineol formate; xi-2…	0.427104	0.31	-0.03	0.772612	0.470616	1.356	-0.15	0.276092	0.273005	-1.002	0.12	0.379871	0.327041	-0.019	0	0.985835	0.521349					67782.3	57783.9	65524.8	69589.1	60072.7	65184.2	50981.8	64967.6	59806.4	61991.9	68797.5	63701.2
424.1625@15.907	15.907	424.163	Negative				C22H29ClO6	Cloprostenol	Cloprostenol	1.04857	0.309	-0.08	0.775673	0.470701	-3.562	0.79	0.0411757	0.0817674	1.441	-0.42	0.223304	0.242083	-2.75	0.44	0.0569623	0.10231					4788.06	8016.1	6510.69	5554.19	7326.4	7221.67	9912.04	9499.12	6412.61	5020.1	5405.13	4330.8
134.0733@16.106	16.106	134.073	Positive				C9H10O	7-Nonene-3,5-diyn-1-ol; Chavicol; 4'-Methylacetophenone; m-Methylacetophenone; 2-Phenylpropanal; trans-Cinnamyl alcohol; 2,4-Dimethylbenzaldehyde; (Z)-4-(1-Propenyl)phenol; (4-Methylphenyl)acetaldehyde; 1-Phenyl-1-propanone; Cinnamyl alcohol; Indan-1-ol; 3-Phenylpropanal; 4-Ethylbenzaldehyde; o-Vinylanisole	7-Nonene-3,5-diyn-1-ol; Chavicol; 4'-Methylacetophenone; m-Methylacetophenone; 2-Phenylpropanal; trans-Cinnamyl alcohol; 2,4-Dimethylbenzaldehyde; (Z)-4-(1-Propenyl)phenol; (4-Methylphenyl)acetaldehyde; 1-Phenyl-1-propanone; Cinnamyl alcohol; Indan-1-ol; 3-Phenylpropanal; 4-Ethylbenzaldehyde; o-Vinylanisole	1.12745	0.313	-0.05	0.776657	0.470701	-0.874	0.21	0.461706	0.360651	0.825	-0.23	0.461433	0.360651	-0.344	0.03	0.748065	0.462849					43452.1	38262.5	30114.8	34780.5	40680.1	39518.5	33683.1	57781.1	41232.3	35714.3	41102.3	35513.4
604.3485@16.91	16.91	604.348	Negative				C27H44N10O6	Antipain	Antipain	0.353062	0.305	-0.03	0.777093	0.470701	-0.941	0.08	0.421639	0.344025	0.154	-0.01	0.885675	0.494069	-1.035	0.1	0.386961	0.328298					295947	261880	297076	327184	278673	269870	283637	264219	316892	285188	267221	264664
365.2333@12.538	12.538	365.233	Negative				C17H36NO5P	C17 Sphingosine-1-phosphate	C17 Sphingosine-1-phosphate	0.602394	-0.306	0.05	0.778508	0.470701	-2.724	0.23	0.0864829	0.133888	-16.484	1.44	0.00130146	0.013085	-10.144	1.62	0.00165192	0.0146167			X	X	56252.8	66012.5	55054.4	63281	62107.3	46925.6	20811.8	22289.9	21837.3	19180.2	19804.7	16596.6
118.0631@8.763	8.763	118.063	Negative	HMDB0000407		2-Hydroxy-3-methylbutyric acid; 2-Methyl-3-hydroxybutyric acid; 5-Hydroxypentanoic acid; 4-Hydroxyisovaleric acid; 3-Hydroxy-2-methyl-[R-(R,S)]-butanoic acid; Erythronilic acid; 2-Ethylhydracrylic acid; 3-Hydroxy-2-methyl-[S-(R,R)]-butanoic acid; 3-Hydroxyvaleric acid; 3-Hydroxyisovaleric acid; 2-Hydroxyvaleric acid; 2-Hydroxy-2-methylbutyric acid	C5H10O3	Diethyl carbonate; 4-hydroxy-valeric acid; 2-Hydroxyvaleric acid; 2-Methyl-3-hydroxybutyric acid; 3-Hydroxy-2-methyl-[S-(R,R)]-butanoic acid; 3-Hydroxy-2-methyl-[R-(R,S)]-butanoic acid; alpha-Hydroxyisovaleric acid; 3-Hydroxyisovaleric acid; Erythronilic acid; 3-Hydroxyvaleric acid; 2-Ethylhydracrylic acid; Methyl 3-hydroxybutyrate; DL-2-Hydroxyvaleric acid; 2-Hydroxy-3-methylbutyric acid; 5-hydr…	2-Hydroxy-3-methylbutyric acid; 2-Methyl-3-hydroxybutyric acid; 5-Hydroxypentanoic acid; 4-Hydroxyisovaleric acid; 3-Hydroxy-2-methyl-[R-(R,S)]-butanoic acid; Erythronilic acid; 2-Ethylhydracrylic acid; 3-Hydroxy-2-methyl-[S-(R,R)]-butanoic acid; 3-Hydroxyvaleric acid; 3-Hydroxyisovaleric acid; 2-Hydroxyvaleric acid; 2-Hydroxy-2-methylbutyric acid	1.1771	0.305	-0.08	0.779053	0.470701	-4.038	0.31	0.0172793	0.0467932	-0.166	0.04	0.882172	0.492429	-2.869	0.43	0.0716617	0.118493		X			414927	275495	242453	292196	388168	290250	294742	277872	311597	228127	227455	258132
567.3334@16.732	16.732	567.333	Positive	40322 (Metlin)		PC(22:6(4Z,7Z,10Z,13Z,16Z,19Z)/0:0); LysoPC(22:6(4Z,7Z,10Z,13Z,16Z,19Z))	C30H50NO7P	LysoPC(22:6(4Z,7Z,10Z,13Z,16Z,19Z))	PC(22:6(4Z,7Z,10Z,13Z,16Z,19Z)/0:0); LysoPC(22:6(4Z,7Z,10Z,13Z,16Z,19Z))	0.744268	-0.299	0.07	0.780264	0.470701	-0.209	0.02	0.8471	0.484604	-3.501	0.61	0.0297917	0.0677854	-3.235	0.57	0.0630987	0.108009					1.71779e+06	2.42101e+06	2.0143e+06	1.54775e+06	2.2606e+06	2.08898e+06	1.20341e+06	1.286e+06	1.51923e+06	1.24223e+06	1.41404e+06	1.27309e+06
280.1312@16.108	16.108	280.131	Positive				C15H20O5	Nigellic acid; Vulgarolide; 13-Hydroxyabscisic acid; 8-Deoxy-11,13-dihydroxygrosheimin; Artabsinolide A; Flakinin A; Dihydromarasmone; (1beta,4alpha,5alpha,6beta,8alpha,10b)-1,10:4,5-Diepoxy-6-hydroxy-7(11)-germacren-12,8-olide; Crispolide; (+)-Hirusten-12-oic acid	Nigellic acid; Vulgarolide; 13-Hydroxyabscisic acid; 8-Deoxy-11,13-dihydroxygrosheimin; Artabsinolide A; Flakinin A; Dihydromarasmone; (1beta,4alpha,5alpha,6beta,8alpha,10b)-1,10:4,5-Diepoxy-6-hydroxy-7(11)-germacren-12,8-olide; Crispolide; (+)-Hirusten-12-oic acid	1.38454	0.309	-0.05	0.780813	0.470701	-0.53	0.15	0.640031	0.435331	0.552	-0.16	0.617624	0.427402	-0.282	0.03	0.794175	0.474098					80231.2	62845.1	56958.8	63304.3	71351.7	70319.5	55333.1	102780	71102.8	62374.2	75467.5	63509.6
226.1573@13.564	13.564	226.157	Negative				C13H22O3	Riesling acetal; Methyl dihydrojasmonate; 4,5-Dihydrovomifoliol	Riesling acetal; Methyl dihydrojasmonate; 4,5-Dihydrovomifoliol	0.208394	0.308	-0.01	0.782567	0.471241	1.7	-0.12	0.166002	0.203365	-2.698	0.14	0.0623261	0.107316	-0.732	0.04	0.535914	0.395768					93286.5	100015	98154.5	96768	99024.9	97520.9	82812.1	91865.9	89107.7	100748	89085.6	96106.6
326.2243@19.321	19.321	326.224	Negative				C22H30O2	2-Hydroxydesogestrel; 15beta-Hydroxydesogestrel; FA 22:7; 4,5-Dehydrodocosahexaenoic Acid; 3a-Hydroxydesogestrel; 3b-Hydroxydesogestrel	2-Hydroxydesogestrel; 15beta-Hydroxydesogestrel; FA 22:7; 4,5-Dehydrodocosahexaenoic Acid; 3a-Hydroxydesogestrel; 3b-Hydroxydesogestrel	0.159678	0.311	-0.01	0.783602	0.47128	0.257	-0.01	0.81117	0.476515	-0.368	0.01	0.746185	0.462849	-0.3	0.01	0.780458	0.470701					21026.2	20774	20663.4	21111.2	21969.5	19976.2	20746.4	19646.4	21500.9	21538.8	20725.6	20132.2
525.2872@16.653	16.653	525.287	Positive	HMDB0011496		LysoPE(0:0/22:6(4Z,7Z,10Z,13Z,16Z,19Z)); LysoPE(22:6(4Z,7Z,10Z,13Z,16Z,19Z)/0:0)	C27H44NO7P	PE(22:6(4Z,7Z,10Z,13Z,16Z,19Z)/0:0); LysoPE(22:6(4Z,7Z,10Z,13Z,16Z,19Z)/0:0); LysoPE(0:0/22:6(4Z,7Z,10Z,13Z,16Z,19Z))	LysoPE(0:0/22:6(4Z,7Z,10Z,13Z,16Z,19Z)); LysoPE(22:6(4Z,7Z,10Z,13Z,16Z,19Z)/0:0)	0.807769	0.294	-0.06	0.784477	0.47128	-1.031	0.13	0.388036	0.328791	-3.445	0.59	0.0266919	0.0636647	-4.26	0.78	0.0408118	0.0815026					146453	197996	178842	144580	221044	185539	132114	100447	114498	102563	101505	112131
543.3334@16.757	16.757	543.333	Positive	HMDB0010395		LysoPC(20:4(5Z,8Z,11Z,14Z)); LysoPC(20:4(8Z,11Z,14Z,17Z))	C28H50NO7P	1-(5Z,8Z,11Z,14Z-Eicosatetraenoyl)-sn-glycero-3-phosphocholin; PC(20:4(5E,8E,11E,14E)/0:0); PC(20:4(5Z,8Z,11Z,14Z)/0:0); PC(20:4(7E,10E,13E,16E)/0:0); LysoPC(20:4(5Z,8Z,11Z,14Z)); LysoPC(20:4(8Z,11Z,14Z,17Z)); PC(0:0/20:4(5Z,8Z,11Z,14Z))	LysoPC(20:4(5Z,8Z,11Z,14Z)); LysoPC(20:4(8Z,11Z,14Z,17Z))	1.19589	-0.295	0.08	0.786017	0.471881	-0.01	0	0.992627	0.52378	-3.22	0.58	0.0353066	0.0753237	-1.882	0.5	0.157104	0.19801					3.63705e+06	5.03086e+06	3.89571e+06	2.83176e+06	4.45071e+06	4.7766e+06	2.43219e+06	2.77768e+06	3.16555e+06	2.36116e+06	2.88396e+06	3.13015e+06
239.0951@8.167	8.167	239.095	Positive				C7H17N3O4S	N-Ornithyl-L-taurine	N-Ornithyl-L-taurine	3.09593	-0.29	0.12	0.79302	0.473808	0.038	-0.01	0.971347	0.517073	1.08	-0.46	0.365122	0.317468	2.052	-0.59	0.122314	0.173965					20442.3	8910.89	19202.7	14864.9	16127.5	11361.7	23832.2	16406.7	23074.8	23015.3	26494.7	15152
295.2515@17.74	17.74	295.252	Positive				C18H33NO2	(4E,8E,10E-d18:3)sphingosine	(4E,8E,10E-d18:3)sphingosine	2.41832	-0.29	0.11	0.795695	0.474098	0.668	-0.26	0.54669	0.399491	-2.379	0.81	0.119585	0.172042	-1.109	0.45	0.342182	0.305264					2.8632e+06	3.28276e+06	2.56629e+06	4.30408e+06	2.31727e+06	1.94386e+06	2.55343e+06	1.44176e+06	1.20638e+06	1.69013e+06	2.62732e+06	1.71314e+06
797.5238@16.933	16.933	797.524	Negative				C43H76NO10P	PS(17:2(9Z,12Z)/20:2(11Z,14Z)); PS(19:1(9Z)/18:3(6Z,9Z,12Z)); PS(20:3(8Z,11Z,14Z)/17:1(9Z)); PS(19:0/18:4(6Z,9Z,12Z,15Z)); PS(18:3(6Z,9Z,12Z)/19:1(9Z)); PS(20:4(5Z,8Z,11Z,14Z)/17:0); PS(19:1(9Z)/18:3(9Z,12Z,15Z)); PS(20:2(11Z,14Z)/17:2(9Z,12Z)); PS(15:0/22:4(7Z,10Z,13Z,16Z)); PS(18:4(6Z,9Z,12Z,15Z)/19:0); PS(22:4(7Z,10Z,13Z,16Z)/15:0); PS(17:0/20:4(5Z,8Z,11Z,14Z)); PS(18:3(9Z,12Z,15Z)/19:1(9Z)); …	PS(17:2(9Z,12Z)/20:2(11Z,14Z)); PS(19:1(9Z)/18:3(6Z,9Z,12Z)); PS(20:3(8Z,11Z,14Z)/17:1(9Z)); PS(19:0/18:4(6Z,9Z,12Z,15Z)); PS(18:3(6Z,9Z,12Z)/19:1(9Z)); PS(20:4(5Z,8Z,11Z,14Z)/17:0); PS(19:1(9Z)/18:3(9Z,12Z,15Z)); PS(20:2(11Z,14Z)/17:2(9Z,12Z)); PS(15:0/22:4(7Z,10Z,13Z,16Z)); PS(18:4(6Z,9Z,12Z,15Z)/19:0); PS(22:4(7Z,10Z,13Z,16Z)/15:0); PS(17:0/20:4(5Z,8Z,11Z,14Z)); PS(18:3(9Z,12Z,15Z)/19:1(9Z)); …	0.282018	0.272	-0.03	0.798798	0.474667	-0.489	0.02	0.663138	0.441101	2.507	-0.17	0.120967	0.172684	1.625	-0.12	0.210104	0.233548					273572	234919	260943	286701	250960	245971	284053	291883	285430	293287	286144	272613
234.1625@17.912	17.912	234.162	Negative				C15H22O2	Alcyopterosins O; 2-Methyl-4-phenyl-2-butyl 2-methylpropanoate; beta-Costic acid; (4alpha,5alpha)-11-Eremophilene-2,9-dione; Curcumanolide A; 3-Phenylpropyl hexanoate; Epiacoronene; 3,7-Bisaboladiene-2,8-dione; Dihydroisoalantolactone; 7,9-Illudadiene-3,14-diol; Cyclodehydroisolubimin; (1alpha,4beta,5beta)-4-Hydroxy-7(11),10(14)-guaiadien-8-one; Valerenic acid; beta-Santalic acid; 2,7(14)-Illudad…	Alcyopterosins O; 2-Methyl-4-phenyl-2-butyl 2-methylpropanoate; beta-Costic acid; (4alpha,5alpha)-11-Eremophilene-2,9-dione; Curcumanolide A; 3-Phenylpropyl hexanoate; Epiacoronene; 3,7-Bisaboladiene-2,8-dione; Dihydroisoalantolactone; 7,9-Illudadiene-3,14-diol; Cyclodehydroisolubimin; (1alpha,4beta,5beta)-4-Hydroxy-7(11),10(14)-guaiadien-8-one; Valerenic acid; beta-Santalic acid; 2,7(14)-Illudad…	0.339237	-0.274	0	0.799779	0.474927	1.353	-0.11	0.302398	0.285097	-1.321	0.11	0.314673	0.290343	0.412	-0.01	0.701413	0.451787					569859	565466	557337	570151	551198	565796	466861	562409	544148	557569	563169	576252
569.2741@16.856	16.856	569.274	Negative				C28H44NO9P	PS(22:6(4Z,7Z,10Z,13Z,16Z,19Z)/0:0)	PS(22:6(4Z,7Z,10Z,13Z,16Z,19Z)/0:0)	0.608415	-0.268	0.03	0.802387	0.475185	-0.416	0.06	0.712186	0.455054	-7.269	0.76	0.00675536	0.0290378	-4.796	0.79	0.0142133	0.0428703			X	X	53188.1	62089.7	49718	47785.3	55216.3	57993.4	31749.9	31118.2	34338	29759.8	26862	37366.2
391.3064@16.462	16.462	391.306	Positive				C24H41NO3	N-Palmitoyldopamine; N,N-(2,2-dihydroxy-ethyl) arachidonoyl amine	N-Palmitoyldopamine; N,N-(2,2-dihydroxy-ethyl) arachidonoyl amine	0.596307	0.271	-0.04	0.803034	0.475247	-0.244	0.04	0.820749	0.478542	-5.432	0.81	0.00890369	0.0336128	-5.443	0.89	0.00911663	0.0336155			X	X	58854.5	70376.1	68165.2	80846.2	65602.4	58238.7	31706.1	39310.2	42371.9	39828.1	37652.4	32602.6
186.1045@15.665	15.665	186.105	Positive				C13H14O	(all-E)-3,5,7-Tridecatriene-9,11-diyn-1-ol; (E)-2-Tridecene-4,6,8-triyn-1-ol	(all-E)-3,5,7-Tridecatriene-9,11-diyn-1-ol; (E)-2-Tridecene-4,6,8-triyn-1-ol	0.209987	-0.263	0.01	0.806017	0.476046	-0.363	0.02	0.748088	0.462849	-0.518	0.03	0.64637	0.436361	-1.487	0.04	0.23163	0.244865					37599.8	38220.4	36552.7	37041.4	38413.3	36309.9	34696.8	36323.4	39265	35914.5	35886.7	36872
192.1515@14.484	14.484	192.151	Positive				C13H20O	(E)-5,8-Megastigmadien-4-one; 4-(4-Methyl-3-pentenyl)-3-cyclohexene-1-carboxaldehyde; 2,3-Diisopropyl-5-methylphenol; Pseudoionone; Edulan I; 2,4-Diisopropyl-3-methylphenol; Vitispirane; Phenethyl isoamyl ether; beta-Ionone; 2,6-Diisopropyl-3-methylphenol; 4-(2,6,6-Trimethylcyclohex-1-enyl)but-2-en-4-one; alpha-Ionone; 2,4-Diisopropyl-5-methylphenol; 2,5-Diisopropyl-4-methylphenol; (R)-(E)-4,7-Me…	(E)-5,8-Megastigmadien-4-one; 4-(4-Methyl-3-pentenyl)-3-cyclohexene-1-carboxaldehyde; 2,3-Diisopropyl-5-methylphenol; Pseudoionone; Edulan I; 2,4-Diisopropyl-3-methylphenol; Vitispirane; Phenethyl isoamyl ether; beta-Ionone; 2,6-Diisopropyl-3-methylphenol; 4-(2,6,6-Trimethylcyclohex-1-enyl)but-2-en-4-one; alpha-Ionone; 2,4-Diisopropyl-5-methylphenol; 2,5-Diisopropyl-4-methylphenol; (R)-(E)-4,7-Me…	0.131075	-0.262	0.01	0.807353	0.476467	-0.551	0.02	0.611978	0.426038	0.197	-0.01	0.853859	0.486741	0	0	0.999641	0.525473					98282.9	98918.4	93573.6	98152.4	98596.4	91912.6	99226.7	97975.8	94810.9	99259.3	93753.8	95578.2
155.1307@18.412	18.412	155.131	Positive				C9H17NO	2-(1-Pyrrolidinyl)-3-pentanone; 3-(1-Pyrrolidinyl)-2-pentanone; Methylisopelletierine; 2,2,6,6-Tetramethyl-4-piperidinone	2-(1-Pyrrolidinyl)-3-pentanone; 3-(1-Pyrrolidinyl)-2-pentanone; Methylisopelletierine; 2,2,6,6-Tetramethyl-4-piperidinone	0.893552	-0.268	0.05	0.811151	0.476515	-2.096	0.21	0.137664	0.185825	-13.079	1.35	0.00104099	0.011981	-7.688	1.51	0.0131731	0.0405582			X	X	50250.1	46688.7	45039.9	59405.9	39066.4	40775.5	20268.9	16383.6	19207.9	16733.2	16155.5	15261.2
501.2863@16.66	16.66	501.286	Negative	HMDB0011488		LysoPE(0:0/20:4(8Z,11Z,14Z,17Z)); LysoPE(0:0/20:4(5Z,8Z,11Z,14Z)); LysoPE(20:4(8Z,11Z,14Z,17Z)/0:0); LysoPE(20:4(5Z,8Z,11Z,14Z)/0:0)			LysoPE(0:0/20:4(8Z,11Z,14Z,17Z)); LysoPE(0:0/20:4(5Z,8Z,11Z,14Z)); LysoPE(20:4(8Z,11Z,14Z,17Z)/0:0); LysoPE(20:4(5Z,8Z,11Z,14Z)/0:0)	0.585015	0.243	-0.04	0.820248	0.478542	-0.488	0.09	0.651531	0.437036	-5.272	0.92	0.00622601	0.0282094	-5.831	1.05	0.00460027	0.0241913			X	X	135594	175755	135308	129230	164441	165470	90413	67650.2	78238.8	69892.4	64474.7	88298.6
223.0848@13.828	13.828	223.085	Positive				C11H13NO4	Salsolinol 1-carboxylate; Bendiocarb; N-Acetyl-L-tyrosine	Salsolinol 1-carboxylate; Bendiocarb; N-Acetyl-L-tyrosine	0.525551	0.243	0	0.820549	0.478542	1.194	-0.15	0.35346	0.310177	-0.948	0.12	0.440449	0.353126	1.574	-0.03	0.192324	0.223705					22491.1	22687	21902	22084.4	22736.3	22477.9	17347.9	22455.2	22430.3	22874.6	23088.7	22523.3
525.2859@16.837	16.837	525.286	Positive	HMDB0011526		LysoPE(22:6(4Z,7Z,10Z,13Z,16Z,19Z)/0:0); LysoPE(0:0/22:6(4Z,7Z,10Z,13Z,16Z,19Z))	C27H44NO7P	PE(22:6(4Z,7Z,10Z,13Z,16Z,19Z)/0:0); LysoPE(22:6(4Z,7Z,10Z,13Z,16Z,19Z)/0:0); LysoPE(0:0/22:6(4Z,7Z,10Z,13Z,16Z,19Z))	LysoPE(22:6(4Z,7Z,10Z,13Z,16Z,19Z)/0:0); LysoPE(0:0/22:6(4Z,7Z,10Z,13Z,16Z,19Z))	0.775115	0.242	-0.05	0.821185	0.478542	0.167	-0.02	0.875556	0.491244	-5.538	0.94	0.00943558	0.0342461	-5.298	0.98	0.0185944	0.0491376			X	X	1.05916e+06	1.50367e+06	1.30048e+06	1.06245e+06	1.60029e+06	1.36473e+06	642224	609640	744660	655980	628158	735129
119.0734@7.825	7.825	119.073	Positive				C8H9N	N-Methylbenzamide; 2-Phenylacetamide; 2-Phenylacetamid; N-Methylbenzamid	N-Methylbenzamide; 2-Phenylacetamide; 2-Phenylacetamid; N-Methylbenzamid	1.60636	-0.243	0.03	0.824514	0.479646	0.862	-0.26	0.462162	0.360651	-0.164	0.03	0.877604	0.491763	0.923	-0.27	0.447112	0.355693					913374	702437	719884	764360	703137	803411	725404	876525	687551	1.04796e+06	1.16276e+06	616863
501.2866@16.86	16.86	501.287	Negative	HMDB0011518		LysoPE(20:4(8Z,11Z,14Z,17Z)/0:0); LysoPE(20:4(5Z,8Z,11Z,14Z)/0:0); LysoPE(0:0/20:4(8Z,11Z,14Z,17Z)); LysoPE(0:0/20:4(5Z,8Z,11Z,14Z))			LysoPE(20:4(8Z,11Z,14Z,17Z)/0:0); LysoPE(20:4(5Z,8Z,11Z,14Z)/0:0); LysoPE(0:0/20:4(8Z,11Z,14Z,17Z)); LysoPE(0:0/20:4(5Z,8Z,11Z,14Z))	0.616432	0.236	-0.04	0.825018	0.479646	-0.261	0.04	0.809098	0.476467	-5.954	0.95	0.00576781	0.0271242	-5.739	1.04	0.00538038	0.0262433			X	X	786347	1.02035e+06	766513	749149	945913	944892	468091	386979	467123	417924	362581	509481
481.3182@16.431	16.431	481.318	Positive	40282 (Metlin)		PC(15:0/0:0); PE(18:0/0:0); LysoPC(15:0); LysoPE(0:0/18:0); PC(14:0/O-1:0); PC(7:0/O-8:0)	C23H48NO7P	LysoPE(0:0/18:0); PC(7:0/O-8:0); LysoPE(18:0/0:0); PC(14:0/O-1:0); LysoPC(15:0)	PC(15:0/0:0); PE(18:0/0:0); LysoPC(15:0); LysoPE(0:0/18:0); PC(14:0/O-1:0); PC(7:0/O-8:0)	0.579357	0.223	-0.04	0.835696	0.482179	-0.515	0.04	0.640885	0.435544	-3.074	0.37	0.0398345	0.0799159	-3.229	0.46	0.0666323	0.111894					100980	87557.4	109894	87010.9	120200	100301	69053.5	78466.7	82284.5	77289.2	75022	70109.4
468.1387@17.11	17.11	468.139	Negative				C25H24O9	Silymonin	Silymonin	0.608774	-0.214	0.02	0.841166	0.4832	-0.759	0.13	0.495167	0.375323	-6.744	1.04	0.00829924	0.0325339	-9.561	1.15	0.00102959	0.011981			X	X	30135.6	35044	31661.6	34401.1	32074.1	29043.1	18950.6	14600.4	13806.9	16209	12861.6	13985.8
208.1466@15.49	15.49	208.147	Positive				C13H20O2	Carvyl propionate; 2,2,6,7-Tetramethylbicyclo[4.3.0]nona-1(9),4-diene-7,8-diol; (S,E)-Lyratol propanoate; Acetal R; Eremopetasinorol; Theaspirone A; 2,3,5,6,8,8a-Hexahydro-2,5,5,8a-tetramethyl-7H-1-benzopyran-7-one; 5,9:6,9-Diepoxy-4-megastigmene; (3R,8E)-3-Hydroxy-5,8-megastigmadien-7-one; 3-Hydroxy-beta-ionone; (5alpha,8beta,9beta)-5,9-Epoxy-3,6-megastigmadien-8-ol; 5,9:6,9-Diepoxy-3-megastigme…	Carvyl propionate; 2,2,6,7-Tetramethylbicyclo[4.3.0]nona-1(9),4-diene-7,8-diol; (S,E)-Lyratol propanoate; Acetal R; Eremopetasinorol; Theaspirone A; 2,3,5,6,8,8a-Hexahydro-2,5,5,8a-tetramethyl-7H-1-benzopyran-7-one; 5,9:6,9-Diepoxy-4-megastigmene; (3R,8E)-3-Hydroxy-5,8-megastigmadien-7-one; 3-Hydroxy-beta-ionone; (5alpha,8beta,9beta)-5,9-Epoxy-3,6-megastigmadien-8-ol; 5,9:6,9-Diepoxy-3-megastigme…	0.446885	0.224	-0.01	0.843318	0.483706	1.186	-0.14	0.323098	0.29557	-0.444	0.05	0.699791	0.45174	0.988	-0.08	0.380337	0.327094					338109	340448	334286	349485	313720	361200	281610	351159	352387	360296	383877	338154
202.1203@12.455	12.455	202.12	Negative	HMDB0000792		Sebacic acid (confirmed by MS2)	C10H18O4	Sebacic acid; 2-Ethylsuberic acid; R-2-Hydroxy-3-methylbutanoic acid 3-Methylbutanoyl; Oxalic acid dibutyl ester; 3-Methylazelaic acid; Heptylmalonic acid	Sebacic acid (confirmed by MS2)	0.443315	-0.219	0.02	0.845241	0.48425	-1.915	0.23	0.152442	0.194092	4.586	-0.58	0.0149209	0.0436499	6.465	-0.36	0.0148645	0.0436308			X	X	18248.6	21368.9	19163.9	19303	19751.4	18992.9	32485.7	25331.9	30119.9	23471.1	24637.8	26675.5
338.1523@16.719	16.719	338.152	Negative				C21H22O4	Bavachalcone; 6-C-Prenyl-8-C-methylpinocembrin; 4-Hydroxyderricin; 2'-O-Methylphaseollinisoflavan; Bergamottin; 6-Hydroxy-4-methoxy-3-(3-methyl-2-butenyl)-2-(2-phenylethenyl)benzoic acid; Isoxanthohumol(Helichrysum); Xanthotoxol geranyl ether; Licoagrocarpin; Bavachinin; 9-[(3,7-Dimethyl-2,6-octadienyl)oxy]-7H-furo[3,2-g][1]benzopyran-7-one; Crotaramin; Gancaonin X; 2'-O-Methylglabridin; Licochal…	Bavachalcone; 6-C-Prenyl-8-C-methylpinocembrin; 4-Hydroxyderricin; 2'-O-Methylphaseollinisoflavan; Bergamottin; 6-Hydroxy-4-methoxy-3-(3-methyl-2-butenyl)-2-(2-phenylethenyl)benzoic acid; Isoxanthohumol(Helichrysum); Xanthotoxol geranyl ether; Licoagrocarpin; Bavachinin; 9-[(3,7-Dimethyl-2,6-octadienyl)oxy]-7H-furo[3,2-g][1]benzopyran-7-one; Crotaramin; Gancaonin X; 2'-O-Methylglabridin; Licochal…	0.349062	-0.204	0.01	0.851156	0.486606	-1.188	0.11	0.330319	0.2991	-0.83	0.07	0.484405	0.3707	-3.155	0.17	0.036062	0.0762949					10022.1	9516.75	9897.44	9243.38	9788.35	10224.2	9563.24	8335.08	10174.8	8402.97	9070.92	8480.2
539.3569@17.8	17.8	539.357	Positive				C26H54NO8P	PS(O-20:0/0:0)	PS(O-20:0/0:0)	0.638578	0.203	-0.03	0.852209	0.486741	0.473	-0.07	0.681813	0.44779	0.367	-0.06	0.741384	0.462002	0.886	-0.1	0.466376	0.36197					146722	155334	168108	136080	173318	171418	135186	166606	191818	167438	173350	172082
165.0791@7.826	7.826	165.079	Positive				C9H11NO2	Benzyl glycinate; Benzocaine; L-(-)-Phenylalanine; DL-Phenylalanin; Ethyl 2-aminobenzoate; Methyl N-methylanthranilate; Ethenzamid; 3-Pyridinebutanoic acid; L-Phenylalanine; Benzocain; Gentiatibetine; Metolcarb; Phenylalanine; N-(4-Hydroxyphenyl)propanamid; Norsalsolinol	Benzyl glycinate; Benzocaine; L-(-)-Phenylalanine; DL-Phenylalanin; Ethyl 2-aminobenzoate; Methyl N-methylanthranilate; Ethenzamid; 3-Pyridinebutanoic acid; L-Phenylalanine; Benzocain; Gentiatibetine; Metolcarb; Phenylalanine; N-(4-Hydroxyphenyl)propanamid; Norsalsolinol	1.82561	-0.202	0.03	0.853675	0.486741	0.882	-0.29	0.450704	0.357395	-0.137	0.03	0.897721	0.498563	0.948	-0.29	0.435409	0.350048					4.79581e+06	3.50356e+06	3.66343e+06	3.90705e+06	3.54661e+06	4.15996e+06	3.65338e+06	4.59088e+06	3.47889e+06	5.55993e+06	6.12931e+06	3.12256e+06
85.0893@3.586	3.586	85.0893	Positive				C5H11N	Piperidine	Piperidine	1.62714	0.187	-0.04	0.867023	0.490843	0.694	-0.2	0.553118	0.402842	0.91	-0.18	0.441799	0.353238	1.208	-0.35	0.345429	0.306348					1.43423e+06	1.00163e+06	945067	1.13414e+06	1.07683e+06	1.19873e+06	1.34785e+06	1.27709e+06	1.15107e+06	1.51763e+06	1.98305e+06	1.00488e+06
482.2421@16.108	16.108	482.242	Positive				C25H39O7P	PA(22:6(4Z,7Z,10Z,13Z,16Z,19Z)/0:0)	PA(22:6(4Z,7Z,10Z,13Z,16Z,19Z)/0:0)	4.13466	0.187	-0.03	0.867739	0.490843	0.14	-0.06	0.900499	0.499156	-0.047	0.02	0.965968	0.516779	0.095	-0.01	0.93193	0.505683					30439.6	23982.2	21039.2	24395.7	25789.7	25966.9	13939.8	37925	27790.1	22752.2	29188.6	25132.6
181.0738@4.115	4.115	181.074	Negative				C9H11NO3	Tyrosine; DL-m-Tyrosin; DL-threo-.beta.-Phenylserin; 4,6,7-Trihydroxy-1,2,3,4-tetrahydroisoquinoline; L-Tyrosin; L-Threo-3-Phenylserine; L-Tyrosine; Adrenalon; 4-Hydroxy-4-(3-pyridyl)-butanoic acid; o-Tyrosine; Beta-Tyrosine; Meta-Tyrosine	Tyrosine; DL-m-Tyrosin; DL-threo-.beta.-Phenylserin; 4,6,7-Trihydroxy-1,2,3,4-tetrahydroisoquinoline; L-Tyrosin; L-Threo-3-Phenylserine; L-Tyrosine; Adrenalon; 4-Hydroxy-4-(3-pyridyl)-butanoic acid; o-Tyrosine; Beta-Tyrosine; Meta-Tyrosine	2.47994	-0.18	0.03	0.86826	0.490843	-0.117	0.04	0.916296	0.502499	-1.634	0.28	0.185798	0.21756	-0.807	0.29	0.497823	0.376358					326546	384145	275420	298275	307193	355292	238207	271464	300620	287754	376031	164397
132.0785@10.413	10.413	132.078	Negative	HMDB0001624		2-Hydroxycaproic acid; 2-Methyl-3-hydroxyvaleric acid; 2-Hydroxy-3-methylpentanoic acid; (5R)-5-Hydroxyhexanoic acid; 5-Hydroxyhexanoic acid; D-Leucic acid; Leucinic acid; Hydroxyisocaproic acid; 2-Ethyl-2-Hydroxybutyric acid; (R)-3-Hydroxyhexanoic acid; 6-Hydroxyhexanoic acid	C6H12O3	2-Hydroxy-3-methylpentanoic acid; 2-Hydroxycaproic acid; .alpha.-Hydroxyisocaproic acid; Ethyl (?)-3-hydroxybutyrate; Leucinic acid; 2-Ethyl-2-hydroxybutyric acid; 6-Hydroxyhexanoic acid; 2-Methyl-3-hydroxyvaleric acid; DL-4-hydroxy caproic acid; Threo-3-Hydroxy-2-methylbutyric acid; 5-Hydroxyhexanoic acid; 3-hydroxyhexanoic acid; (+/-)-1-Acetoxy-1-ethoxyethane; 2-Ethyl-2-Hydroxybutyric acid; Hyd…	2-Hydroxycaproic acid; 2-Methyl-3-hydroxyvaleric acid; 2-Hydroxy-3-methylpentanoic acid; (5R)-5-Hydroxyhexanoic acid; 5-Hydroxyhexanoic acid; D-Leucic acid; Leucinic acid; Hydroxyisocaproic acid; 2-Ethyl-2-Hydroxybutyric acid; (R)-3-Hydroxyhexanoic acid; 6-Hydroxyhexanoic acid	2.31402	0.176	-0.04	0.869257	0.490843	0.376	-0.16	0.726991	0.458471	-1.571	0.61	0.213172	0.234887	-1.654	0.48	0.19498	0.224319					68204	48033.4	46021.2	66016.1	48176.6	51511.7	22825.7	51626.5	36307.5	39162	53289.6	28657.5
521.2729@17.359	17.359	521.273	Negative				C24H44NO9P	PS(18:2(9Z,12Z)/0:0); 1-Oleoylglycerophosphoserine	PS(18:2(9Z,12Z)/0:0); 1-Oleoylglycerophosphoserine	0.356408	0.18	-0.01	0.873089	0.491162	-1.322	0.13	0.27306	0.271724	-6.567	0.57	0.0209618	0.053242	-7.715	0.72	0.0029385	0.019472				X	102242	100613	103004	93220.9	112556	104038	67430.6	62303.9	76581.5	59166.7	61997.4	66630.9
351.2391@12.541	12.541	351.239	Positive				C20H33NO4	N-3-Oxohexadec-11Z-enoyl-L-homoserine lacton	N-3-Oxohexadec-11Z-enoyl-L-homoserine lacton	7.25921	-0.174	0.03	0.873987	0.491162	-1.449	0.73	0.279536	0.273196	-2.706	1.37	0.109609	0.161669	-12.26	2.07	0.00140717	0.0132606				X	179006	205512	178991	207459	200696	148938	145103	48786.5	54295.9	44068.2	47601.6	39921.5
525.2848@16.824	16.824	525.285	Negative	HMDB0011526		LysoPE(22:6(4Z,7Z,10Z,13Z,16Z,19Z)/0:0); LysoPE(0:0/22:6(4Z,7Z,10Z,13Z,16Z,19Z))	C27H44NO7P	PE(22:6(4Z,7Z,10Z,13Z,16Z,19Z)/0:0); LysoPE(22:6(4Z,7Z,10Z,13Z,16Z,19Z)/0:0); LysoPE(0:0/22:6(4Z,7Z,10Z,13Z,16Z,19Z))	LysoPE(22:6(4Z,7Z,10Z,13Z,16Z,19Z)/0:0); LysoPE(0:0/22:6(4Z,7Z,10Z,13Z,16Z,19Z))	0.710782	0.167	-0.04	0.875531	0.491244	-0.252	0.03	0.813982	0.477206	-5.02	0.9	0.0134505	0.0408514	-5.478	0.97	0.01428	0.0429236			X	X	1.04456e+06	1.51396e+06	1.31462e+06	1.07174e+06	1.57323e+06	1.33258e+06	712501	606763	740757	662824	618067	736175
165.0791@7.831	7.831	165.079	Negative				C9H11NO2	Benzyl glycinate; Benzocaine; L-(-)-Phenylalanine; DL-Phenylalanin; Ethyl 2-aminobenzoate; Methyl N-methylanthranilate; Ethenzamid; 3-Pyridinebutanoic acid; L-Phenylalanine; Benzocain; Gentiatibetine; Metolcarb; Phenylalanine; N-(4-Hydroxyphenyl)propanamid; Norsalsolinol	Benzyl glycinate; Benzocaine; L-(-)-Phenylalanine; DL-Phenylalanin; Ethyl 2-aminobenzoate; Methyl N-methylanthranilate; Ethenzamid; 3-Pyridinebutanoic acid; L-Phenylalanine; Benzocain; Gentiatibetine; Metolcarb; Phenylalanine; N-(4-Hydroxyphenyl)propanamid; Norsalsolinol	1.45248	-0.165	0.02	0.878839	0.492139	1.03	-0.3	0.386314	0.328129	-0.403	0.07	0.707581	0.454088	0.93	-0.26	0.441673	0.353238					501378	389203	400680	428727	386821	450506	385825	477588	370462	590943	618858	347538
116.0472@7.593	7.593	116.047	Negative	HMDB0030027		3-Methyl-2-oxobutanoic acid; 5-Oxopentanoate; 2-Oxopentanoic acid; 3-Oxopentanoic acid	C5H8O3	Acetoxyacetone; Levulinic acid; Alpha-ketoisovaleric acid; 2-Hydroxyethyl acrylat; 2-Methylacetoacetic acid; Ethyl pyruvate; 2-Oxovaleric acid; Ketovaline; 3-keto valeric acid; Methylacetoacetic acid; Glutarate semialdehyde	3-Methyl-2-oxobutanoic acid; 5-Oxopentanoate; 2-Oxopentanoic acid; 3-Oxopentanoic acid	3.44569	0.145	-0.02	0.891631	0.496758	-0.303	0.14	0.779775	0.470701	-2.697	0.75	0.085234	0.133133	-2.219	0.91	0.146321	0.191523					235721	270066	210879	214987	249300	260772	102802	145902	189895	109881	220045	87321.3
537.3075@15.681	15.681	537.308	Negative				C25H48NO9P	PS(19:1(9Z)/0:0)	PS(19:1(9Z)/0:0)	0.522864	-0.139	0.01	0.896478	0.49819	0.387	-0.05	0.73417	0.460014	2.222	-0.14	0.12882	0.179899	1.421	-0.2	0.244478	0.252772					18361.5	21076.4	19021.6	21288.6	18538.5	18154.9	21285.6	22101.9	20996.9	19053.6	25605.5	22392.8
215.1522@10.503	10.503	215.152	Positive			N-Nonanoylglycine 10.502997	C11H21NO3	L-Isoleucine, N-pivaloyl; L-Leucine, N-pivaloyl; N-Nonanoylglycine	N-Nonanoylglycine 10.502997	1.17761	-0.136	0.03	0.89845	0.498652	-1.235	0.34	0.294729	0.280522	-5.928	1.29	0.00406056	0.0228803	-5.639	1.6	0.00693563	0.0294495			X	X	40183.1	49926.3	34498.5	50065.9	37278.9	34815.6	14627	20693.1	15761.2	18008.4	12478.2	10373.2
103.0996@17.565	17.565	103.1	Positive				C5H13NO	Neurine	Neurine	0.228197	-0.135	0	0.899391	0.498858	-1.384	0.09	0.257823	0.261016	-1.875	0.11	0.174717	0.209595	-5.151	0.2	0.00836661	0.0325339					175302	166864	171342	165351	172850	173858	146888	160957	167696	143252	154240	149107
471.2023@15.913	15.913	471.202	Negative				C27H34ClNO2S	MK 886	MK 886	1.5218	-0.134	0.04	0.904036	0.499662	-2.948	0.64	0.0864485	0.133888	0.255	-0.09	0.81222	0.476589	-5.519	0.51	0.00812083	0.0322877				X	6948.07	12963.9	11416.4	8891.73	10681.1	9999.2	11912.6	12876.5	8050.64	6441.13	7127.93	7173.41
113.0839@9.233	9.233	113.084	Positive				C6H11NO	2-Acetylpyrrolidine; 1-Piperidinecarboxaldehyde; 2,5-Dihydro-2,4,5-trimethyloxazole	2-Acetylpyrrolidine; 1-Piperidinecarboxaldehyde; 2,5-Dihydro-2,4,5-trimethyloxazole	2.82443	-0.092	0.03	0.934622	0.506571	0.78	-0.34	0.479089	0.367329	2.915	-0.93	0.0848322	0.133133	2.735	-1.3	0.0547822	0.100038					27258.9	22201.6	24362.7	35743.9	25907.1	14806.5	54161.8	61776.4	30745.3	46398.1	89340.7	49847.5
225.1367@11.546	11.546	225.137	Positive				C12H19NO3	Terbutaline	Terbutaline	2.24074	0.087	-0.03	0.934725	0.506571	0.927	-0.36	0.419115	0.343538	-4.054	1.69	0.018314	0.0488393	-4.772	1.36	0.00905849	0.0336128			X	X	23383.9	37637.5	21874.3	36646.6	23674.9	23537.4	11876.5	9007.44	5365.7	8267.03	11320.8	12913.8
157.1104@9.705	9.705	157.11	Positive				C8H15NO2	D-.alpha.-Cyclohexylglycin; (S)-Homostachydrine; Tranexamic Acid; trans-4-(Aminomethyl)cyclohexanecarboxylic acid	D-.alpha.-Cyclohexylglycin; (S)-Homostachydrine; Tranexamic Acid; trans-4-(Aminomethyl)cyclohexanecarboxylic acid	4.05574	-0.061	0.02	0.954423	0.513744	-0.451	0.2	0.69225	0.449702	-2.94	1.32	0.0766161	0.124646	-6.353	1.5	0.00905408	0.0336128				X	56857.5	80756.2	65495.3	79809	73664.2	49491.8	48030.3	21586.5	18660.8	20348.9	25166.4	25105.7
525.2861@16.643	16.643	525.286	Negative	HMDB0011496		LysoPE(0:0/22:6(4Z,7Z,10Z,13Z,16Z,19Z)); LysoPE(22:6(4Z,7Z,10Z,13Z,16Z,19Z)/0:0)	C27H44NO7P	PE(22:6(4Z,7Z,10Z,13Z,16Z,19Z)/0:0); LysoPE(22:6(4Z,7Z,10Z,13Z,16Z,19Z)/0:0); LysoPE(0:0/22:6(4Z,7Z,10Z,13Z,16Z,19Z))	LysoPE(0:0/22:6(4Z,7Z,10Z,13Z,16Z,19Z)); LysoPE(22:6(4Z,7Z,10Z,13Z,16Z,19Z)/0:0)	0.729805	-0.058	0.01	0.956708	0.51444	-0.703	0.11	0.532282	0.395768	-3.336	0.65	0.0291066	0.066823	-4.19	0.76	0.0280366	0.06562					155084	213686	187733	147861	218413	187790	141078	100816	112100	110874	97578.8	116331
327.1896@9.963	9.963	327.19	Positive				C17H29NO3S	Sethoxydi; Sethoxydim	Sethoxydi; Sethoxydim	0.56854	0.059	0	0.956891	0.51444	-0.877	0.12	0.470224	0.363635	1.391	-0.19	0.282403	0.27477	2.595	-0.07	0.0614508	0.10691					20987	20397.8	22304.4	21788.5	20721.5	21260.2	29099.5	22487.4	21750.5	22867.1	22268.3	21895.4
509.349@18.198	18.198	509.349	Positive				C25H52NO7P	PC(O-15:0/2:0); 1-Heptadecanoyl-sn-glycero-3-phosphocholin; LysoPE(20:0/0:0); PC(O-1:0/16:0); PC(16:0/O-1:0); LysoPC(17:0); LysoPE(0:0/20:0); Phosphatidylethanolamine lyso 20; PE(20:0/0:0); PC(O-16:0/1:0); PC(17:0/0:0)	PC(O-15:0/2:0); 1-Heptadecanoyl-sn-glycero-3-phosphocholin; LysoPE(20:0/0:0); PC(O-1:0/16:0); PC(16:0/O-1:0); LysoPC(17:0); LysoPE(0:0/20:0); Phosphatidylethanolamine lyso 20; PE(20:0/0:0); PC(O-16:0/1:0); PC(17:0/0:0)	1.4296	-0.039	0.01	0.970458	0.517073	0.949	-0.3	0.400167	0.333358	0.915	-0.32	0.412166	0.340436	1.944	-0.64	0.130189	0.180185					191295	219412	126911	122992	182449	230564	164791	302712	207408	261386	216601	344249
146.094@11.93	11.93	146.094	Negative				C7H14O3	Methyl (?)-3-hydroxyhexanoate; (+/-)-Ethyl 2-hydroxy-2-methylbutyrate; Butyl lactate; delta-hydroxy enanthoic acid; Ethyl 2-hydroxyisovalerate; 3-hydroxyheptanoic acid; 1,3-Dioxane-5-methanol, 5-ethyl-; 3-Hydroxyisoheptanoic acid; Methyl DL-Leucate; 4-hydroxy enanthoic acid; 2-hydroxy enanthoic acid; omega-hydroxy enanthoic acid	Methyl (?)-3-hydroxyhexanoate; (+/-)-Ethyl 2-hydroxy-2-methylbutyrate; Butyl lactate; delta-hydroxy enanthoic acid; Ethyl 2-hydroxyisovalerate; 3-hydroxyheptanoic acid; 1,3-Dioxane-5-methanol, 5-ethyl-; 3-Hydroxyisoheptanoic acid; Methyl DL-Leucate; 4-hydroxy enanthoic acid; 2-hydroxy enanthoic acid; omega-hydroxy enanthoic acid	0.532245	0.037	0	0.972429	0.517073	-1.724	0.28	0.161883	0.200282	1.806	-0.25	0.175682	0.209931	-0.269	0.04	0.801149	0.475185					14904.5	15448.9	17003.2	17583.6	14097.1	15927.5	17646.4	16739.2	22209	17378.5	13511.7	15547.2
509.3491@18.389	18.389	509.349	Positive	HMDB0011481		LysoPE(0:0/20:0); LysoPE(20:0/0:0); LysoPC(17:0)	C25H52NO7P	PC(O-15:0/2:0); 1-Heptadecanoyl-sn-glycero-3-phosphocholin; LysoPE(20:0/0:0); PC(O-1:0/16:0); PC(16:0/O-1:0); LysoPC(17:0); LysoPE(0:0/20:0); Phosphatidylethanolamine lyso 20; PE(20:0/0:0); PC(O-16:0/1:0); PC(17:0/0:0)	LysoPE(0:0/20:0); LysoPE(20:0/0:0); LysoPC(17:0)	0.485139	-0.034	0	0.974948	0.518097	-0.13	0.01	0.904911	0.499662	3.814	-0.35	0.0247858	0.0605166	2.248	-0.34	0.0901501	0.138099					1.22053e+06	1.31642e+06	1.46339e+06	1.13219e+06	1.40163e+06	1.46738e+06	1.61315e+06	1.65574e+06	1.8074e+06	1.6609e+06	1.49838e+06	1.88421e+06
507.3697@18.483	18.483	507.37	Positive	HMDB0013122		LysoPC(P-18:0)	C26H54NO6P	LysoPC(P-18:0); PC(P-18:0/0:0); PC(O-18:1(9Z)/0:0); PC(O-18:1(11Z)/0:0); 1-(9Z-Octadecenyl)-sn-glycero-3-phosphocholin; 1-(1Z-Octadecenyl)-sn-glycero-3-phosphocholin; PC(O-18:1(1E)/0:0)	LysoPC(P-18:0)	0.989369	-0.031	0.01	0.97746	0.518487	-0.417	0.06	0.713248	0.455054	-3.199	0.24	0.0478445	0.0911441	-1.163	0.29	0.31672	0.291616					178537	201931	174382	137935	208421	215615	158571	161881	149204	127946	146069	180223
272.2349@19.498	19.498	272.235	Negative	HMDB0010734		(R)-3-Hydroxy-hexadecanoic acid; 5-Hydroxyhexadecanoic acid; 9-Hydroxyhexadecanoic acid; 12-Hydroxyhexadecanoic acid; 6-Hydroxyhexadecanoic acid; 13-Hydroxyhexadecanoic acid; 16-Hydroxy hexadecanoic acid; 3-hydroxyhexadecanoic acid; 8-Hydroxyhexadecanoic acid; 11-Hydroxyhexadecanoic acid; 7-Hydroxyhexadecanoic acid; 10-Hydroxyhexadecanoic acid; 2-Hydroxyhexadecanoic acid	C16H32O3	4-hydroxy palmitic acid; (R)-3-Hydroxy-hexadecanoic acid; 3-hydroxyhexadecanoic acid; 11-hydroxy palmitic acid; (R)-2-Hydroxyhexadecanoic acid; 14-hydroxy palmitic acid; 3R-hydroxypalmitic acid; 3S-hydroxypalmitic acid; Juniperic acid; DL-.beta.-Hydroxypalmitic acid; 16-Hydroxyhexadecanoic acid; 2-hydroxy palmitic acid	(R)-3-Hydroxy-hexadecanoic acid; 5-Hydroxyhexadecanoic acid; 9-Hydroxyhexadecanoic acid; 12-Hydroxyhexadecanoic acid; 6-Hydroxyhexadecanoic acid; 13-Hydroxyhexadecanoic acid; 16-Hydroxy hexadecanoic acid; 3-hydroxyhexadecanoic acid; 8-Hydroxyhexadecanoic acid; 11-Hydroxyhexadecanoic acid; 7-Hydroxyhexadecanoic acid; 10-Hydroxyhexadecanoic acid; 2-Hydroxyhexadecanoic acid	0.987103	-0.02	0	0.98568	0.521349	-0.999	0.22	0.381953	0.327171	-6.303	1.22	0.0149995	0.0437335	-5.973	1.44	0.00737724	0.0303407			X	X	41838.7	37260.6	36740.9	50585.8	35960.1	31207.3	21325.5	14233.1	14906.9	16036	12035.9	14790.4
481.3177@16.727	16.727	481.318	Positive			LysoPC(15:0)	C23H48NO7P	LysoPE(0:0/18:0); PC(7:0/O-8:0); LysoPE(18:0/0:0); PC(14:0/O-1:0); LysoPC(15:0)	LysoPC(15:0)	0.678873	0.012	0	0.991102	0.523501	0.527	-0.08	0.644911	0.436361	-2.593	0.4	0.11719	0.169712	-2.8	0.32	0.0801915	0.127766					639103	628035	661887	554757	693960	692041	392238	535524	545498	490481	513546	542004
227.2249@18.822	18.822	227.225	Positive				C14H29NO	Halaminol A	Halaminol A	0.767055	0.01	0	0.992882	0.52378	-1.424	0.23	0.258858	0.261578	-8.357	1.32	0.00589486	0.0272424	-8.506	1.55	0.00632105	0.0282094			X	X	883803	922663	804849	1.08608e+06	836230	725318	411579	289984	355449	305053	316728	273958
476.3138@17.846	17.846	476.314	Negative				C28H44O6	Polyporusterone B; (-)-Asbestinine 2; Polyporusterone C	Polyporusterone B; (-)-Asbestinine 2; Polyporusterone C	7.26287	-0.004	0	0.997361	0.524905	0.519	-0.29	0.639128	0.435331	-1.528	0.62	0.202998	0.229276	-0.657	0.33	0.577936	0.412691					15598.9	8041.49	15149.4	12015	12186.2	12947.2	8187.02	5796.1	10922.9	17709.2	10117.8	5329.41

## Sheet: Identification_scores
ID	RetentionTime	Mass	ESImode	HMDB	METLIN	Fragments	CompoundName (Standard verified)	putative_formula_best	putative_compoundName_best	mass_bestmatch	Mass difference in ppm (best hit)	Probability score (best hit)	putative_formula_nextbest	putative_compoundName_nextbest	mass_nextbest	Mass difference in ppm (next best hit)	Probability score (next best hit)
118.0631@8.763	8.763	118.063	Negative	HMDB0000407			2-Hydroxy-3-methylbutyric acid; 2-Methyl-3-hydroxybutyric acid; 5-Hydroxypentanoic acid; 4-Hydroxyisovaleric acid; 3-Hydroxy-2-methyl-[R-(R,S)]-butanoic acid; Erythronilic acid; 2-Ethylhydracrylic acid; 3-Hydroxy-2-methyl-[S-(R,R)]-butanoic acid; 3-Hydroxyvaleric acid; 3-Hydroxyisovaleric acid; 2-Hydroxyvaleric acid; 2-Hydroxy-2-methylbutyric acid	C5H10O3	2-Ethylhydracrylic acid; 2-Hydroxy-2-methylbutyric acid; 2-Hydroxy-3-methylbutyric acid; 2-Hydroxyvaleric acid; 2-Methyl-3-hydroxybutyric acid; 3-Hydroxy-2-methyl-[R-(R,S)]-butanoic acid; 3-Hydroxy-2-methyl-[S-(R,R)]-butanoic acid; 3-Hydroxyisovaleric acid; 3-Hydroxyvaleric acid; 4-Hydroxyisovaleric acid; 4-hydroxy-valeric acid; 5-hydroxy valeric acid; DL-2-Hydroxyvaleric acid; Diethyl carbonate;…	118.063	-0.897825	0.936697	C7H6N2	1,3-Dihydrobenzimidazol-2-on; 2-Cyano-3-methylpyridine; 3-Aminobenzonitril; 5H-Cyclopentapyrazine; 7-Azaindol; 7-Azaindolizine; Benzimidazol; Benzimidazole	118.053	-84.7174	0
359.2675@14.379	14.379	359.267	Negative	HMDB0013164			2-Hydroxylauroylcarnitine; 3-hydroxydodecanoyl carnitine	C19H37NO5	2-Hydroxylauroylcarnitine; 3-hydroxydodecanoyl carnitine	359.267	-0.910185	0.936697	C24H41NO	(+)N-(1S-methyl-propyl) arachidonoyl amine; (-)N-(1R-methyl-propyl) arachidonoyl amine; 5-Decanoyl-2-nonylpyridine; N,N-diethyl arachidonoyl amine; N-butyl arachidonoyl amine; N-isopropyl alpha-methylarachidonoyl amine; N-propyl alpha-methyl arachidonoyl amine; N-tert-butyl arachidonoyl amine	359.319	142.83	0
245.1629@9.1	9.1	245.163	Positive	HMDB0000378			2-Methylbutyroylcarnitine; Isovalerylcarnitine; Pivaloylcarnitine	C12H23NO4	2-Methylbutyroylcarnitine; 2-Methylbutyrylcarnitin; Aspartic acid, dibutyl ester; Isovalerylcarnitin; Isovalerylcarnitine; Pivaloylcarnitine; Valerylcarnitin; Valerylcarnitine	245.163	-0.783153	0.936697	C13H19N5	Pinacidil	245.164	4.67036	0.884641
159.0897@8.598	8.598	159.09	Positive	HMDB0012154			3-Dehydrocarnitine; 5-Acetamidopentanoate; N-&alpha;-acetyl-DL-norvaline; 2-Methylbutyrylglycine; Isovalerylglycine; Valerylglycine; N-Acetylvaline	C7H13NO3	2-Methylbutyrylglycine; 3-Dehydrocarnitine; 4-Hydroxystachydrine; 5-Acetamidovalerate; Betonicine; Calystegin A3; Calystegine A6; Calystegine A7; Isovalerylglycine; Medicanine; N-Acetylvaline; N-Isovaleroylglycin; Turicine; Valerylglycine	159.09	-0.986865	0.936697	C11H13N	Pargyline	159.105	94.9087	0
441.3458@14.874	14.874	441.346	Positive	HMDB0013340			3-Hydroxy-11Z-octadecenoylcarnitine; 3-Hydroxy-9Z-octadecenoylcarnitine	C25H47NO5	3-Hydroxy-11Z-octadecenoylcarnitine; 3-Hydroxy-9Z-octadecenoylcarnitine	441.345	-0.85194	0.936697	C26H39N3O3	N-arachidonoyl histidine	441.299	-105.718	0
367.2726@13.693	13.693	367.273	Positive	HMDB0013331			3, 5-Tetradecadiencarnitine	C21H37NO4	3, 5-Tetradecadiencarnitine	367.272	-0.928466	0.936697	C17H38NO5P	C17 Sphinganine-1-phosphate	367.249	-64.9055	0
395.3039@14.442	14.442	395.304	Positive	HMDB0013334			9,12-Hexadecadienoylcarnitine	C23H41NO4	9,12-Hexadecadienoylcarnitine	395.304	-0.862627	0.936697	C26H37NO2	N-(4-Hydroxyphenyl)arachidonoyl amid	395.282	-54.3152	0
231.1473@8.287	8.287	231.147	Positive	HMDB0000736			Isobutyryl-L-carnitine; Butyrylcarnitine	C11H21NO4	Butyrylcarnitin; Butyrylcarnitine; Isobutyryl-L-carnitine; N-.alpha.-(tert-Butoxycarbonyl)-L-Isoleucin; N-.alpha.-(tert-Butoxycarbonyl)-L-leucin	231.147	-1.04695	0.936697	C13H17N3O	Aminophenazone	231.137	-43.8595	0
208.085@7.646	7.646	208.085	Positive	HMDB00684			Kynurenine (confirmed by MS2)	C10H12N2O3	4-Aminobenzoyl-(beta)-alanine; Allobarbital; DL-Kynurenine; Formyl-5-hydroxykynurenamine; Kynurenine; L-Kynurenine	208.085	-0.999592	0.936697	C15H12O	1-Methoxyphenanthrene; Chalcone	208.089	18.3339	0.27597
278.2248@17.744	17.744	278.225	Positive	HMDB0030964			Linolenelaidic acid; Gamma-Linolenic acid; Alpha-Linolenic acid	C18H30O2	(R)-lamenallenic acid; (S)-lamenallenic acid; .gamma.-Linolenic acid; Alpha-Linolenic acid; Calendic acid; Catalpic acid; Columbinic acid; Crepenynic acid; FA 18:3; Gamma-Linolenic acid; Gorlic acid; Linolenelaidic acid; Linolenic acid (omega-3-or-omega-6); Pinolenic acid; Pseudoeleostearic acid; Punicic acid; alpha-calendic acid; alpha-eleostearic acid; beta-calendic acid; beta-eleostearic acid;…	278.225	-0.790727	0.936697	C20H24N	2-ethyl-1,5-dimethyl-3,3-diphenylpyrrolinium (EDDP)	278.191	-121.934	0
519.333@16.697	16.697	519.333	Positive	HMDB0010386			LysoPC(18:2(9Z,12Z)); 2-linoleoyl-sn-glycero-3-phosphocholine	C26H50NO7P	LysoPC(18:2(9Z,12Z)); PC(18:2(2E,4E)/0:0)	519.332	-0.983954	0.936697	C27H54NO6P	PC(P-19:1(12Z)/0:0)	519.369	69.0828	0
451.2703@16.318	16.318	451.27	Negative	HMDB0011504			LysoPE(16:1(9Z)/0:0); LysoPE(0:0/16:1(9Z)); PC(O-11:1(10E)/2:0)	C21H42NO7P	LysoPE(0:0/16:1(9Z)); LysoPE(16:1(9Z)/0:0); PC(O-11:1(10E)/2:0); PE(16:1(9Z)/0:0)	451.27	-0.910762	0.936697	C28H37NO4	Cytochalasin Opho	451.272	4.34108	0.894078
525.2859@16.837	16.837	525.286	Positive	HMDB0011526			LysoPE(22:6(4Z,7Z,10Z,13Z,16Z,19Z)/0:0); LysoPE(0:0/22:6(4Z,7Z,10Z,13Z,16Z,19Z))	C27H44NO7P	LysoPE(0:0/22:6(4Z,7Z,10Z,13Z,16Z,19Z)); LysoPE(22:6(4Z,7Z,10Z,13Z,16Z,19Z)/0:0); PE(22:6(4Z,7Z,10Z,13Z,16Z,19Z)/0:0)	525.286	-0.687245	0.936697	C24H48NO9P	1-Octadecanoyl-sn-glycero-3-phosphoserin; PS(18:0/0:0)	525.307	39.5442	0
215.1523@11.956	11.956	215.152	Positive	HMDB0013279			N-Nonanoylglycine	C11H21NO3	L-Isoleucine, N-pivaloyl; L-Leucine, N-pivaloyl; N-Nonanoylglycine	215.152	-0.725068	0.936697	C13H17N3	Aminophenazon; Aminopyrine; Dimethylaminophenazone	215.142	-46.725	0
343.2726@17.106	17.106	343.273	Negative	LMFA08020101			N-palmitoyl serine; 1,2-dioctanoyl-1-amino-2,3-propanediol; Dodecanoylcarnitine	C19H37NO4	Dodecanoylcarnitine; Lauroyl L-carnitin; N-palmitoyl serine	343.272	-0.99338	0.936697	C22H33NO2	Atisin; Atisine	343.251	-62.548	0
231.1473@10.195	10.195	231.147	Positive	HMDB0002013			O-Butanoylcarnitine; Isobutyryl-L-carnitine	C11H21NO4	Butyrylcarnitin; Butyrylcarnitine; Isobutyryl-L-carnitine; N-.alpha.-(tert-Butoxycarbonyl)-L-Isoleucin; N-.alpha.-(tert-Butoxycarbonyl)-L-leucin	231.147	-1.04695	0.936697	C13H17N3O	Aminophenazone	231.137	-43.8595	0
256.2405@17.494	17.494	256.24	Negative	HMDB0000220			Palmitic acid; Trimethyltridecanoic acid; Isopalmitic acid	C16H32O2	14:0(10Me,13Me); 2-Hexyldecanoic acid; 2-hydroxyhexadecanal; Butyl dodecanoate; Dodecyl 2-methylpropanoate; Dodecyl butyrate; Ethyl tetradecanoate; FA 16:0; Hexadecanoic acid; Hexyl decanoate; Isopalmitic acid; Myristic acid ethyl ester; Octyl octanoate; Palmitic acid; Pentadecanoic acid, 14-methyl-; Trimethyltridecanoic acid	256.24	-1.0537	0.936697	C15H30NO2	9-Decenoylcholine	256.228	-50.1326	0
313.2619@16.548	16.548	313.262	Positive				Palmitoylglycine	C18H35NO3	N-Palmitoylglycin; N-palmitoyl glycine; Palmitoylglycine	313.262	-0.657597	0.936697	C19H39NO2	Margaroyl-EA	313.298	115.491	0
313.2619@14.392	14.392	313.262	Positive				Palmitoylglycine 14.392005	C18H35NO3	N-Palmitoylglycin; N-palmitoyl glycine; Palmitoylglycine	313.262	-0.657597	0.936697	C19H39NO2	Margaroyl-EA	313.298	115.491	0
219.1109@8.438	8.438	219.111	Positive	HMDB0000210			Pantothenic acid (confirmed by MS2)	C9H17NO5	Pantothenic acid	219.111	-1.03601	0.936697	C10H13N5O	Cis-zeatin	219.112	5.06593	0.873906
166.0631@10.981	10.981	166.063	Negative	HMDB0000779			Phenyllactic acid (confirmed by MS2)	C9H10O3	2'-Hydroxy-4'-methoxyacetophenone; 2'-Hydroxy-5'-methoxyacetophenone; 2'-Hydroxy-6'-methoxyacetophenone; 3,4-Dihydroxyphenylacetone; 3,4-Dimethoxybenzaldehyde; 3-(2-Hydroxyphenyl)propanoic acid; 3-(3-Hydroxyphenyl)propanoic acid; 3-Hydroxy-1-(4-hydroxyphenyl)-1-propanone; 3-Methoxyphenylacetic acid; 3-Phenoxypropionic acid; 4-Hydroxyphenyl-2-propionic acid; 4-Methoxybenzyl formate; 4-Methoxypheny…	166.063	-0.638312	0.936697	C8H10N2S	Ethionamid; Ethionamide	166.056	-39.9306	0
217.1316@9.825	9.825	217.132	Positive	HMDB0000824			Propionylcarnitine; O-propanoyl-carnitine	C10H19NO4	L-Valine, N-[(1,1-dimethylethoxy)carbonyl]-; Propionylcarnitine	217.131	-0.884256	0.936697	C12H15N3O	N-Desmethylaminopyrine	217.122	-46.4603	0
379.2491@15.815	15.815	379.249	Negative	HMDB0000277			Sphingosine 1-phosphate; N-palmitoyl-phosphoethanolamine; Sphing-4-enine-1-phosphate	C18H38NO5P	D-erythro-Sphingosine-1-phosphat; N-palmitoyl-phosphoethanolamine; Sphingosine 1-phosphate	379.249	-0.896508	0.936697	C20H33N3O4	Celiprolol	379.247	-5.25512	0.903605
513.2764@13.596	13.596	513.276	Negative	HMDB0002639			Sulfolithocholylglycine	C26H43NO7S	Sulfolithocholylglycine	513.276	-0.734497	0.936697	C29H31N5O4	ZM 447439	513.238	-75.5831	0
242.0905@8.19	8.19	242.09	Positive	HMDB0000273			Thymidine	C10H14N2O5	Telbivudine; Thymidine	242.09	-0.941797	0.936697	C15H14O3	1-Phenyl-6,7-dihydroxy-isochroman; 2,3-Dihydroxy-1,3-diphenyl-1-propanone; Citrubuntin; Equol; Fenoprofen; Guaicyl phenylacetate; Lapachol; Phenethyl salicylate; alpha-Lapachone; beta-Lapachone	242.094	15.6718	0.387795
127.0998@9.497	9.497	127.1	Positive					C7H13NO	1-(1-Pyrrolidinyl)-2-propanone; Nor-psi-tropine	127.1	-0.676634	0.936697	C8H17N	(S)-2-Propylpiperidin; (S)-2-Propylpiperidine; 2-(1-Piperidyl)propan-2-ol	127.136	285.602	0
131.0736@8.794	8.794	131.074	Positive					C9H9N	2-Methylindole; 3-Methylindol; 3-Methylindole; Benzenepropanenitrile; Indole-3-carbinol	131.073	-0.770559	0.936697	C6H13NS	(?)-2-Propylthiazolidine	131.077	24.9478	0
134.0733@16.106	16.106	134.073	Positive					C9H10O	(4-Methylphenyl)acetaldehyde; (Z)-4-(1-Propenyl)phenol; 1-Phenyl-1-propanone; 2,4-Dimethylbenzaldehyde; 2-Phenylpropanal; 3-Phenylpropanal; 4'-Methylacetophenone; 4-Ethylbenzaldehyde; 7-Nonene-3,5-diyn-1-ol; Chavicol; Cinnamyl alcohol; Indan-1-ol; m-Methylacetophenone; o-Vinylanisole; trans-Cinnamyl alcohol	134.073	-1.00691	0.936697	C6H14OS	(+/-)-3-(Ethylthio)butanol; (+/-)-4-Mercapto-4-methyl-2-pentanol; 2-Mercapto-2-methyl-1-pentanol; 3-Mercapto-1-hexanol; 3-Mercapto-2-methylpentanol; 3-mercaptohexan-1-ol; 4-Methoxy-2-methyl-2-butanethiol	134.077	24.1361	0
143.0736@8.793	8.793	143.074	Positive					C10H9N	2-Aminonaphthalene; 3-Acetylindole; 6-Methylquinoline; Indole-3-acetaldehyde; N-Acetylindole; Quinaldine	143.073	-0.70593	0.936697	C7H13NS	1-Isothiocyanato-4-methylpentane; 1-Isothiocyanatohexane; 2-Ethyl-2,5-dihydro-4,5-dimethylthiazole	143.077	22.8554	0.0551315
157.1104@9.705	9.705	157.11	Positive					C8H15NO2	(S)-Homostachydrine; D-.alpha.-Cyclohexylglycin; Tranexamic Acid; trans-4-(Aminomethyl)cyclohexanecarboxylic acid	157.11	-0.770159	0.936697	C8H15NS	7-(Methylthio)heptanenitrile	157.093	-113.805	0
162.1257@11.584	11.584	162.126	Positive					C8H18O3	(3R,7R)-1,3,7-Octanetriol	162.126	-0.653814	0.936697	C10H14N2	(-)-Nicotine; Anabasine; Isoproturon-didemethyl; L(-)-Nicotine pestanal; N'-(2,4-Dimethylphenyl)-N-methylformamidine; N,N-Diethylisonicotinamide; N,N-Diethylnicotinamide; Nicotine; Trimethyl-2-propenylpyrazine	162.116	-61.6929	0
165.0791@7.826	7.826	165.079	Positive					C9H11NO2	3-Pyridinebutanoic acid; Benzocain; Benzocaine; Benzyl glycinate; DL-Phenylalanin; Ethenzamid; Ethyl 2-aminobenzoate; Gentiatibetine; L-(-)-Phenylalanine; L-Phenylalanine; Methyl N-methylanthranilate; Metolcarb; N-(4-Hydroxyphenyl)propanamid; Norsalsolinol; Phenylalanine	165.079	-0.732982	0.936697	C6H7N5O	1-Methylguanine; 3-Methylguanine; 7-Methylguanine; N2-Methylguanine	165.065	-85.0501	0
183.1261@11.178	11.178	183.126	Positive					C10H17NO2	Methyprylon	183.126	-0.933783	0.936697	C10H17NS	2,4-Diethyl-5-propylthiazole; 2,4-Dimethyl-5-pentylthiazole; 2,5-Diethyl-4-propylthiazole; 2,5-Dipropyl-4-methylthiazole; 2-Butyl-4-propylthiazole; 2-Butyl-5-ethyl-4-methylthiazole; 4,5-Dimethyl-2-pentylthiazole; 4-Butyl-2-ethyl-5-methylthiazole; 4-Butyl-5-propylthiazole; 4-Ethyl-2-pentylthiazole	183.108	-97.9107	0
208.1465@16.318	16.318	208.147	Positive					C13H20O2	(3R,8E)-3-Hydroxy-5,8-megastigmadien-7-one; (5R,6S)-5,6-Epoxy-7-megastigmen-9-one; (5alpha,8beta,9beta)-5,9-Epoxy-3,6-megastigmadien-8-ol; (S,E)-Lyratol propanoate; 2,2,6,7-Tetramethylbicyclo[4.3.0]nona-1(9),4-diene-7,8-diol; 2,3,5,6,8,8a-Hexahydro-2,5,5,8a-tetramethyl-7H-1-benzopyran-7-one; 3-Hydroxy-beta-ionone; 5,9:6,9-Diepoxy-3-megastigmene; 5,9:6,9-Diepoxy-4-megastigmene; Acetal R; Carvyl pr…	208.146	-0.816732	0.936697	C16H16	1,2-Diphenylcyclobutane; 2,4-Diphenyl-1-butene	208.125	-102.327	0
225.1367@11.546	11.546	225.137	Positive					C12H19NO3	Terbutaline	225.136	-0.919441	0.936697	C14H15N3	4-(Dimethylamino)azobenzene; 4-(Dimethylamino)azobenzene N-oxid; Cyprodinil	225.127	-44.875	0
260.2142@14.39	14.39	260.214	Positive					C18H28O	4,5-(methanoxyethano)isolongifol-4-ene; 5-(1-oxopropan-2-yl)isolongifol-5-ene	260.214	-0.710953	0.936697	C14H28O4	3,11-dihydroxy myristoic acid	260.199	-59.3319	0
262.2299@17.405	17.405	262.23	Positive					C18H30O	2-(5,8-Tetradecadienyl)cyclobutanone; 5-(1-hydroxypropan-2-yl)isolongifol-4-ene; 5-(1-hydroxypropan-2-yl)isolongifol-5-ene; 5-(2-methoxyethyl)isolongifol-5-ene; 6,10,14-Trimethyl-5,9,13-pentadecatrien-2-one	262.23	-0.892347	0.936697	C10H26N6O2	Spermine NONOat	262.212	-69.3132	0
277.2408@14.092	14.092	277.241	Positive					C18H31NO	Crucigasterin 277; Obscuraminol A	277.241	-0.851246	0.936697	C19H35N	Perhexiline	277.277	130.392	0
277.2408@16.472	16.472	277.241	Positive					C18H31NO	Crucigasterin 277; Obscuraminol A	277.241	-0.851246	0.936697	C19H35N	Perhexiline	277.277	130.392	0
279.2564@18.539	18.539	279.256	Positive					C18H33NO	Linoleamide	279.256	-0.666055	0.936697	C16H25NO3	Moxisylyt; N-[(4-Hydroxy-3-methoxyphenyl)methyl]octanamide	279.183	-261.251	0
291.2201@14.152	14.152	291.22	Positive					C18H29NO2	Penbutolol	291.22	-0.930568	0.936697	C21H25N	Terbinafine	291.199	-73.4839	0
297.267@18.412	18.412	297.267	Positive					C18H35NO2	(4E,8E,d18:2) sphingosine; (4E,8Z,d18:2) sphingosine; 3-ketosphingosine; 4E,14Z-Sphingadiene; Lepadin D; Palmitoleoyl Ethanolamide; Palmitoleoyl ethanolamide; Palmitoleoyl-EA; Spiroxamine	297.267	-0.743439	0.936697	C19H37O2	17-Methylstearate	297.279	41.562	0
297.267@18.412	18.412	297.267	Positive					C18H35NO2	(4E,8E,d18:2) sphingosine; (4E,8Z,d18:2) sphingosine; 3-ketosphingosine; 4E,14Z-Sphingadiene; Lepadin D; Palmitoleoyl Ethanolamide; Palmitoleoyl ethanolamide; Palmitoleoyl-EA; Spiroxamine	297.267	-0.743439	0.936697	C19H37O2	17-Methylstearate	297.279	41.562	0
298.1419@11.273	11.273	298.142	Positive					C15H22O6	3,7,8,15-Scirpenetetrol; Toxin T2 tetrol	298.142	-0.878776	0.936697	C16H18N4O2	Nialamide; Piribedil	298.143	3.60902	0.909463
313.2619@14.392	14.392	313.262	Positive					C18H35NO3	N-Palmitoylglycin; N-palmitoyl glycine; Palmitoylglycine	313.262	-0.657597	0.936697	C19H39NO2	Margaroyl-EA	313.298	115.491	0
313.2619@15.805	15.805	313.262	Positive					C18H35NO3	N-Palmitoylglycin; N-palmitoyl glycine; Palmitoylglycine	313.262	-0.657597	0.936697	C19H39NO2	Margaroyl-EA	313.298	115.491	0
313.2619@16.2	16.2	313.262	Positive					C18H35NO3	N-Palmitoylglycin; N-palmitoyl glycine; Palmitoylglycine	313.262	-0.657597	0.936697	C19H39NO2	Margaroyl-EA	313.298	115.491	0
313.262@15.269	15.269	313.262	Positive					C18H35NO3	N-Palmitoylglycin; N-palmitoyl glycine; Palmitoylglycine	313.262	-0.976818	0.936697	C19H39NO2	Margaroyl-EA	313.298	115.172	0
313.262@16.025	16.025	313.262	Positive					C18H35NO3	N-Palmitoylglycin; N-palmitoyl glycine; Palmitoylglycine	313.262	-0.976818	0.936697	C19H39NO2	Margaroyl-EA	313.298	115.172	0
381.2882@13.789	13.789	381.288	Positive					C22H39NO4	11,12-DiHETrE-EA; 14,15-DiHETrE-EA; 5,6-DiHETrE-EA; 8,9-DiHETrE-EA; PGF2alpha dimethyl amide	381.288	-0.763202	0.936697	C18H40NO5P	D-erythro-Sphinganine-1-phosphat; Sphinganine 1-phosphate	381.264	-62.3937	0
397.3196@14.921	14.921	397.32	Positive					C23H43NO4	9-Hexadecenoylcarnitine; trans-Hexadec-2-enoyl carnitine	397.319	-0.984094	0.936697	C27H43NO	Solanidine; Verazine	397.334	37.4107	0
414.2046@16.402	16.402	414.205	Positive					C24H30O6	4-O-Methylmelleolide; Armillarin; Armillaripin; Clausarinol; Eplerenone	414.204	-0.87155	0.936697	C22H39BrO2		414.213	21.1031	0.156993
454.2417@10.009	10.009	454.242	Positive					C20H38O11	D-(+)-Lactose, permethyl-; D-(+)-Trehalose, permethyl-; D-Turanose, permethyl-; Ethyl cellulose; Methyl cellulose	454.241	-0.634024	0.936697	C25H34N4O2S	Tenovin-6	454.24	-3.19874	0.928718
454.2417@9.809	9.809	454.242	Positive					C20H38O11	D-(+)-Lactose, permethyl-; D-(+)-Trehalose, permethyl-; D-Turanose, permethyl-; Ethyl cellulose; Methyl cellulose	454.241	-0.634024	0.936697	C25H34N4O2S	Tenovin-6	454.24	-3.19874	0.928718
481.3172@19.043	19.043	481.317	Positive					C23H48NO7P	LysoPC(15:0); LysoPE(0:0/18:0); LysoPE(18:0/0:0); PC(14:0/O-1:0); PC(7:0/O-8:0)	481.317	-0.750025	0.936697	C23H48NO5PS	HEPC	481.299	-37.6425	0
511.3278@14.022	14.022	511.328	Positive					C24H50NO8P	PS(O-18:0/0:0)	511.327	-0.768587	0.936697	C31H45NO5	Scyphostatin A	511.33	3.86054	0.902322
766.458@10.961	10.961	766.458	Positive					C45H67O8P	PA(20:5(5Z,8Z,11Z,14Z,17Z)/22:6(4Z,7Z,10Z,13Z,16Z,19Z)); PA(22:6(4Z,7Z,10Z,13Z,16Z,19Z)/20:5(5Z,8Z,11Z,14Z,17Z))	766.457	-0.836315	0.936697	C45H66O10	MGDG(18:5(3Z,6Z,9Z,12Z,15Z)/18:5(3Z,6Z,9Z,12Z,15Z))	766.466	9.91705	0.672204
165.0791@7.831	7.831	165.079	Negative					C9H11NO2	3-Pyridinebutanoic acid; Benzocain; Benzocaine; Benzyl glycinate; DL-Phenylalanin; Ethenzamid; Ethyl 2-aminobenzoate; Gentiatibetine; L-(-)-Phenylalanine; L-Phenylalanine; Methyl N-methylanthranilate; Metolcarb; N-(4-Hydroxyphenyl)propanamid; Norsalsolinol; Phenylalanine	165.079	-0.732982	0.936697	C6H7N5O	1-Methylguanine; 3-Methylguanine; 7-Methylguanine; N2-Methylguanine	165.065	-85.0501	0
227.1523@13.83	13.83	227.152	Negative					C12H21NO3	N-Capryloyl-DL-homoserine lacton; N-Octanoyl-L-homoserine lacton	227.152	-0.686764	0.936697	C16H21N	3-Hydroxymorphinan	227.167	66.4708	0
246.1006@11.203	11.203	246.101	Negative					C13H14N2O3	5-Ethyl-5-p-tolylbarbituric acid; Indole-3-acetyl-L-alanine; Methylphenobarbital; N-acetyltryptophan; Nigellicine; cyclic 6-Hydroxymelatonin	246.1	-0.642014	0.936697	C10H18N2O3S	Methionyl-Proline; Prolyl-Methionine	246.104	13.0556	0.512594
260.1779@18.321	18.321	260.178	Negative					C17H24O2	1,8-Heptadecadiene-4,6-diyne-3,10-diol; 2-Polyprenyl-6-methoxyphenol; Falcarindiol; Panaxydol	260.178	-1.03775	0.936697	C12H24N2O4	Carisoprodol	260.174	-16.5002	0.473002
272.0772@8.795	8.795	272.077	Negative					C11H14NO7	Pyridine N-oxide glucuronide	272.077	-0.635849	0.936697	C13H12N4OS	PTH-histidin	272.073	-14.7679	0.540065
294.1833@16.977	16.977	294.183	Negative					C17H26O4	Embelin; Gingerol; Myrsinone; Nordihydrocapsiate; Phytuberin; Tanacetol A; [6]-Gingerol	294.183	-0.649255	0.936697	C19H22N2O	(R)-Rhazinilam; Cinchonidine	294.173	-34.2881	0.0279616
362.1705@16.211	16.211	362.171	Negative					C16H22N6O4	Thyrotropin releasing hormone	362.17	-0.681999	0.936697	C20H26O6	3-Oxo-6b-angeloyloxy-8b-hydroxy-7(11)-eremophilen-12,8-olide; 5-(3'-Hydroxyphenyl)-gamma-valerolactone-3'-O-glucuronide; Gibberellin A101; Gibberellin A124; Gibberellin A19; Gibberellin A36; Gibberellin A38; Gibberellin A65; Gibberellin A98; Gibberellin Ga115; Heliangin; Hydroxyisonobilin; Secoisolariciresinol; gibberellin A19	362.173	6.7344	0.834479
392.2203@13.712	13.712	392.22	Negative					C22H32O6	Dihydrofukinolide	392.22	-1.04788	0.936697	C25H30NO3	Trospium	392.223	5.78501	0.863007
412.3305@15.565	15.565	412.33	Negative					C23H44N2O4	N-stearoyl glutamine	412.33	-0.950694	0.936697	C28H44O2	(22E)-(25R)-25-hydroxy-26-methyl-22,23-didehydrovitamin D3 / (22E)-(25R)-25-hydroxy-26-methyl-22,23-didehydrocholecalciferol; (22E)-(25S)-25-hydroxy-26-methyl-22,23-didehydrovitamin D3 / (22E)-(25S)-25-hydroxy-26-methyl-22,23-didehydrocholecalciferol; (24R)-Ergost-4-ene-3,6-dione; (5x,6x)-5,6-Epoxyergosta-7,22-dien-3-ol; 1alpha-hydroxyvitamin D2 / 1alpha-hydroxyergocalciferol; 24-epi-25-hydroxyvi…	412.334	8.80604	0.740961
422.1625@15.908	15.908	422.163	Negative					C22H23ClN6O	Losartan	422.162	-0.741421	0.936697	C21H26O9	3-(1,1-Dimethylallyl)scopoletin 7-glucoside	422.158	-11.4127	0.688723
505.3172@18.206	18.206	505.317	Negative					C25H48NO7P	LysoPE(0:0/20:2(11Z,14Z)); LysoPE(20:2(11Z,14Z)/0:0); PC(17:2(9Z,12Z)/0:0); PE(20:2(11Z,14Z)/0:0)	505.317	-0.714403	0.936697	C26H52NO6P	CerP(d18:1/8:0); LysoPC(P-18:1(9Z))	505.353	71.2919	0
513.2765@12.658	12.658	513.277	Negative					C26H43NO7S	Sulfolithocholylglycine	513.276	-0.929324	0.936697	C29H31N5O4	ZM 447439	513.238	-75.7779	0
553.3384@17.149	17.149	553.338	Negative					C26H52NO9P	PS(20:0/0:0)	553.338	-0.773487	0.936697	C29H48NO7P	LysoPE(0:0/24:6(6Z,9Z,12Z,15Z,18Z,21Z)); LysoPE(24:6(6Z,9Z,12Z,15Z,18Z,21Z)/0:0)	553.317	-38.9653	0
593.3697@18.384	18.384	593.37	Negative					C29H56NO9P	2-(5-Oxovaleryl)phosphatidylcholin; PC(16:0/5:0(CHO))	593.369	-0.721304	0.936697	C30H60NO8P	PC(11:0/11:0); PC(16:0/6:0); PC(4:0/18:0); PE(12:0/13:0); PE(13:0/12:0); PE-NMe(12:0/12:0)	593.406	60.598	0
667.2786@17.951	17.951	667.279	Negative					C39H41NO9	Neoacrimarine B	667.278	-0.701356	0.936697	C30H35O17		667.187	-136.628	0
676.3675@18.917	18.917	676.367	Negative					C33H56O14	(S)-Nerolidol 3-O-[a-L-Rhamnopyranosyl-(1->4)-a-L-rhamnopyranosyl-(1->2)-b-D-glucopyranoside]; (S)-Nerolidol 3-O-[a-L-rhamnopyranosyl-(1->4)-a-L-rhamnopyranosyl-(1->6)-b-D-glucopyranoside]; Gingerglycolipid A	676.367	-0.728894	0.936697	C36H52O12	Cucurbitacin I 2-glucoside	676.346	-31.9693	0.12819
185.1053@9.188	9.188	185.105	Positive	HMDB0094728			2-Hepteneoylglycine; 3-Hepteneoylglycine; 4-Hepteneoylglycine; 5-Hepteneoylglycine	C9H15NO3	2,2-Bis(hydroxymethyl)-3-quinuclidinon; Ecgonin; Ecgonine; Pseudoecgonine	185.105	-0.578049	0.936608	C8H15N3O2	Isocarbamid	185.116	60.1117	0
213.1366@11.662	11.662	213.137	Negative	HMDB0094807			2-nonenoylglycine; 3-nonenoylglycine; 4-nonenoylglycine; 5-nonenoylglycine; 6-nonenoylglycine; 7-nonenoylglycine; 8-nonenoylglycine	C11H19NO3	N-Heptanoyl-DL-homoserine lacton; N-Heptanoyl-L-homoserine lacton	213.136	-0.497334	0.936608	C10H19N3O2	Guanadrel Sulfate; L-N5-(1-Imino-3-pentenyl) ornithine	213.148	52.206	0
289.1527@10.537	10.537	289.153	Negative	HMDB0000552			3-Methylglutarylcarnitine; O-Adipoylcarnitine	C13H23NO6	3-Methylglutarylcarnitine	289.153	-0.563716	0.936608	C15H19N3O3	Hydroxylated N-acetyl desmethyl frovatriptan; Imazethapyr	289.143	-34.7878	0
315.2411@12.776	12.776	315.241	Positive	HMDB0000651			Decanoylcarnitine (confirmed by MS2)	C17H33NO4	Decanoylcarnitine	315.241	-0.447277	0.936608	C18H37NO3	4-hydroxy-8cis-sphingenine; 6-hydroxysphingosine; Dehydrophytosphingosine	315.277	114.972	0
262.0148@9.503	9.503	262.015	Negative	HMDB0041721			Dihydrocaffeic acid 3-sulfate; Homovanillicacidsulfate; 2-Hydroxy-4-methoxyacetophenone 5-sulfate; 3-hydroxy-3-(3-hydroxyphenyl)propanoic acid-O-sulphate; 3-(3,5-dihydroxyphenyl)-1-propanoic acid sulphate	C9H10O7S	2-Hydroxy-4-methoxyacetophenone 5-sulfate; 3-(3,5-dihydroxyphenyl)-1-propanoic acid sulphate; 3-hydroxy-3-(3-hydroxyphenyl)propanoic acid-O-sulphate; Dihydrocaffeic acid 3-sulfate; Homovanillic acid sulfate	262.015	-0.293877	0.936608	C12H10N2OS2	Dehydro-4-methoxycyclobrassinin	262.023	33.0287	0
198.0529@8.788	8.788	198.053	Negative	HMDB0033836			Ethyl gallate; 3,4-O-Dimethylgallic acid; 3-Hydroxy-4-methoxymandelate	C9H10O5	3,4-O-Dimethylgallic acid; 3-(3,4-Dihydroxyphenyl)lactic acid; 3-Hydroxy-4-methoxymandelate; DL-4-Hydroxy-3-methoxymandelic acid; Ethyl gallate; Mandelic acid, 4-hydroxy-3-methoxy-; Syringic acid; Vanillylmandelic acid	198.053	-0.388785	0.936608	C13H10S	4-Methyldibenzothiophene	198.05	-13.0218	0.61026
283.0918@7.659	7.659	283.092	Positive	HMDB00133			Guanosine (confirmed by MS2)	C10H13N5O5	8-Hydroxy-2'-deoxyguanosine; 8-Hydroxy-deoxyguanosine; Guanosine	283.092	-0.462747	0.936608	C16H14ClN3	Chlordiazepoxid	283.088	-14.7479	0.540065
259.1785@10.213	10.213	259.178	Positive	HMDB0000705			Hexanoylcarnitine (confirmed by standard MS2)	C13H25NO4	Glutamic acid, dibutyl ester; Hexanoylcarnitin; Hexanoylcarnitine; L-Hexanoylcarnitine	259.178	-0.547885	0.936608	C15H21N3O	Primaquine	259.168	-38.7301	0
179.0583@9.946	9.946	179.058	Positive	HMDB0000714			Hippuric acid (confirmed by standard MS2)	C9H9NO3	1-(4-Methoxyphenyl)-2-nitroethylene; 3-Succinoylpyridine; Adrenochrome; Hippuric acid; Methyl n-formylanthranilate; p-Acetaminobenzoic acid	179.058	-0.318332	0.936608	C6H13NO3S	(R)C(R)S-S-Propylcysteine sulfoxide; Cyclamate; Cyclamic acid; Cyclohexanesulfamic acid	179.062	18.5079	0.27597
567.3326@16.899	16.899	567.333	Positive	HMDB0010404/ 61713 (Metlin)			LysoPC(22:6(4Z,7Z,10Z,13Z,16Z,19Z)); PC(22:6(4Z,7Z,10Z,13Z,16Z,19Z)/0:0)	C30H50NO7P	LysoPC(22:6(4Z,7Z,10Z,13Z,16Z,19Z))	567.332	-0.195652	0.936608	C26H50NO10P	PS(10:0/10:0)	567.317	-27.0794	0.235344
481.3171@18.705	18.705	481.317	Positive	HMDB0011129			LysoPE(0:0/18:0); PE(18:0/0:0); PC(14:0/O-1:0); PC(7:0/O-8:0); PC(15:0/0:0); LysoPC(15:0),	C23H48NO7P	LysoPC(15:0); LysoPE(0:0/18:0); LysoPE(18:0/0:0); PC(14:0/O-1:0); PC(7:0/O-8:0)	481.317	-0.542262	0.936608	C23H48NO5PS	HEPC	481.299	-37.4348	0
507.3327@17.186	17.186	507.333	Positive	HMDB0011482			LysoPE(0:0/20:1(11Z)); LysoPE(20:1(11Z)/0:0); PC(17:1(9Z)/0:0)	C25H50NO7P	LysoPE(0:0/20:1(11Z)); LysoPE(20:1(11Z)/0:0); PC(17:1(10Z)/0:0); PC(17:1(9Z)/0:0); PE(20:1(11Z)/0:0)	507.332	-0.415901	0.936608	C32H45NO4	Gymnodimine	507.335	4.25559	0.894078
529.3171@17.986	17.986	529.317	Negative	HMDB0011493			LysoPE(0:0/22:4(7Z,10Z,13Z,16Z)); LysoPE(22:4(7Z,10Z,13Z,16Z)/0:0)	C27H48NO7P	LysoPE(0:0/22:4(7Z,10Z,13Z,16Z)); LysoPE(22:4(7Z,10Z,13Z,16Z)/0:0); PE(22:4(7Z,10Z,13Z,16Z)/0:0)	529.317	-0.493088	0.936608	C28H52NO6P		529.353	68.2521	0
527.3013@17.192	17.192	527.301	Negative	HMDB0011494			LysoPE(0:0/22:5(4Z,7Z,10Z,13Z,16Z)); LysoPE(0:0/22:5(7Z,10Z,13Z,16Z,19Z)); LysoPE(22:5(4Z,7Z,10Z,13Z,16Z)/0:0); LysoPE(22:5(7Z,10Z,13Z,16Z,19Z)/0:0)	C27H46NO7P	LysoPE(0:0/22:5(4Z,7Z,10Z,13Z,16Z)); LysoPE(0:0/22:5(7Z,10Z,13Z,16Z,19Z)); LysoPE(22:5(4Z,7Z,10Z,13Z,16Z)/0:0); LysoPE(22:5(7Z,10Z,13Z,16Z,19Z)/0:0)	527.301	-0.210506	0.936608	C31H37N5O3	Doramapimod	527.29	-22.1126	0.301514
507.3327@19.335	19.335	507.333	Negative	HMDB0011512			LysoPE(20:1(11Z)/0:0); LysoPE(0:0/20:1(11Z))	C25H50NO7P	LysoPE(0:0/20:1(11Z)); LysoPE(20:1(11Z)/0:0); PC(17:1(10Z)/0:0); PC(17:1(9Z)/0:0); PE(20:1(11Z)/0:0)	507.332	-0.415901	0.936608	C32H45NO4	Gymnodimine	507.335	4.25559	0.894078
173.1053@9.496	9.496	173.105	Positive	HMDB0011756			N-Acetyl-L-leucine; Hexanoylglycine; Isovalerylalanine; Isovalerylsarcosine	C8H15NO3	6-Dimethylamino-4-ketohexanoic acid; Hexanoylglycine; Isovalerylalanine; Isovalerylsarcosine; L-Isoleucine, N-acetyl-; L-Leucine, N-acetyl; N-Acetyl-D-norleucin; N-Acetylleucine; Swainsonin	173.105	-0.618121	0.936608	C7H15N3O2	N5-(1-Iminoethyl)-L-ornithin; apo-[3-methylcrotonoyl-CoA:carbon-dioxide ligase (ADP-forming)]	173.116	64.2788	0
201.1366@12.826	12.826	201.137	Positive	HMDB0059745			N-Acetylaminooctanoic acid; N-(5-Methyl-3-oxohexyl)alanine; Capryloylglycine	C10H19NO3	Capryloylglycine; N-(5-Methyl-3-oxohexyl)alanine; N-Acetylaminooctanoic acid; Valproylglycine	201.136	-0.531977	0.936608	C12H15N3	Amidopyrine, desmethyl	201.127	-49.7324	0
215.1522@10.503	10.503	215.152	Positive				N-Nonanoylglycine 10.502997	C11H21NO3	L-Isoleucine, N-pivaloyl; L-Leucine, N-pivaloyl; N-Nonanoylglycine	215.152	-0.260281	0.936608	C13H17N3	Aminophenazon; Aminopyrine; Dimethylaminophenazone	215.142	-46.2603	0
281.272@17.847	17.847	281.272	Positive	HMDB0002117			Oleamide; Elaidamide	C18H35NO	Elaidamide; Oleamide	281.272	-0.483518	0.936608	C18H33O2	Petroselinic acid	281.248	-85.1311	0
783.4842@10.959	10.959	783.484	Positive	HMDB0009210			PE(18:4(6Z,9Z,12Z,15Z)/22:6(4Z,7Z,10Z,13Z,16Z,19Z)); PE(20:5(5Z,8Z,11Z,14Z,17Z)/20:5(5Z,8Z,11Z,14Z,17Z)); PE(22:6(4Z,7Z,10Z,13Z,16Z,19Z)/18:4(6Z,9Z,12Z,15Z))	C45H70NO8P	PE(18:4(6Z,9Z,12Z,15Z)/22:6(4Z,7Z,10Z,13Z,16Z,19Z)); PE(20:5(5Z,8Z,11Z,14Z,17Z)/20:5(5Z,8Z,11Z,14Z,17Z)); PE(22:6(4Z,7Z,10Z,13Z,16Z,19Z)/18:4(6Z,9Z,12Z,15Z))	783.484	-0.376523	0.936608	C42H74NO10P	PS(14:0/22:4(7Z,10Z,13Z,16Z)); PS(16:0/20:4(5Z,8Z,11Z,14Z)); PS(16:1(9Z)/20:3(8Z,11Z,14Z)); PS(18:0/18:4(6Z,9Z,12Z,15Z)); PS(18:1(9Z)/18:3(6Z,9Z,12Z)); PS(18:1(9Z)/18:3(9Z,12Z,15Z)); PS(18:2(9Z,12Z)/18:2(9Z,12Z)); PS(18:3(6Z,9Z,12Z)/18:1(9Z)); PS(18:3(9Z,12Z,15Z)/18:1(9Z)); PS(18:4(6Z,9Z,12Z,15Z)/18:0); PS(20:3(8Z,11Z,14Z)/16:1(9Z)); PS(20:4(5Z,8Z,11Z,14Z)/16:0); PS(22:4(7Z,10Z,13Z,16Z)/14:0)	783.505	26.5915	0
944.5393@11.208	11.208	944.539	Negative	HMDB0009927			PIP(16:0/20:1(11Z)); PIP(20:1(11Z)/16:0); PIP(18:1(9Z)/18:0); PIP(18:1(11Z)/18:0); PIP(18:0/18:1(11Z)); PIP(18:0/18:1(9Z))	C45H86O16P2	PIP(16:0/20:1(11Z)) ; PIP(18:0/18:1(11Z)); PIP(18:0/18:1(9Z)); PIP(18:1(11Z)/18:0); PIP(18:1(9Z)/18:0); PIP(20:1(11Z)/16:0)	944.539	-0.201156	0.936608	C48H80O18	Phaseoluside A; Quinquenoside L1	944.534	-5.11784	0.903605
940.508@11.072	11.072	940.508	Negative	HMDB0009985			PIP(18:2(9Z,12Z)/18:1(11Z)); PIP(20:3(8Z,11Z,14Z)/16:0); PIP(20:3(5Z,8Z,11Z)/16:0); PIP(18:3(6Z,9Z,12Z)/18:0); PIP(18:3(9Z,12Z,15Z)/18:0); PIP(18:2(9Z,12Z)/18:1(9Z)); PIP(18:1(9Z)/18:2(9Z,12Z)); PIP(18:1(11Z)/18:2(9Z,12Z)); PIP(18:0/18:3(6Z,9Z,12Z)); PIP(18:0/18:3(9Z,12Z,15Z)); PIP(16:0/20:3(8Z,11Z,14Z)); PIP(16:0/20:3(5Z,8Z,11Z))	C45H82O16P2	PIP(16:0/20:3(5Z,8Z,11Z)); PIP(16:0/20:3(8Z,11Z,14Z)); PIP(18:0/18:3(6Z,9Z,12Z)); PIP(18:0/18:3(9Z,12Z,15Z)); PIP(18:1(11Z)/18:2(9Z,12Z)); PIP(18:1(9Z)/18:2(9Z,12Z)); PIP(18:2(9Z,12Z)/18:1(11Z)); PIP(18:2(9Z,12Z)/18:1(9Z)); PIP(18:3(6Z,9Z,12Z)/18:0); PIP(18:3(9Z,12Z,15Z)/18:0); PIP(20:3(5Z,8Z,11Z)/16:0); PIP(20:3(8Z,11Z,14Z)/16:0)	940.508	-0.202018	0.936608	C48H76O18	28-Glucosyloleanolic acid 3-[arabinosyl-(1->2)-6-methylglucuronide]; Dehydrosoyasaponin I; Momordin IIa; Pisumsaponin II	940.503	-5.13978	0.903605
427.3664@16.4	16.4	427.366	Positive	HMDB0000848			Stearoylcarnitine (confirmed by MS2 fragment)	C25H49NO4	Stearoylcarnitine	427.366	-0.563919	0.936608	C27H41NO3	Peimisine	427.309	-135.144	0
174.0893@10.736	10.736	174.089	Negative	HMDB0000893			Suberic acid; Dimethyl adipate; Ethyladipicacid; 3-Methylpimelic acid	C8H14O4	2,4-Dimethyladipic acid; 2-Propylglutaric acid; 3-Methylpimelic acid; Diethyl succinate; Dimethyl adipate; Ethyladipic acid; Suberic acid	174.089	-0.52272	0.936608	C10H10N2O	1H-Indole-3-acetamide; Demethylated antipyrine	174.079	-57.3671	0
329.2568@14.919	14.919	329.257	Positive	HMDB0013321			Undecanoylcarnitine; 4,8 Dimethylnonanoyl carnitine	C18H35NO4	4,8 Dimethylnonanoyl carnitine; Undecanoylcarnitine; Undecylcarnitin	329.257	-0.580094	0.936608	C19H39NO3	Dihydroceramide; Palmitoyl Serinol ; Palmitoylserinol; Penaresidin A; Penaresidin B	329.293	109.926	0
145.0528@8.792	8.792	145.053	Positive					C9H7NO	1H-Indole-3-carboxaldehyde	145.053	-0.248185	0.936608	C5H7NO4	2-Keto-glutaramic acid	145.038	-105.424	0
159.126@9.668	9.668	159.126	Positive					C8H17NO2	DL-2-Aminocaprylic acid; DL-2-Aminooctanoic acid; Pregabalin	159.126	-0.446187	0.936608	C8H17NS	(?)-2-Pentylthiazolidine	159.108	-112.05	0
171.126@12.556	12.556	171.126	Positive					C9H17NO2	Gabapentin	171.126	-0.414899	0.936608	C9H17NS	2,5-Dihydro-4,5-dimethyl-2-(1-methylpropyl)thiazole; 2,5-Dihydro-4,5-dimethyl-2-(2-methylpropyl)thiazole; 8-(Methylthio)octanenitrile	171.108	-104.192	0
171.1624@15.312	15.312	171.162	Positive					C10H21NO	N,2,3-Trimethyl-2-(1-methylethyl)butanamide; decanamide	171.162	-0.502447	0.936608	C9H21N3	N8-Acetylspermidin	171.174	65.1253	0
176.0474@15.477	15.477	176.047	Positive					C10H8O3	1,4,5-Naphthalenetriol; 10-Hydroxy-2,8-decadiene-4,6-diynoic acid; 3-(3,4-Methylenedioxyphenyl)propenal; 4-Hydroxy-6-methylcoumarin; 4-Hydroxy-7-methylcoumarin; 4-Methoxycoumarin; 4-Methylumbelliferone; 6-Hydroxy-4-methylcoumarin; 6-Methoxychromone; 7-Hydroxy-6-methyl-2H-1-benzopyran-2-one; 7-Methoxycoumarin; 8-Methoxycoumarin; Herniarin	176.047	-0.318096	0.936608	C7H12O3S	Methylthio 2-(propanoyloxy)propanoate	176.051	18.8302	0.25754
192.1515@14.484	14.484	192.151	Positive					C13H20O	(2E,4Z,7Z)-2,4,7-Tridecatrienal; (E)-5,8-Megastigmadien-4-one; (R)-(E)-4,7-Megastigmadien-9-one; 2,3-Diisopropyl-5-methylphenol; 2,4,5,7alpha-Tetrahydro-1,4,4,7a-tetramethyl-1H-inden-2-ol; 2,4-Diisopropyl-3-methylphenol; 2,4-Diisopropyl-5-methylphenol; 2,5-Diisopropyl-3-methylphenol; 2,5-Diisopropyl-4-methylphenol; 2,6-Diisopropyl-3-methylphenol; 4-(2,6,6-Trimethyl-1,3-cyclohexadien-1-yl)-2-butan…	192.151	-0.442359	0.936608	C11H16N2O	Tocainide	192.126	-131.339	0
194.1155@8.396	8.396	194.115	Positive					C8H18O5	Tetraethylene glycol	194.115	-0.386368	0.936608	C10H14N2O2	Laccarin	194.106	-51.3715	0
195.126@11.668	11.668	195.126	Positive					C11H17NO2	2,5-Dimethoxyamphetamine; 2-hydroxymexiletine; p-hydroxymexiletine	195.126	-0.363867	0.936608	C7H17NO5	1-Deoxy-1-(methylamino)-D-galactitol; N-Methyl-D-glucamin	195.111	-78.5441	0
208.0948@8.26	8.26	208.095	Positive					C8H16O6	Dambonitol; Ethyl beta-D-glucopyranoside	208.095	-0.538216	0.936608	C14H12N2	Neocuproin	208.1	25.2193	0
208.0948@8.471	8.471	208.095	Positive					C8H16O6	Dambonitol; Ethyl beta-D-glucopyranoside	208.095	-0.538216	0.936608	C14H12N2	Neocuproin	208.1	25.2193	0
251.225@16.029	16.029	251.225	Positive					C16H29NO	Herculin	251.225	-0.338342	0.936608	C14H21NO3	.alpha.-Methyl-m-tyrosine, butyl ester	251.152	-290.003	0
267.0969@7.447	7.447	267.097	Positive					C10H13N5O4	3'-Deoxyguanosine; Adenosine; Deoxyguanosine; Guanosine, 2'-deoxy-; Vidarabine; Zidovudine	267.097	-0.546618	0.936608	C9H17NO8	N-(1-Deoxy-1-fructosyl)serine; Neuraminic acid	267.095	-5.55229	0.895751
279.2563@19.676	19.676	279.256	Positive					C18H33NO	Linoleamide	279.256	-0.307961	0.936608	C16H25NO3	Moxisylyt; N-[(4-Hydroxy-3-methoxyphenyl)methyl]octanamide	279.183	-260.893	0
280.1312@16.108	16.108	280.131	Positive					C15H20O5	(+)-Hirusten-12-oic acid; (1beta,4alpha,5alpha,6beta,8alpha,10b)-1,10:4,5-Diepoxy-6-hydroxy-7(11)-germacren-12,8-olide; 13-Hydroxyabscisic acid; 8-Deoxy-11,13-dihydroxygrosheimin; Artabsinolide A; Crispolide; Dihydromarasmone; Flakinin A; Nigellic acid; Vulgarolide	280.131	-0.449789	0.936608	C14H20N2O4	Feruloyl-2-hydroxyputrescine; Tyrosyl-Valine; Valyl-Tyrosine	280.142	39.6493	0
283.2149@14.541	14.541	283.215	Positive					C16H29NO3	N-Dodecanoyl-DL-homoserine lacton; N-Dodecanoyl-L-homoserine lacton	283.215	-0.550818	0.936608	C19H25NO	Levallorphan; N-Dealkylated tolterodine	283.194	-75.1585	0
287.2825@13.248	13.248	287.283	Positive					C17H37NO2	C17 Sphinganine	287.282	-0.247143	0.936608	C18H33D3O2	Stearic acid(d3)	287.29	26.2982	0
295.2513@14.39	14.39	295.251	Positive					C18H33NO2	(4E,8E,10E-d18:3)sphingosine	295.251	-0.579168	0.936608	C21H29N	.alpha.-Methadol; Biperiden	295.23	-72.1453	0
297.2669@16.642	16.642	297.267	Positive					C18H35NO2	(4E,8E,d18:2) sphingosine; (4E,8Z,d18:2) sphingosine; 3-ketosphingosine; 4E,14Z-Sphingadiene; Lepadin D; Palmitoleoyl Ethanolamide; Palmitoleoyl ethanolamide; Palmitoleoyl-EA; Spiroxamine	297.267	-0.407042	0.936608	C19H37O2	17-Methylstearate	297.279	41.8984	0
313.2618@16.025	16.025	313.262	Positive					C18H35NO3	N-Palmitoylglycin; N-palmitoyl glycine; Palmitoylglycine	313.262	-0.338375	0.936608	C19H39NO2	Margaroyl-EA	313.298	115.81	0
315.2775@15.184	15.184	315.277	Positive					C18H37NO3	4-hydroxy-8cis-sphingenine; 6-hydroxysphingosine; Dehydrophytosphingosine	315.277	-0.494802	0.936608	C17H33NO4	Decanoylcarnitine	315.241	-115.901	0
322.1629@9.02	9.02	322.163	Positive					C14H26O8	Butyl (S)-3-hydroxybutyrate glucoside	322.163	-0.409731	0.936608	C21H22O3	Derricin; Isoderricin A	322.157	-18.6396	0.399711
346.2145@13.722	13.722	346.214	Positive					C21H30O4	12-Hydroxy-11-methoxy-8,11,13-abietatrien-20-oic acid; 13,14-Dehydro-15-cyclohexyl Carbaprostacyclin; 19-Hydroxydeoxycorticosterone; 1alpha,21-dihydroxy-20-oxo-22,23,24,25,26,27-hexanorvitamin D3 / 1alpha,21-dihydroxy-20-oxo-22,23,24,25,26,27-hexanorcholecalciferol; 21-Deoxycortisol; 21-Hydroxy-5b-pregnane-3,11,20-trione; 4-Deoxyadhumulone; 4-Deoxyhumulone; 7'-Carboxy-alpha-tocotrienol; Cortexolo…	346.214	-0.262843	0.936608	C22H26N4	(+)-Calycanthine; (-)-Chimonanthine	346.216	3.60181	0.909463
351.3139@16.46	16.46	351.314	Positive					C22H41NO2	Anandamide (20:2, n-6)	351.314	-0.486744	0.936608	C22H33D4NO2	Anandamide-d4 (20:4, n-6)	351.307	-19.2734	0.385323
366.1892@9.332	9.332	366.189	Positive					C16H30O9	(1R*,2R*,4R*,8S*)-p-Menthane-1,2,8,9-tetrol 9-glucoside; (1S,2S,4R,8S)-p-Menthane-1,2,8,9-tetrol 2-glucoside; (2R,6x)-7-Methyl-3-methylene-1,2,6,7-octanetetrol 2-glucoside	366.189	-0.59259	0.936608	C18H26N2O6	Bufotenine O-glucoside	366.179	-27.6169	0.230709
452.1603@16.107	16.107	452.16	Positive					C23H29ClO7	Melleolide M	452.16	-0.263181	0.936608	C29H24O5	Chamuvaritin	452.162	4.58908	0.894078
179.0583@9.938	9.938	179.058	Negative					C9H9NO3	1-(4-Methoxyphenyl)-2-nitroethylene; 3-Succinoylpyridine; Adrenochrome; Hippuric acid; Methyl n-formylanthranilate; p-Acetaminobenzoic acid	179.058	-0.318332	0.936608	C6H13NO3S	(R)C(R)S-S-Propylcysteine sulfoxide; Cyclamate; Cyclamic acid; Cyclohexanesulfamic acid	179.062	18.5079	0.27597
207.0896@10.972	10.972	207.09	Negative					C11H13NO3	(3-Phenylpropionyl)glycine; 2-Methylamino-1-(3,4-methylenedioxyphenyl)propan-1-one; 3-Phenylpropionylglycine; DL-Phenylalanine, N-acetyl-; N-Acetyl-L-phenylalanine; N-isopropylterephthalamic acid; Phenylpropionylglycine; Toloxatone	207.09	-0.275243	0.936608	C8H17NO3S	2-(Cyclohexylamino)ethanesulfonic acid	207.093	16.0076	0.368049
208.0948@8.467	8.467	208.095	Negative					C8H16O6	Dambonitol; Ethyl beta-D-glucopyranoside	208.095	-0.538216	0.936608	C14H12N2	Neocuproin	208.1	25.2193	0
222.1257@14.429	14.429	222.126	Negative					C13H18O3	(6S)-dehydrovomifoliol; 1-Hydroxyibuprofen; 2-Hydroxyibuprofen; 3-Hydroxyibuprofen; Annuionone B; Dehydrovomifoliol; Isoamyl p-anisate	222.126	-0.477207	0.936608	C15H14N2	Flavanone hydrazon	222.116	-45.0286	0
294.1832@15.384	15.384	294.183	Negative					C17H26O4	Embelin; Gingerol; Myrsinone; Nordihydrocapsiate; Phytuberin; Tanacetol A; [6]-Gingerol	294.183	-0.309331	0.936608	C19H22N2O	(R)-Rhazinilam; Cinchonidine	294.173	-33.9482	0.0279616
300.2666@19.048	19.048	300.267	Negative					C18H36O3	(R)-10-hydroxystearic acid; (R)-3-Hydroxy-Octadecanoic acid; 12-Hydroxystearic acid; 13-hydroxyoctadecanoic acid; 14-hydroxy stearic acid; 15-hydroxy stearic acid; 16-hydroxy stearic acid; 17-hydroxy stearic acid; 18-hydroxy stearic acid; 2R-hydroxy-stearic acid; 3-Hydroxyoctadecanoic Acid; 9-hydroxyoctadecanoic acid; DL-10-hydroxy stearic acid; DL-11-hydroxy stearic acid; DL-12-hydroxy stearic a…	300.266	-0.516208	0.936608	C18H33FO2		300.246	-67.0771	0
304.0577@7.669	7.669	304.058	Negative					C15H17BrN2	5-Bromo-7-(1-piperidinylmethyl)-8-quinolinol	304.058	-0.621593	0.936608	C15H12O7	3,5,7,3',4'-Pentahydroxyflavanon; Alphitonin; Nigrescin; Pratenol B	304.058	1.98318	0.92818
306.1833@16.854	16.854	306.183	Negative					C18H26O4	5'-Carboxy-gamma-chromanol; Capsiate; Di-n-pentyl phthalat	306.183	-0.623809	0.936608	C16H31ClO3		306.196	42.0467	0
310.1781@15.689	15.689	310.178	Negative					C17H26O5	3-Hydroxy-6,8-dimethoxy-7(11)-eremophilen-12,8-olide; Botrydial; Valdiate	310.178	-0.245021	0.936608	C14H30O5S	Ethylene glycol dodecyl ether sulfat	310.181	10.6262	0.648483
310.1782@17.287	17.287	310.178	Negative					C17H26O5	3-Hydroxy-6,8-dimethoxy-7(11)-eremophilen-12,8-olide; Botrydial; Valdiate	310.178	-0.567416	0.936608	C14H30O5S	Ethylene glycol dodecyl ether sulfat	310.181	10.3038	0.672204
348.1058@7.866	7.866	348.106	Negative					C14H20O10	1,3,4,6-Tetra-O-acetyl-.beta.-D-mannopyranos; myo-Inositol 3,4,5,6-tetraacetat	348.106	-0.430903	0.936608	C15H16N4O6	Riboflavin reduced	348.107	3.40126	0.909463
365.2333@12.538	12.538	365.233	Negative					C17H36NO5P	C17 Sphingosine-1-phosphate	365.233	-0.514739	0.936608	C22H27N3O2	Caroverine	365.21	-62.8995	0
381.2645@16.122	16.122	381.264	Negative					C18H40NO5P	D-erythro-Sphinganine-1-phosphat; Sphinganine 1-phosphate	381.264	-0.236057	0.936608	C22H39NO4	11,12-DiHETrE-EA; 14,15-DiHETrE-EA; 5,6-DiHETrE-EA; 8,9-DiHETrE-EA; PGF2alpha dimethyl amide	381.288	61.3983	0
386.2306@15.796	15.796	386.231	Negative					C20H34O7	10,11-dihydro-20-trihydroxy-leukotriene B4; Oleandolide	386.23	-0.380602	0.936608	C24H34O4	12a-Hydroxy-3-oxocholadienic acid; 9'-Carboxy-alpha-tocotrienol; Bufalin; Medroxyprogesterone 17-acetat	386.246	39.1217	0
509.3484@18.918	18.918	509.348	Negative					C25H52NO7P	1-Heptadecanoyl-sn-glycero-3-phosphocholin; LysoPC(17:0); LysoPE(0:0/20:0); LysoPE(20:0/0:0); PC(16:0/O-1:0); PC(17:0/0:0); PC(O-15:0/2:0); PC(O-16:0/1:0); PC(O-1:0/16:0); PE(20:0/0:0); Phosphatidylethanolamine lyso 20	509.348	-0.510456	0.936608	C26H56NO6P	1-Octadecyl-sn-glycero-3-phosphocholin; Lyso-PAF C-18; LysoPC(O-18:0); PC(O-16:0/O-2:0); PC(O-18:0/0:0)	509.385	70.9239	0
513.2762@13.122	13.122	513.276	Negative					C26H43NO7S	Sulfolithocholylglycine	513.276	-0.344844	0.936608	C29H31N5O4	ZM 447439	513.238	-75.1934	0
513.2763@13.466	13.466	513.276	Negative					C26H43NO7S	Sulfolithocholylglycine	513.276	-0.53967	0.936608	C29H31N5O4	ZM 447439	513.238	-75.3882	0
513.2763@14.282	14.282	513.276	Negative					C26H43NO7S	Sulfolithocholylglycine	513.276	-0.53967	0.936608	C29H31N5O4	ZM 447439	513.238	-75.3882	0
513.2763@14.298	14.298	513.276	Negative					C26H43NO7S	Sulfolithocholylglycine	513.276	-0.53967	0.936608	C29H31N5O4	ZM 447439	513.238	-75.3882	0
515.2919@13.112	13.112	515.292	Negative					C26H45NO7S	Taurallocholic acid; Tauro-b-muricholic acid; Taurocholate; Taurocholic acid; Taurohyocholate; Taurohyocholic acid; Tauroursocholic acid	515.292	-0.440527	0.936608	C29H41NO7	Candoxatril	515.288	-6.98051	0.865107
567.3538@17.943	17.943	567.354	Negative					C27H54NO9P	PS(21:0/0:0)	567.354	-0.313737	0.936608	C30H50NO7P	LysoPC(22:6(4Z,7Z,10Z,13Z,16Z,19Z))	567.332	-37.5621	0
583.2798@13.477	13.477	583.28	Negative					C33H37N5O5	Dihydroergotamine	583.279	-0.567481	0.936608	C21H41N7O12	Dihydrostreptomycin	583.281	2.6111	0.920761
641.2984@18.922	18.922	641.298	Negative					C30H47N3O10S	12-Oxo-c-LTB3; Lipoxin C4; S-(9-deoxy-delta9,12-PGD2)-glutathione; S-(PGA2)-glutathione; S-(PGJ2)-glutathione	641.298	-0.288477	0.936608	C35H47NO10	Proansamycin X	641.32	33.6817	0
676.3672@19.36	19.36	676.367	Negative					C33H56O14	(S)-Nerolidol 3-O-[a-L-Rhamnopyranosyl-(1->4)-a-L-rhamnopyranosyl-(1->2)-b-D-glucopyranoside]; (S)-Nerolidol 3-O-[a-L-rhamnopyranosyl-(1->4)-a-L-rhamnopyranosyl-(1->6)-b-D-glucopyranoside]; Gingerglycolipid A	676.367	-0.285348	0.936608	C36H52O12	Cucurbitacin I 2-glucoside	676.346	-31.5258	0.146148
676.3673@19.36	19.36	676.367	Negative					C33H56O14	(S)-Nerolidol 3-O-[a-L-Rhamnopyranosyl-(1->4)-a-L-rhamnopyranosyl-(1->2)-b-D-glucopyranoside]; (S)-Nerolidol 3-O-[a-L-rhamnopyranosyl-(1->4)-a-L-rhamnopyranosyl-(1->6)-b-D-glucopyranoside]; Gingerglycolipid A	676.367	-0.433197	0.936608	C36H52O12	Cucurbitacin I 2-glucoside	676.346	-31.6736	0.146148
312.2301@16.292	16.292	312.23	Negative	HMDB0010208			15,16-DiHODE; 9,10-DiHODE; 9(S)-HPODE; 12,13-DiHODE	C18H32O4	(?)-(E)-13-Hydroxy-10-oxo-11-octadecenoic acid; 10-HpODE; 10R-HpODE; 10S-HpODE; 11S-HpODE; 12,13-DiHODE; 12-HpODE; 13(S)-HpOD; 13-HPODE; 13-Hydroperoxy-9Z,11E-octadecadienoic acid; 13-L-Hydroperoxylinoleic acid; 13S-HpODE; 14-HpODE; 15,16-DiHODE; 5S,8R-DiHODE; 7S,8S-DiHODE; 8(R)-Hydroperoxylinoleic acid; 8,13-DiHODE; 8-HpODE; 8R,11S-DiHODE; 9(S)-HPODE; 9(S)-HpOD; 9,10-DiHODE; 9,14-DiHODE; 9-HPODE…	312.23	-0.128111	0.93641	C21H28O2	16,17-didehydroprogesterone; 16-Dehydroprogesterone; Delta(1)-progesterone; Dydrogesterone; Ethisteron; Ethisterone; Levonorgestrel; Norgestrel; Pregna-4,16-diene-3,20-dion; Tetrahydrogestrinone; Tibolon; cis-Guggulsteron; pregna-4,9(11)-diene-3,20-dione	312.209	-67.8026	0
213.1365@11.67	11.67	213.137	Positive	HMDB0094807			2-nonenoylglycine; 3-nonenoylglycine; 4-nonenoylglycine; 5-nonenoylglycine; 6-nonenoylglycine; 7-nonenoylglycine; 8-nonenoylglycine; N-heptanoyl-homoserine lactone	C11H19NO3	N-Heptanoyl-DL-homoserine lacton; N-Heptanoyl-L-homoserine lacton	213.136	-0.028151	0.93641	C10H19N3O2	Guanadrel Sulfate; L-N5-(1-Imino-3-pentenyl) ornithine	213.148	52.6752	0
199.1208@10.886	10.886	199.121	Negative	HMDB0094801			2-octenoylglycine; 4-octenoylglycine; 3-octenoylglycine; 5-octenoylglycine; 6-octenoylglycine; 7-octenoylglycine	C10H17NO3	Ecgonine methyl ester; N-Hexanoyl-DL-homoserine lactone; N-Hexanoyl-L-homoserine lactone; Neotussilagine	199.121	0.215949	0.93641	C12H13N3	Pyrimethanil	199.111	-49.4825	0
331.2358@12.767	12.767	331.236	Negative	HMDB0061636			3-hydroxydecanoyl carnitine	C17H33NO5	3-hydroxydecanoyl carnitine	331.236	0.220387	0.93641	C20H29NO3	2-[Octahydro-4,7-dimethyl-1-oxocyclopenta[c]pyran-3-yl]nepetalactam	331.215	-63.568	0
359.2671@16.007	16.007	359.267	Negative	HMDB0061638			3-hydroxydodecanoyl carnitine; 2-Hydroxylauroylcarnitine	C19H37NO5	2-Hydroxylauroylcarnitine; 3-hydroxydodecanoyl carnitine	359.267	0.203191	0.93641	C24H41NO	(+)N-(1S-methyl-propyl) arachidonoyl amine; (-)N-(1R-methyl-propyl) arachidonoyl amine; 5-Decanoyl-2-nonylpyridine; N,N-diethyl arachidonoyl amine; N-butyl arachidonoyl amine; N-isopropyl alpha-methylarachidonoyl amine; N-propyl alpha-methyl arachidonoyl amine; N-tert-butyl arachidonoyl amine	359.319	143.943	0
296.2352@18.879	18.879	296.235	Negative	HMDB0010223			9-HODE; 12,13-EpOME; 13-HODE; (9Z,_11E)-13-HODE; (10E,12Z)-9-HODE; 12-Hydroxy-8,10-octadecadienoic acid	C18H32O3	(+/-)-9(10)-Epoxy-12Z-octadecenoic acid; (Z)-13-Oxo-9-octadecenoic acid; 10-keto-12Z-octadecenoic acid; 10R-HODE; 10S-HODE; 12(13)-Epoxy-9Z-octadecenoic acid; 12,13-EODE; 12,13-EpOME; 12,13-EpOME(9); 12-Hydroxy-8,10-octadecadienoic acid; 12-OxoOME(10E); 12-OxoOME(10Z); 12-OxoOME(9E); 12-OxoOME(9Z); 12R-HODE; 12S,13R-EpOME; 13-HOD; 13-HODE; 13R-HODE; 13R-Hydroxy-9Z,11E-octadecadienoic acid; 13S-Hy…	296.235	-0.185663	0.93641	C21H28O	(11Z)-8,18-methano-retinal	296.214	-71.5141	0
392.2926@16.84	16.84	392.293	Negative	HMDB0000626			Deoxycholic acid (confirmed by MS2 standard)	C24H40O4	3-Ketopetromyzonol; 3a,12b-Dihydroxy-5b-cholanoic acid; 3a,7a-Dihydroxycholanoic acid; 3alpha,15alpha-dihydroxy-5beta-cholan-24-oic acid; 3b,12a-Dihydroxy-5a-cholanoic acid; 3b,12a-Dihydroxy-5b-cholanoic acid; 3b,12b-Dihydroxy-5b-cholanoic acid; 3b,7a-Dihydroxy-5b-cholanoic acid; 7a,12b-dihydroxy-5b-Cholan-24-oic acid; 7b,12a-Dihydroxycholanoic acid; Allochenodeoxycholic acid; Allodeoxycholic aci…	392.293	0.152947	0.93641	C28H40O	(22E, 24x)-Ergosta-4,6,8,22-tetraen-3-one	392.308	39.0423	0
286.0688@8.01	8.01	286.069	Negative	HMDB0059998			Diphenol glucuronide	C12H14O8	3'-Methoxyfukiic acid; Diphenol glucuronide; Uralenneoside	286.069	0.234209	0.93641	C7H15N2O8P	Glycineamideribotide	286.057	-42.6401	0
159.1259@9.555	9.555	159.126	Positive	HMDB0000991			DL-2-Aminooctanoic acid	C8H17NO2	DL-2-Aminocaprylic acid; DL-2-Aminooctanoic acid; Pregabalin	159.126	0.182246	0.93641	C8H17NS	(?)-2-Pentylthiazolidine	159.108	-111.421	0
294.1216@9.326	9.326	294.122	Positive	HMDB0029156			Glutamylphenylalanine; Tyrosyl-Hydroxyproline; Hydroxyprolyl-Tyrosine	C14H18N2O5	4'-tert-Butyl-2',6'-dimethyl-3',5'-dinitroacetophenone; Aspart; Aspartame; Glutamylphenylalanine; Hydroxyprolyl-Tyrosine; L-gamma-Glutamyl-beta-phenyl-beta-L-alanine; N-gamma-L-Glutamyl-L-phenylalanine; Tyrosyl-Hydroxyproline; gamma-Glutamylphenylalanine	294.122	-0.0951987	0.93641	C19H18O3	(E)-1-[4-Hydroxy-3-(3-methyl-1,3-butadienyl)phenyl]-2-(3,5-dihydroxyphenyl)ethylene; 1-Methoxy-4-[5-(4-methoxyphenoxy)-3-penten-1-ynyl]benzene	294.126	13.5794	0.490313
260.1372@9.018	9.018	260.137	Positive	HMDB0028928			Leucyl-Glutamate; Isoleucyl-Glutamate; Glutamylleucine; Glutamylisoleucine; gamma-Glutamylleucine; gamma-Glutamylisoleucine	C11H20N2O5	L-gamma-glutamyl-L-isoleucine ; L-gamma-glutamyl-L-leucine ; gamma-Glutamylleucine	260.137	0.0845708	0.93641	C16H20O3	10-Hydroxy-3-methoxy-1,3,5,7-cadinatetraen-9-one	260.141	15.5495	0.408006
481.3168@18.684	18.684	481.317	Negative	HMDB0011129			LysoPE(0:0/18:0); LysoPE(18:0/0:0); LysoPC(15:0)	C23H48NO7P	LysoPC(15:0); LysoPE(0:0/18:0); LysoPE(18:0/0:0); PC(14:0/O-1:0); PC(7:0/O-8:0)	481.317	0.0810277	0.93641	C23H48NO5PS	HEPC	481.299	-36.8115	0
187.1208@10.346	10.346	187.121	Negative	HMDB0013010			N-Heptanoylglycine	C9H17NO3	7-Keto-8-aminopelargonic acid; N-Heptanoylglycine; Polyethylene glycol	187.121	0.229798	0.93641	C11H13N3	4-Aminoantipyrin; 4-Aminoantipyrine; 4_Aminoantipyrine; Ampyron; Ampyrone; L-Tryptophanamid; L-Tryptophanamide	187.111	-52.6558	0
243.147@10.433	10.433	243.147	Negative	HMDB0002366			Tiglylcarnitine (same as POS)	C12H21NO4	Tiglylcarnitine	243.147	0.238539	0.93641	C14H17N3O	Frovatriptan	243.137	-40.4611	0
320.1471@9.973	9.973	320.147	Negative	HMDB0000901			Valproic acid glucuronide; Octanoylglucuronide	C14H24O8	Octanoylglucuronide; Valproic acid glucuronide	320.147	0.0562242	0.93641	C21H20O3	Hildgardtene	320.141	-18.2885	0.414447
126.0429@8.19	8.19	126.043	Positive					C5H6N2O2	1H-Imidazole-1-acetic acid; 4-Imidazoleacetic acid; 6-Methyluracil; Imidazoleacetic acid; Thymin; Thymine	126.043	0.214213	0.93641	C7H10S	2-Ethyl-5-methylthiophene; 2-Propylthiophene	126.05	58.8768	0
134.0943@8.943	8.943	134.094	Positive					C6H14O3	1,3-Propanediol, 2-ethyl-2-(hydroxymethyl)-; Diglyme; Polypropylene glycol (m w 1,200-3,000)	134.094	-0.0447446	0.93641	C8H10N2	2-Methyl-3-(1-propenyl)pyrazine; 2-Methyl-3-(2-propenyl)pyrazine; 2-Methyl-5-(1-propenyl)pyrazine; 2-Methyl-5-(2-propenyl)pyrazine; 2-Methyl-6-(1-propenyl)pyrazine; 2-Methyl-6-(2-propenyl)pyrazine; 2-Methylbenzamide oxi; 3,5-Dimethyl-2-vinylpyrazine; 3-Methylbenzamide oxi; 5,6,7,8-Tetrahydroquinoxaline; 6,7-Dihydro-2-methyl-5H-cyclopenta[b]pyrazine; 6,7-Dihydro-5-methyl-5H-cyclopenta[b]pyrazine	134.084	-73.8436	0
136.0385@7.676	7.676	136.038	Positive					C5H4N4O	Allopurinol; Hypoxanthine	136.039	0.0808595	0.93641	C5H12S2	1-Pentanesulfenothioic acid; Ethyl isopropyl disulfide; Ethyl propyl disulfide	136.038	-3.36669	0.92531
138.0681@9.497	9.497	138.068	Positive					C8H10O2	1,2-Dimethoxybenzene; 1,3-Dimethoxybenzene; 1,4-Dimethoxybenzene; 1-(2-Furanyl)-1-butanone; 1-(2-Furyl)butan-3-one; 2,6-Dimethyl-1,4-benzenediol; 2-Acetyl-3,5-dimethylfuran; 2-Methoxy-4-methylphenol; 2-Methoxy-5-methylphenol; 2-Methoxybenzyl alcohol; 2-Phenoxyethanol; 3-Acetyl-2,5-dimethylfuran; 3-Ethyl-1,2-benzenediol; 3-Methoxybenzyl alcohol; 4-Ethoxyphenol; 4-Ethyl-1,2-benzenediol; 4-Methoxybe…	138.068	-0.144856	0.93641	C7H10N2O	2-Ethoxy-3-methylpyrazine; 2-Ethoxy-5-methylpyrazine; 2-Ethoxy-6-methylpyrazine; 2-Methoxy-3,5-dimethylpyrimidine; 3-Ethyl-2-methoxypyrazine	138.079	81.2135	0
148.0524@7.829	7.829	148.052	Positive					C9H8O2	(E)-3-(2-Hydroxyphenyl)-2-propenal; (E)-3-(4-Hydroxyphenyl)-2-propenal; 1-Phenyl-1,2-propanedione; 3,4-Dihydro-2H-1-benzopyran-2-one; 3,4-Dihydrocoumarin; 4-Chromanon; Cinnamic acid; Di-2-furanylmethane; trans-Cinnamic acid	148.052	0.195877	0.93641	C6H12O2S	2,4,6-Trimethyl-1,3,5-dioxathiane; 3-(Methylthio)propyl acetate; 3-Mercapto-3-methylbutyl formate; Ethyl 3-(methylthio)propanoate; Ethyl 3-mercaptobutyrate; Methyl 2-(methylthio)butyrate; Methyl 3-(methylthio)butanoate; Methyl 4-(methylthio)butyrate; Methylthiomethyl butyrate; Propyl 2-mercaptopropionate	148.056	22.9648	0.0551315
150.0892@7.694	7.694	150.089	Positive					C6H14O4	Triethylene glycol	150.089	0.066627	0.93641	C8H10N2O	2-Acetyl-3,5-dimethylpyrazine; 2-Acetyl-3,6-dimethylpyrazine; 2-Acetyl-3-ethylpyrazine; 6-Methylnicotinamide; 7,8-Dihydro-3-methylpyrrolo[1,2-a]pyrimidin-2(6H)-one	150.079	-65.8742	0
181.1103@10.89	10.89	181.11	Positive					C10H15NO2	(R)-2-Nitro-p-mentha-1,5-diene; 2,5-Dimethyl-4-(1-pyrrolidinyl)-3(2H)-furanone; 2-(5-Methyl-2-furanyl)-3-piperidinol; 2-(Benzylmethylamino)ethanol N-oxide; 3,4-Dimethoxyphenylethylamine; 3-O-Methyl-a-methyldopamine; 5-(1-Pyrrolidinylmethyl)-2-furanmethanol; Benzeneethanamine, 3,4-dimethoxy-; Etilefrine; beta-O-Methylynephrine; cis-6-Nitro-p-mentha-1(7),2-diene	181.11	-0.115951	0.93641	C9H13N2O2	Pyridostigmine	181.098	-69.5543	0
182.1307@15.657	15.657	182.131	Positive					C11H18O2	(2E,6Z)-2,6-Nonadien-1-Yl acetate; (3E,6Z)-Nonadien-1-yl acetate; 10-Undecynoic acid; 2,2,7,7-Tetramethyl-1,6-dioxaspiro[4.4]non-3-ene; 4-Hydroxy-4-methyl-7-decenoic acid gamma-lactone; 5-Pentyl-3h-furan-2-one; 6-(3-Hexenyl)tetrahydro-2H-pyran-2-one; Allyl cyclohexylacetate; Bornyl formate; Ethyl octynecarboxylate; Linalyl formate; Methyl (2E,4Z)-decadienoate; Methyl 4,8-decadienoate; Methyl gera…	182.131	-0.109811	0.93641	C14H14	1,2-dihydrostilbene	182.11	-116.125	0
186.1045@15.665	15.665	186.105	Positive					C13H14O	(E)-2-Tridecene-4,6,8-triyn-1-ol; (all-E)-3,5,7-Tridecatriene-9,11-diyn-1-ol	186.104	-0.188066	0.93641	C10H18OS	8-Mercapto-p-menthan-3-one; cis- and trans-L-Mercapto-p-menthan-3-one	186.108	17.9254	0.294347
193.1103@7.582	7.582	193.11	Positive					C11H15NO2	(-)-Salsoline; (R)-1,2-dimethyl-5,6-dihydroxy-tetrahydroisoquinoline; (R)-N-Methylsalsolinol; (S)-N-Methylsalsolinol; 2,3,5-Trimethacarb; 2-Isopropylphenyl methylcarbamate; 2-Methylpropyl 2-aminobenzoate; 3,4,5-Trimethacarb; Butamben; Butyl 2-aminobenzoate; Ethyl N-ethylanthranilate; Isoprocarb; N,N-Diethyl-4-hydroxybenzamide; N-Methyl-3,4-methylenedioxyamphetamine	193.11	-0.108746	0.93641	C9H15N5	Minoxidil	193.133	116.229	0
199.1936@16.64	16.64	199.194	Positive					C12H25NO		199.194	0.0702834	0.93641	C10H21N3O	Diethylcarbamazine	199.168	-126.199	0
210.162@14.48	14.48	210.162	Positive					C13H22O2	2-Propenyl cyclohexanebutanoate; Artemisyl propionate; Cepanone; Citral propylene glycol acetal; Isobornyl propionate; Linalyl propionate; Methyl (2E,6Z)-dodecadienoate; Neryl propionate; Octahydro-2,5,5,8a-tetramethyl-7H-1-benzopyran-7-one; Propyl 2,4-decadienoate; Tsibulin 1; alpha-Terpineol propanoate	210.162	-0.0951647	0.93641	C9H18N6	Altretamine	210.159	-12.871	0.629805
227.2249@18.448	18.448	227.225	Positive					C14H29NO	Halaminol A	227.225	0.061613	0.93641	C16H21N	3-Hydroxymorphinan	227.167	-253.058	0
227.2249@18.822	18.822	227.225	Positive					C14H29NO	Halaminol A	227.225	0.061613	0.93641	C16H21N	3-Hydroxymorphinan	227.167	-253.058	0
234.162@17.919	17.919	234.162	Positive					C15H22O2	(1alpha,4beta,5beta)-4-Hydroxy-7(11),10(14)-guaiadien-8-one; (4alpha,5alpha)-11-Eremophilene-2,9-dione; (Z)-alpha-Bergamotenoic acid; 1,10-Epoxygermacrone; 1,13-Dihydroxy-herbertene; 12-Hydroxy-chiloscyphone; 2,7(14)-Illudadiene-10,15-diol; 2-Methyl-4-phenyl-2-butyl 2-methylpropanoate; 3,7-Bisaboladiene-2,8-dione; 3-Phenylpropyl hexanoate; 4,10-Longipinanedione; 4,6-Decadiyn-1-ol isovalerate; 4-M…	234.162	-0.085411	0.93641	C14H22N2O	5-Methyl-2,5-di-1-pyrrolidinyl-2-cyclopenten-1-one; Lidocaine	234.173	47.8857	0
295.2511@14.091	14.091	295.251	Positive					C18H33NO2	(4E,8E,10E-d18:3)sphingosine	295.251	0.0982215	0.93641	C21H29N	.alpha.-Methadol; Biperiden	295.23	-71.468	0
367.2723@13.358	13.358	367.272	Positive					C21H37NO4	3, 5-Tetradecadiencarnitine	367.272	-0.111634	0.93641	C17H38NO5P	C17 Sphinganine-1-phosphate	367.249	-64.0887	0
477.3219@17.504	17.504	477.322	Positive					C24H48NO6P	PE(P-19:1(12Z)/0:0)	477.322	0.0565656	0.93641	C21H43N5O7	Gentamicin	477.316	-11.839	0.669957
118.063@8.382	8.382	118.063	Negative					C5H10O3	2-Ethylhydracrylic acid; 2-Hydroxy-2-methylbutyric acid; 2-Hydroxy-3-methylbutyric acid; 2-Hydroxyvaleric acid; 2-Methyl-3-hydroxybutyric acid; 3-Hydroxy-2-methyl-[R-(R,S)]-butanoic acid; 3-Hydroxy-2-methyl-[S-(R,R)]-butanoic acid; 3-Hydroxyisovaleric acid; 3-Hydroxyvaleric acid; 4-Hydroxyisovaleric acid; 4-hydroxy-valeric acid; 5-hydroxy valeric acid; DL-2-Hydroxyvaleric acid; Diethyl carbonate;…	118.063	-0.0508203	0.93641	C7H6N2	1,3-Dihydrobenzimidazol-2-on; 2-Cyano-3-methylpyridine; 3-Aminobenzonitril; 5H-Cyclopentapyrazine; 7-Azaindol; 7-Azaindolizine; Benzimidazol; Benzimidazole	118.053	-83.8705	0
131.0946@3.607	3.607	131.095	Negative					C6H13NO2	(?)-erythro-Isoleucine; 3-Aminocaproic acid; 6-Aminocaproic acid; 6-Aminohexanoic acid; 6-Deoxyfagomine; Aminocaproic acid; Beta-Leucine; D-Alloisoleucine; D-Leucine; Isoleucine; L-Alloisoleucine; L-Isoleucine; L-Leucine; L-Norleucine; L-beta-Homovaline; N-(2-Hydroxyethyl)-morpholine; N-methylvaline; Norleucine	131.095	0.221214	0.93641	C5H13N3O	N-Carbamoylputrescine	131.106	85.9074	0
184.1099@13.53	13.53	184.11	Negative					C10H16O3	(1'R)-Nepetalic acid; (3R)-3-isopropenyl-6-oxoheptanoic acid; (3S)-3-isopropenyl-6-oxoheptanoic acid; (4S,8R)-8,9-Dihydroxy-p-menth-1(6)-en-2-one; (E)-10-Oxo-8-decenoic acid; (S)-Oleuropeic acid; 1-Acetylcyclohexyl acetate	184.11	0.238988	0.93641	C12H12N2	1,2-Benzenediamine, N-phenyl-; 1,4-Benzenediamine, N-phenyl-; 4-(4-Aminophenoxy)aniline; Benzidine; Harmalan; Harmalol	184.1	-53.5115	0
191.0582@10.409	10.409	191.058	Negative					C10H9NO3	1H-Indole-3-acetic acid, 5-hydroxy-; 5-Hydroxyindole-3-acetic acid; 5-Hydroxyindoleacetic acid; 5-Phenyl-1,3-oxazinane-2,4-dione; xi-2,3-Dihydro-2-oxo-1H-indole-3-acetic acid	191.058	0.225062	0.93641	C7H13NO3S	2-Acetylamino-3-mercapto-3-methylbutyric acid; L-Methionine, N-acetyl-; N-Acetyl-L-methionine	191.062	17.8689	0.294347
192.115@15.008	15.008	192.115	Negative					C12H16O2	1-Ethoxy-2-methoxy-4-(1-propenyl)benzene; 1-Phenylethyl butyrate; 1-Phenylethyl isobutyrate; 11,12,13-Trinor-1(10)-spirovetivene-2,7-dione; 11,12,13-Trinor-1,3,5-bisabolatrien-10-oic acid; 2-(2-Hydroxy-4-methylphenyl)-3-pentanone; 2-Benzyl-4,5-dimethyl-1,3-dioxolane; 2-Ethoxy-1-methoxy-4-(1-propenyl)benzene; 2-Methyl-1-phenyl-2-propanyl acetate; 2-Methylpropyl phenylacetate; 2-Phenylethyl 2-methy…	192.115	0.156156	0.93641	C11H16N2O	Tocainide	192.126	58.6263	0
192.115@15.61	15.61	192.115	Negative					C12H16O2	1-Ethoxy-2-methoxy-4-(1-propenyl)benzene; 1-Phenylethyl butyrate; 1-Phenylethyl isobutyrate; 11,12,13-Trinor-1(10)-spirovetivene-2,7-dione; 11,12,13-Trinor-1,3,5-bisabolatrien-10-oic acid; 2-(2-Hydroxy-4-methylphenyl)-3-pentanone; 2-Benzyl-4,5-dimethyl-1,3-dioxolane; 2-Ethoxy-1-methoxy-4-(1-propenyl)benzene; 2-Methyl-1-phenyl-2-propanyl acetate; 2-Methylpropyl phenylacetate; 2-Phenylethyl 2-methy…	192.115	0.156156	0.93641	C11H16N2O	Tocainide	192.126	58.6263	0
195.0895@16.263	16.263	195.089	Negative					C10H13NO3	.alpha.-Methyl-L-tyrosine; 2-Phenyl-1,3-propanediol monocarbamate; DL-.alpha.-Methyl-m-tyrosine; L-Serine, O-(phenylmethyl)-; L-beta-Homotyrosine; Metyrosine; N-Acetyldopamine; N-Hydroxy-3,4-methylenedioxyamphetamine; N-methyl-4,6,7-trihydroxy-1,2,3,4-tetrahydroisoquinoline; O-Benzyl-D-serine; Tyrosine methylester	195.09	0.220412	0.93641	C11H14ClN	4-(4-Chlorophenyl)-4-hydroxypiperidin; 4-(4-Chlorophenyl)-4-hydroxypiperidine; Propachlor	195.081	-41.1247	0
198.0503@10.394	10.394	198.05	Negative					C13H10S	4-Methyldibenzothiophene	198.05	0.106034	0.93641	C9H10O5	3,4-O-Dimethylgallic acid; 3-(3,4-Dihydroxyphenyl)lactic acid; 3-Hydroxy-4-methoxymandelate; DL-4-Hydroxy-3-methoxymandelic acid; Ethyl gallate; Mandelic acid, 4-hydroxy-3-methoxy-; Syringic acid; Vanillylmandelic acid	198.053	12.7392	0.535162
205.0739@11.238	11.238	205.074	Negative					C11H11NO3	3-Indolehydracrylic acid; 5-Methoxyindoleacetate; Cinnamoylglycine; DL-Indole-3-lactic acid; Edulitine; Indolelactic acid; Methoxyindoleacetic acid; Methyl 1-methoxy-1H-indole-3-carboxylate	205.074	-0.034134	0.93641	C10H11N3O2	2-((3-Cyano-4,6-dimethyl-2-pyridinyl)oxy)acetamid	205.085	54.7461	0
208.1463@15.482	15.482	208.146	Negative					C13H20O2	(3R,8E)-3-Hydroxy-5,8-megastigmadien-7-one; (5R,6S)-5,6-Epoxy-7-megastigmen-9-one; (5alpha,8beta,9beta)-5,9-Epoxy-3,6-megastigmadien-8-ol; (S,E)-Lyratol propanoate; 2,2,6,7-Tetramethylbicyclo[4.3.0]nona-1(9),4-diene-7,8-diol; 2,3,5,6,8,8a-Hexahydro-2,5,5,8a-tetramethyl-7H-1-benzopyran-7-one; 3-Hydroxy-beta-ionone; 5,9:6,9-Diepoxy-3-megastigmene; 5,9:6,9-Diepoxy-4-megastigmene; Acetal R; Carvyl pr…	208.146	0.144129	0.93641	C16H16	1,2-Diphenylcyclobutane; 2,4-Diphenyl-1-butene	208.125	-101.366	0
213.1365@11.925	11.925	213.137	Negative					C11H19NO3	N-Heptanoyl-DL-homoserine lacton; N-Heptanoyl-L-homoserine lacton	213.136	-0.028151	0.93641	C10H19N3O2	Guanadrel Sulfate; L-N5-(1-Imino-3-pentenyl) ornithine	213.148	52.6752	0
239.1521@14.315	14.315	239.152	Negative					C13H21NO3	3alpha-Tigloyloxytropane N-oxide; Albuterol; Isoetharin; Isoetharine; Moprolol; Petasinine; Salbutamol	239.152	0.183983	0.93641	C17H21N	Atomoxetine; Benadryl; Benzphetamin; Benzphetamine; Diphenhydramine; Phenyltoloxamin; Tofenacin	239.167	63.976	0
244.1674@14.724	14.724	244.167	Negative					C13H24O4	(?)-1,4-Nonanediol diacetate; 1,11-Undecanedicarboxylic acid; Menthyl ethylene glycol carbonate	244.167	0.241637	0.93641	C14H20N4	Imolamine	244.169	5.71739	0.863007
250.1205@14.886	14.886	250.12	Negative					C14H18O4	.delta.-CEHC; 1,2-Benzenedicarboxylic acid, bis(1-methylethyl) ester; 1,2-Benzenedicarboxylic acid, dipropyl ester; 3,4-Dihydro-6-hydroxy-2,5,7,8-tetramethyl-2H-1-benzopyran-2-carboxylic acid; Coenzyme Q1; Helinorbisabone; Trolox; Ubiquinone-1	250.121	0.0359827	0.93641	C15H19ClO	Pterosin H	250.112	-32.2125	0.108902
252.0998@14.555	14.555	252.1	Negative					C13H16O5	1-(2,4,6-Trimethoxyphenyl)-1,3-butanedione; Methyl 3,4,5-trimethoxycinnamate; Trinexapac-ethyl	252.1	-0.103134	0.93641	C8H16N2O7	Cycasin	252.096	-16.0611	0.489362
254.1882@17.199	17.199	254.188	Negative					C15H26O3	(3beta,9beta)-7-Drimene-3,11,12-triol; 5-Acetoxydihydrotheaespirane; 7-Drimene-11,12,14-triol; 8-Hydroxy-4(6)-lactarene-5,14-diol; Kessyl glycol; Lubiminol	254.188	-0.0196705	0.93641	C17H22N2	Doxylamin; Doxylamine	254.178	-38.9554	0
277.1678@19.023	19.023	277.168	Negative					C16H23NO3	1'-Hydroxybufuralol; Dinorcapsaicin	277.168	-0.0216475	0.93641	C13H25O6	3-Oxodecanoic acid glycerides	277.165	-9.69088	0.76977
283.0916@7.653	7.653	283.092	Negative					C10H13N5O5	8-Hydroxy-2'-deoxyguanosine; 8-Hydroxy-deoxyguanosine; Guanosine	283.092	0.243737	0.93641	C16H14ClN3	Chlordiazepoxid	283.088	-14.0414	0.57266
294.1216@9.324	9.324	294.122	Negative					C14H18N2O5	4'-tert-Butyl-2',6'-dimethyl-3',5'-dinitroacetophenone; Aspart; Aspartame; Glutamylphenylalanine; Hydroxyprolyl-Tyrosine; L-gamma-Glutamyl-beta-phenyl-beta-L-alanine; N-gamma-L-Glutamyl-L-phenylalanine; Tyrosyl-Hydroxyproline; gamma-Glutamylphenylalanine	294.122	-0.0951987	0.93641	C19H18O3	(E)-1-[4-Hydroxy-3-(3-methyl-1,3-butadienyl)phenyl]-2-(3,5-dihydroxyphenyl)ethylene; 1-Methoxy-4-[5-(4-methoxyphenoxy)-3-penten-1-ynyl]benzene	294.126	13.5794	0.490313
294.1831@16.211	16.211	294.183	Negative					C17H26O4	Embelin; Gingerol; Myrsinone; Nordihydrocapsiate; Phytuberin; Tanacetol A; [6]-Gingerol	294.183	0.0305932	0.93641	C19H22N2O	(R)-Rhazinilam; Cinchonidine	294.173	-33.6083	0.0458887
312.23@15.984	15.984	312.23	Negative					C18H32O4	(?)-(E)-13-Hydroxy-10-oxo-11-octadecenoic acid; 10-HpODE; 10R-HpODE; 10S-HpODE; 11S-HpODE; 12,13-DiHODE; 12-HpODE; 13(S)-HpOD; 13-HPODE; 13-Hydroperoxy-9Z,11E-octadecadienoic acid; 13-L-Hydroperoxylinoleic acid; 13S-HpODE; 14-HpODE; 15,16-DiHODE; 5S,8R-DiHODE; 7S,8S-DiHODE; 8(R)-Hydroperoxylinoleic acid; 8,13-DiHODE; 8-HpODE; 8R,11S-DiHODE; 9(S)-HPODE; 9(S)-HpOD; 9,10-DiHODE; 9,14-DiHODE; 9-HPODE…	312.23	0.192166	0.93641	C21H28O2	16,17-didehydroprogesterone; 16-Dehydroprogesterone; Delta(1)-progesterone; Dydrogesterone; Ethisteron; Ethisterone; Levonorgestrel; Norgestrel; Pregna-4,16-diene-3,20-dion; Tetrahydrogestrinone; Tibolon; cis-Guggulsteron; pregna-4,9(11)-diene-3,20-dione	312.209	-67.4823	0
316.2613@16.675	16.675	316.261	Negative					C18H36O4	(+)-15,16-Dihydroxyoctadecanoic acid; (9S,10S)-9,10-dihydroxyoctadecanoate; (9S,10S)-9,10-dihydroxyoctadecanoic acid; 10,11-dihydroxy stearic acid; 11,12-dihydroxy stearic acid; 12,13-dihydroxy stearic acid; 2,3-dihydroxy stearic acid; 5,6-dihydroxy stearic acid; 6,7-dihydroxy stearic acid; 7,8-dihydroxy stearic acid; 8,9-dihydroxy stearic acid; 9,10-dihydroxy stearic acid; 9,12-dihydroxy stearic…	316.261	0.189717	0.93641	C18H36O2S		316.244	-55.9569	0
334.2274@19.197	19.197	334.227	Negative					C18H35ClO3		334.227	0.221406	0.93641	C20H30O4	(-)-8,16-Dihydroxy-19-serrulatanoic acid; (-)-Cassaic acid; (-)-Leucothol C; (ent-16betaOH)-16,17-Dihydroxy-9(11)-kauren-19-oic acid; (ent-6alpha,7alpha)-6,7-Dihydroxy-16-kauren-19-oic acid; 1,2-Benzenedicarboxylic acid, dihexyl ester; 11,18-di-HEPE; 11-Oxo-15S-hydroxy-5Z,9,12E-prostatrienoic acid; 11-Oxo-15S-hydroxy-5Z,9,13E-prostatrienoic acid; 12(S)-HpEP; 12,18-di-HEPE; 12-J2-IsoP; 12-Keto-leu…	334.214	-38.8687	0
357.194@19.19	19.19	357.194	Negative					C21H27NO4	(S)-Laudanosine; 5-hydroxypropafenone; Laudanosine; N-(-)-Jasmonoyl-(S)-phenylalanine; Nalbuphine	357.194	0.0223968	0.93641	C15H27N5O5	trans-Epoxysuccinyl-L-leucylamido(4-guanidino)butan	357.201	20.2131	0.199843
421.0452@15.383	15.383	421.045	Negative					C16H12ClF4N3O4	Flumetralin	421.045	0.111627	0.93641	C15H14F3N3O4S2	Bendroflumethiazid; Bendroflumethiazide	421.038	-17.6181	0.444831
430.09@10.264	10.264	430.09	Negative					C21H18O10	Chrysin 7-glucuronide; Coumestrin; Coumestrol 3-O-glucoside; Daidzein 4'-O-glucuronide; Daidzein 7-O-glucuronide; Derhamnosylmaysin	430.09	-0.00697528	0.93641	C22H20Cl2N2O3	Benzofenap	430.085	-11.3976	0.688723
458.2516@14.299	14.299	458.252	Negative					C23H38O9	[6]-Gingerdiol 4'-O-beta-D-glucopyranoside; [6]-Gingerdiol 5-O-beta-D-glucopyranoside	458.252	-0.0370975	0.93641	C28H31FN4O	Astemizole	458.248	-7.44133	0.852342
476.3138@17.846	17.846	476.314	Negative					C28H44O6	(-)-Asbestinine 2; Polyporusterone B; Polyporusterone C	476.314	-0.023094	0.93641	C32H44O3	(20R)-1alpha,25-dihydroxy-20-phenyl-16,17-didehydro-21-norvitamin D3 / (20R)-1alpha,25-dihydroxy-20-phenyl-16,17-didehydro-21-norcholecalciferol; (20S)-1alpha,25-dihydroxy-20-phenyl-16,17-didehydro-21-norvitamin D3 / (20S)-1alpha,25-dihydroxy-20-phenyl-16,17-didehydro-21-norcholecalciferol	476.329	32.0083	0
513.2759@13.153	13.153	513.276	Negative					C26H43NO7S	Sulfolithocholylglycine	513.276	0.239637	0.93641	C29H31N5O4	ZM 447439	513.238	-74.609	0
513.276@13.803	13.803	513.276	Negative					C26H43NO7S	Sulfolithocholylglycine	513.276	0.0448102	0.93641	C29H31N5O4	ZM 447439	513.238	-74.8038	0
581.3692@18.767	18.767	581.369	Negative					C28H56NO9P	PS(22:0/0:0)	581.369	0.123846	0.93641	C21H39N7O12	Streptomycin	581.266	-178.08	0
652.3511@16.722	16.722	652.351	Negative					C40H48N2O6	Metocurine	652.351	0.21001	0.93641	C34H52O12	Uzarigenin 3-[xylosyl-(1->2)-rhamnoside]	652.346	-8.00642	0.838222
676.367@19.36	19.36	676.367	Negative					C33H56O14	(S)-Nerolidol 3-O-[a-L-Rhamnopyranosyl-(1->4)-a-L-rhamnopyranosyl-(1->2)-b-D-glucopyranoside]; (S)-Nerolidol 3-O-[a-L-rhamnopyranosyl-(1->4)-a-L-rhamnopyranosyl-(1->6)-b-D-glucopyranoside]; Gingerglycolipid A	676.367	0.0103494	0.93641	C36H52O12	Cucurbitacin I 2-glucoside	676.346	-31.2301	0.162539
187.1575@11.285	11.285	187.157	Positive	74856 (Metlin)			[FA amino(10:0)] 2-amino-decanoic acid; [FA amino(10:0)] 3S-aminodecanoic acid; [FA amino(10:0)] 9-amino-decanoic acid; [FA amino(10:0)] 10-amino-decanoic acid; n-Decanohydroxamic acid	C10H21NO2	Isoleucine, butyl ester; Leucine, butyl ester; Norleucine, butyl ester; n-decanohydroxamic acid	187.157	-1.44798	0.936259	C9H21N3O	N(8)-Acetylspermidinium; N1-Acetylspermidine; N8-Acetylspermidine	187.168	58.571	0
268.2042@17.649	17.649	268.204	Negative	LMFA02010014			[FA oxo(5:2/5:0/6:0)] (1R,2R)-3-oxo-2-pentyl-cyclopentanehexanoic acid; [FA oxo(5:2/5:0/6:0)] (1S,2S)-3-oxo-2-pentyl-cyclopentanehexanoic acid	C16H28O3		268.204	-1.31989	0.936259	C20H28	Retinal, 9-cis-; all trans-Retinal	268.219	55.5547	0
277.2409@16.73	16.73	277.241	Positive	LMSP01080035			[SP (4:0)] 1-deoxy-sphinga-6Z,9Z,12Z,15Z-tetraenine; [SP (4:0)] 1-deoxy-sphinga-5E,9Z,12Z,15Z-tetraenine	C18H31NO	Crucigasterin 277; Obscuraminol A	277.241	-1.21194	0.936259	C19H35N	Perhexiline	277.277	130.031	0
443.3617@15.492	15.492	443.362	Positive	HMDB0013154			12-Hydroxy-12-octadecanoylcarnitine	C25H49NO5	12-Hydroxy-12-octadecanoylcarnitine	443.361	-1.41194	0.936259	C27H41NO4	Bimatoprost diethylamid	443.304	-131.137	0
257.163@8.474	8.474	257.163	Positive	HMDB0013161			2-Hexenoylcarnitine	C13H23NO4	2-Hexenoylcarnitine	257.163	-1.13547	0.936259	C17H23NO	3-Methoxymorphinan; Dextrorphan; Levorphanol	257.178	58.1888	0
218.1157@8.515	8.515	218.116	Positive	HMDB0000424			2-Hydroxydecanedioic acid; 3-Hydroxysebacic acid; 5-Hydroxysebacate	C10H18O5	2-Hydroxydecanedioic acid; 3-Hydroxysebacic acid	218.115	-1.26538	0.936259	C12H14N2O2	Abrine; L-beta-Homotryptophan; Mephenytoin; N-Acetyl-5-hydroxytryptamine; N-Acetylserotonin; Primidone	218.106	-46.6358	0
519.3332@16.94	16.94	519.333	Positive	HMDB0062711			2-linoleoyl-sn-glycero-3-phosphocholine; LysoPC(18:2(9Z,12Z))	C26H50NO7P	LysoPC(18:2(9Z,12Z)); PC(18:2(2E,4E)/0:0)	519.332	-1.36906	0.936259	C27H54NO6P	PC(P-19:1(12Z)/0:0)	519.369	68.6977	0
199.1211@10.804	10.804	199.121	Positive	HMDB0094801			2-octenoylglycine; 4-octenoylglycine; 3-octenoylglycine; 5-octenoylglycine; 6-octenoylglycine; 7-octenoylglycine	C10H17NO3	Ecgonine methyl ester; N-Hexanoyl-DL-homoserine lactone; N-Hexanoyl-L-homoserine lactone; Neotussilagine	199.121	-1.29067	0.936259	C12H13N3	Pyrimethanil	199.111	-50.9891	0
214.1572@15.457	15.457	214.157	Negative	HMDB0010727			3-Oxododecanoic acid	C12H22O3	3-Oxododecanoic acid; 4-Acetoxy-2-hexyltetrahydrofuran; 4-keto lauric acid; 9-keto lauric acid	214.157	-1.42419	0.936259	C14H18N2	Propyphenazon	214.147	-47.6379	0
329.257@12.506	12.506	329.257	Positive	HMDB0006202			4,8 Dimethylnonanoyl carnitine; Undecanoylcarnitine	C18H35NO4	4,8 Dimethylnonanoyl carnitine; Undecanoylcarnitine; Undecylcarnitin	329.257	-1.18752	0.936259	C19H39NO3	Dihydroceramide; Palmitoyl Serinol ; Palmitoylserinol; Penaresidin A; Penaresidin B	329.293	109.319	0
254.0582@12.298	12.298	254.058	Positive	HMDB0004195			5-L-Glutamyl-taurine	C15H10O4	(Z)-4',6-Dihydroxyaurone; 2',3'-Dihydroxyflavon; 2',4'-Dihydroxyflavon; 3',4'-Dihydroxyflavon; 3',5'-Dihydroxyflavon; 3,2'-Dihydroxyflavon; 3,3'-Dihydroxyflavon; 3,4'-Dihydroxyflavon; 3,5-Dihydroxyflavon; 3,6-Dihydroxyflavon; 3,7-Dihydroxyflavon; 5,2'-Dihydroxyflavon; 5,3'-Dihydroxyflavon; 5,4'-Dihydroxyflavon; 5,6-Dihydroxyflavon; 5,7-Dihydroxyflavone; 5,7-Dihydroxyisoflavone; 6,2'-Dihydroxyflav…	254.058	-1.14541	0.936259	C7H14N2O6S	5-L-Glutamyl-taurine	254.057	-3.71175	0.921158
297.0899@8.702	8.702	297.09	Positive	HMDB0001173			5'-Methylthioadenosine	C11H15N5O3S	5'-Methylthioadenosine; 5'-S-Methylthioadenosine; Adenosine, 5'-S-methyl-5'-thio-	297.09	-1.14443	0.936259	C16H15N3OS	L-Menthone 1,2-glycerol ketal; N-(4-Acetyl-5-phenyl-4,5-dihydro-1,3,4-thiadiazol-2-yl)-N-phenylamin	297.094	12.3969	0.557987
262.23@17.259	17.259	262.23	Positive				6,10,14-Trimethyl-5,9,13-pentadecatrien-2-one	C18H30O	2-(5,8-Tetradecadienyl)cyclobutanone; 5-(1-hydroxypropan-2-yl)isolongifol-4-ene; 5-(1-hydroxypropan-2-yl)isolongifol-5-ene; 5-(2-methoxyethyl)isolongifol-5-ene; 6,10,14-Trimethyl-5,9,13-pentadecatrien-2-one	262.23	-1.27369	0.936259	C10H26N6O2	Spermine NONOat	262.212	-69.6945	0
315.2777@15.332	15.332	315.278	Positive	HMDB0038057			Dehydrophytosphingosine	C18H37NO3	4-hydroxy-8cis-sphingenine; 6-hydroxysphingosine; Dehydrophytosphingosine	315.277	-1.12916	0.936259	C17H33NO4	Decanoylcarnitine	315.241	-116.535	0
343.2727@13.74	13.74	343.273	Positive	HMDB0002250			Dodecanoylcarnitine	C19H37NO4	Dodecanoylcarnitine; Lauroyl L-carnitin; N-palmitoyl serine	343.272	-1.28469	0.936259	C22H33NO2	Atisin; Atisine	343.251	-62.8393	0
252.1212@8.923	8.923	252.121	Negative	HMDB0028893			Histidinyl-Proline; Prolyl-Histidine	C10H20O7	2,3-Butanediol glucoside	252.121	-1.178	0.936259	C11H16N4O3	Histidinyl-Proline; Prolyl-Histidine	252.122	4.125	0.902322
517.3175@16.314	16.314	517.317	Positive	HMDB0010388			LysoPC(18:3(6Z,9Z,12Z)); LysoPC(18:3(9Z,12Z,15Z))	C26H48NO7P	LysoPC(18:3(6Z,9Z,12Z)); LysoPC(18:3(9Z,12Z,15Z)); PC(18:3(6Z,9Z,12Z)/0:0)	517.317	-1.27775	0.936259	C30H47NO4S	Retapamulin	517.323	9.81989	0.69567
517.3176@16.177	16.177	517.318	Positive	HMDB0010387			LysoPC(18:3(6Z,9Z,12Z)); LysoPC(18:3(9Z,12Z,15Z))	C26H48NO7P	LysoPC(18:3(6Z,9Z,12Z)); LysoPC(18:3(9Z,12Z,15Z)); PC(18:3(6Z,9Z,12Z)/0:0)	517.317	-1.47105	0.936259	C30H47NO4S	Retapamulin	517.323	9.62658	0.69567
547.3644@18.406	18.406	547.364	Positive	HMDB0010392			LysoPC(20:2(11Z,14Z))	C28H54NO7P	LysoPC(20:2(11Z,14Z)); PC(20:2(11Z,14Z)/0:0); PC(O-18:2(9Z,12Z)/2:0)	547.364	-1.11443	0.936259	C26H46NO9P	PS(20:3(8Z,11Z,14Z)/0:0)	547.291	-134.057	0
541.3175@16.231	16.231	541.317	Positive	HMDB0010397			LysoPC(20:5(5Z,8Z,11Z,14Z,17Z))	C28H48NO7P	LysoPC(20:5(5Z,8Z,11Z,14Z,17Z))	541.317	-1.22109	0.936259	C24H47NO10S	Psychosine sulfate; psychosine sulfate	541.292	-46.9835	0
571.3644@18.136	18.136	571.364	Positive	HMDB0010401			LysoPC(22:4(7Z,10Z,13Z,16Z))	C30H54NO7P	LysoPC(22:4(7Z,10Z,13Z,16Z)); PC(22:4(7Z,10Z,13Z,16Z)/0:0)	571.364	-1.06762	0.936259	C26H37N9O6	Kinetensin 4-7	571.287	-136.025	0
569.3489@17.706	17.706	569.349	Positive	HMDB0010402			LysoPC(22:5(4Z,7Z,10Z,13Z,16Z)); LysoPC(22:5(7Z,10Z,13Z,16Z,19Z))	C30H52NO7P	LysoPC(22:5(4Z,7Z,10Z,13Z,16Z)); LysoPC(22:5(7Z,10Z,13Z,16Z,19Z))	569.348	-1.33486	0.936259	C37H47NO4	Janthitrem C	569.351	2.82604	0.920761
569.3489@17.304	17.304	569.349	Positive	HMDB0010403			LysoPC(22:5(7Z,10Z,13Z,16Z,19Z)); LysoPC(22:5(4Z,7Z,10Z,13Z,16Z))	C30H52NO7P	LysoPC(22:5(4Z,7Z,10Z,13Z,16Z)); LysoPC(22:5(7Z,10Z,13Z,16Z,19Z))	569.348	-1.33486	0.936259	C37H47NO4	Janthitrem C	569.351	2.82604	0.920761
525.2861@16.643	16.643	525.286	Negative	HMDB0011496			LysoPE(0:0/22:6(4Z,7Z,10Z,13Z,16Z,19Z)); LysoPE(22:6(4Z,7Z,10Z,13Z,16Z,19Z)/0:0)	C27H44NO7P	LysoPE(0:0/22:6(4Z,7Z,10Z,13Z,16Z,19Z)); LysoPE(22:6(4Z,7Z,10Z,13Z,16Z,19Z)/0:0); PE(22:6(4Z,7Z,10Z,13Z,16Z,19Z)/0:0)	525.286	-1.06799	0.936259	C24H48NO9P	1-Octadecanoyl-sn-glycero-3-phosphoserin; PS(18:0/0:0)	525.307	39.1634	0
479.3018@17.796	17.796	479.302	Negative	HMDB0011506			LysoPE(18:1(9Z)/0:0); LysoPE(18:1(11Z)/0:0); LysoPE(0:0/18:1(9Z)); LysoPE(0:0/18:1(11Z))	C23H46NO7P	LysoPE(0:0/18:1(11Z)); LysoPE(0:0/18:1(9Z)); LysoPE(18:1(11Z)/0:0); LysoPE(18:1(9Z)/0:0); PC(15:1(9Z)/0:0)	479.301	-1.27477	0.936259	C29H37NO5	Cytochalasin B; PC-M5'	479.267	-72.2447	0
475.2705@16.223	16.223	475.271	Negative	HMDB0011508			LysoPE(18:3(6Z,9Z,12Z)/0:0); LysoPE(18:3(9Z,12Z,15Z)/0:0); LysoPE(0:0/18:3(6Z,9Z,12Z)); LysoPE(0:0/18:3(9Z,12Z,15Z))	C23H42NO7P	LysoPE(0:0/18:3(6Z,9Z,12Z)); LysoPE(0:0/18:3(9Z,12Z,15Z)); LysoPE(18:3(6Z,9Z,12Z)/0:0); LysoPE(18:3(9Z,12Z,15Z)/0:0); PE(18:3(6Z,9Z,12Z)/0:0); PE(18:3(9Z,12Z,15Z)/0:0)	475.27	-1.28558	0.936259	C27H41NO6	Hydrocortamate	475.293	48.1578	0
505.3175@16.929	16.929	505.317	Negative	HMDB0011513			LysoPE(20:2(11Z,14Z)/0:0); LysoPE(0:0/20:2(11Z,14Z))	C25H48NO7P	LysoPE(0:0/20:2(11Z,14Z)); LysoPE(20:2(11Z,14Z)/0:0); PC(17:2(9Z,12Z)/0:0); PE(20:2(11Z,14Z)/0:0)	505.317	-1.30809	0.936259	C26H52NO6P	CerP(d18:1/8:0); LysoPC(P-18:1(9Z))	505.353	70.6981	0
229.1681@12.702	12.702	229.168	Positive	HMDB0013267			N-Decanoylglycine	C12H23NO3	N-Decanoylglycine	229.168	-1.33526	0.936259	C16H23N	PCP Morpholine Analog	229.183	65.2316	0
187.1211@10.353	10.353	187.121	Positive	HMDB0013010			N-Heptanoylglycine	C9H17NO3	7-Keto-8-aminopelargonic acid; N-Heptanoylglycine; Polyethylene glycol	187.121	-1.37344	0.936259	C11H13N3	4-Aminoantipyrin; 4-Aminoantipyrine; 4_Aminoantipyrine; Ampyron; Ampyrone; L-Tryptophanamid; L-Tryptophanamide	187.111	-54.259	0
297.2671@15.519	15.519	297.267	Positive	HMDB0013648			Palmitoleoyl Ethanolamide	C18H35NO2	(4E,8E,d18:2) sphingosine; (4E,8Z,d18:2) sphingosine; 3-ketosphingosine; 4E,14Z-Sphingadiene; Lepadin D; Palmitoleoyl Ethanolamide; Palmitoleoyl ethanolamide; Palmitoleoyl-EA; Spiroxamine	297.267	-1.07984	0.936259	C19H37O2	17-Methylstearate	297.279	41.2256	0
334.0991@13.179	13.179	334.099	Positive	HMDB0015186			Penicillin G	C16H18N2O4S	Benzylpenicillin; Penicillin G	334.099	-1.11344	0.936259	C12H18N2O9	(S)-a-Amino-2,5-dihydro-5-oxo-4-isoxazolepropanoic acid N2-glucoside	334.101	6.37535	0.834479
352.1097@11.542	11.542	352.11	Positive	HMDB0060617			Penicilloic acid	C16H20N2O5S	Penicilloic acid	352.109	-1.15873	0.936259	C17H21ClN2O2S	Hexythiazox	352.101	-24.0635	0.269051
193.0741@10.423	10.423	193.074	Positive	HMDB0000821			Phenylacetylglycine (confirmed by standard MS2)	C10H11NO3	2-Methylhippuric acid; 3-Carbamoyl-2-phenylpropionaldehyde; 4-Anilino-4-oxobutanoic acid; 4-Hydroxy-5-phenyltetrahydro-1,3-oxazin-2-one; Betamipron; Hippuric acid, methyl ester; Methyl n-acetylanthranilate; Methylhippuric acid; N-(o-Toluoyl)glycin; Phenaceturic acid; Phenylacetylglycine; m-Methylhippuric acid; p-Methylhippuric acid	193.074	-1.07213	0.936259	C9H11N3S	Methyl N'-benzylidenehydrazonothiocarbamat	193.067	-34.8674	0
539.3229@16.417	16.417	539.323	Negative	HMDB0012332			PS(19:0/0:0)	C25H50NO9P	PS(19:0/0:0)	539.322	-1.07171	0.936259	C26H54NO6PS	2-Thio PAF	539.341	33.4623	0
935.59@10.814	10.814	935.59	Negative	HMDB0061568			PS(DiMe(11,5)/MonoMe(13,5)); PS(DiMe(13,5)/MonoMe(11,5)); PS(MonoMe(11,5)/DiMe(13,5)); PS(MonoMe(13,5)/DiMe(11,5))	C51H86NO12P	PS(DiMe(11,5)/MonoMe(13,5)); PS(DiMe(13,5)/MonoMe(11,5)); PS(MonoMe(11,5)/DiMe(13,5)); PS(MonoMe(13,5)/DiMe(11,5))	935.589	-1.32109	0.936259	C53H94NO10P	PE(DiMe(13,5)/DiMe(13,5))	935.662	76.4598	0
371.304@14.646	14.646	371.304	Positive	HMDB0005066			Tetradecanoylcarnitine	C21H41NO4	Myristoylcarnitin; N-stearoyl serine; Tetradecanoylcarnitine	371.304	-1.18771	0.936259	C24H37NO2	Anandamide (22:6, n-3); Docosahexaenoyl Ethanolamide	371.282	-58.0953	0
397.3197@14.921	14.921	397.32	Positive	HMDB0006317			trans-Hexadec-2-enoyl carnitine; 9-Hexadecenoylcarnitine	C23H43NO4	9-Hexadecenoylcarnitine; trans-Hexadec-2-enoyl carnitine	397.319	-1.23578	0.936259	C27H43NO	Solanidine; Verazine	397.334	37.159	0
117.058@8.793	8.793	117.058	Positive					C8H7N	4-Ethynylanilin; Benzeneacetonitrile; Indole	117.058	-1.28996	0.936259	C3H7N3O2	Glycocyamine; Guanidineacetic acid; Guanidoacetic acid	117.054	-35.6575	0
118.0784@16.104	16.104	118.078	Positive					C9H10	2-Phenylpropionaldehyd; Indane; alpha-Methylstyrene	118.078	-1.27034	0.936259	C6H14S	1-Hexanethiol; Diisopropyl sulfide; Dipropyl sulfide	118.082	27.2785	0
122.1097@17.118	17.118	122.11	Positive					C9H14	Santene	122.11	-1.2284	0.936259	C7H10N2	2,4-Toluenediamine; 2,6-Toluenediamine; 2-(2-Aminoethyl)pyridin; 2-Ethyl-3-methylpyrazine, 9CI; 2-Ethyl-5-methylpyrazine, 9CI, 8CI; 2-Ethyl-6-methylpyrazine; 4-Pyridinamine, N,N-dimethyl-; Diallylcyanamid; Isopropylpyrazine; Propylpyrazine; Trimethylpyrazine	122.084	-207.207	0
155.0948@9.495	9.495	155.095	Positive					C8H13NO2	Arecolin; Arecoline	155.095	-1.10255	0.936259	C8H13NS	2,4-Dimethyl-5-propylthiazole; 2,5-Diethyl-4-methylthiazole; 2,5-Dimethyl-4-propylthiazole; 2-Butyl-4-methylthiazole; 2-Ethyl-4-propylthiazole; 2-Pentylthiazole; 4,5-Dimethyl-2-(1-methylethyl)thiazole; 4,5-Dimethyl-2-propylthiazole; 4-Butyl-2-methylthiazole; 4-Butyl-5-methylthiazole; 4-Ethyl-2-propylthiazole; 4-Ethyl-5-propylthiazole; 7-Isothiocyanato-1-heptene	155.077	-115.607	0
157.1105@9.381	9.381	157.111	Positive					C8H15NO2	(S)-Homostachydrine; D-.alpha.-Cyclohexylglycin; Tranexamic Acid; trans-4-(Aminomethyl)cyclohexanecarboxylic acid	157.11	-1.40665	0.936259	C8H15NS	7-(Methylthio)heptanenitrile	157.093	-114.442	0
199.1939@17.119	17.119	199.194	Positive					C12H25NO		199.194	-1.43579	0.936259	C10H21N3O	Diethylcarbamazine	199.168	-127.705	0
204.1153@15.67	15.67	204.115	Positive					C13H16O2	2-Phenylethyl 3-methyl-2-butenoate; 3-Isovalidene-3alpha,4-dihydrophthalide; 4-Hydroxy-3-(3-methyl-2-butenyl)acetophenone; 6-(1-Hydroxyethyl)-2,2-dimethyl-2H-1-benzopyran; Benzyl 2,3-dimethyl-2-butenoate; Butyl cinnamate; Cinnamyl butyrate; Cinnamyl isobutyrate; Isobutyl cinnamate; Phenethyl tiglate; alpha,alpha-Dimethylanisalacetone; cis-3-Hexenyl benzoate	204.115	-1.32278	0.936259	C10H20O2S	(S)-3-Mercaptohexyl butyrate; 3-Mercaptohexyl butyrate; Hexyl 3-mercaptobutanoate	204.118	15.1924	0.408006
207.1262@7.994	7.994	207.126	Positive					C12H17NO2	1-(2,3-Dihydro-6,7-dimethyl-1H-pyrrolizin-5-yl)-2-hydroxy-1-propanone; 3,4-Methylenedioxyethamphetamin; Ciclopirox; Isobutyl N-methylanthranilate; N,N-Diethyl-2-methoxybenzamide; N,N-Diethyl-3-methoxybenzamide; N,N-Diethyl-4-methoxybenzamide; N-Benzyl-3-aminopropionic acid ethyl ester; N-Methyl-1-(1,3-benzodioxol-5-yl)-2-butanamin; O-Methylcorypalline; Phenylglycine, butyl ester; Synephrine aceto…	207.126	-1.30838	0.936259	C11H17N3O	Arenaine	207.137	52.9243	0
208.1466@15.49	15.49	208.147	Positive					C13H20O2	(3R,8E)-3-Hydroxy-5,8-megastigmadien-7-one; (5R,6S)-5,6-Epoxy-7-megastigmen-9-one; (5alpha,8beta,9beta)-5,9-Epoxy-3,6-megastigmadien-8-ol; (S,E)-Lyratol propanoate; 2,2,6,7-Tetramethylbicyclo[4.3.0]nona-1(9),4-diene-7,8-diol; 2,3,5,6,8,8a-Hexahydro-2,5,5,8a-tetramethyl-7H-1-benzopyran-7-one; 3-Hydroxy-beta-ionone; 5,9:6,9-Diepoxy-3-megastigmene; 5,9:6,9-Diepoxy-4-megastigmene; Acetal R; Carvyl pr…	208.146	-1.29716	0.936259	C16H16	1,2-Diphenylcyclobutane; 2,4-Diphenyl-1-butene	208.125	-102.807	0
211.1112@9.79	9.79	211.111	Positive					C13H13N3	3-Amino-1,4-dimethyl-5H-pyrido[4,3-b]indol; 3-Amino-1,4-dimethyl-5H-pyrido[4,3-b]indole; Varenicline	211.111	-1.19842	0.936259	C12H18ClN	Tulobuterol	211.113	7.47	0.799959
215.1888@12.867	12.867	215.189	Positive					C12H25NO2		215.189	-1.25936	0.936259	C15H21N	Femcamfamine; Fencamfamine	215.167	-99.4476	0
223.1939@14.192	14.192	223.194	Positive					C14H25NO	(E,E)-2,4-Decadienoic isobutylamide	223.194	-1.2814	0.936259	C13H21NO2	Dihydrodioscorine; Dumetorine; Tigloidine	223.157	-164.301	0
226.1572@13.574	13.574	226.157	Positive					C13H22O3	4,5-Dihydrovomifoliol; Methyl dihydrojasmonate; Riesling acetal	226.157	-1.34862	0.936259	C17H22	(8E,15E)-1,8,15-Heptadecatriene-11,13-diyne	226.172	66.1089	0
246.1008@11.209	11.209	246.101	Positive					C13H14N2O3	5-Ethyl-5-p-tolylbarbituric acid; Indole-3-acetyl-L-alanine; Methylphenobarbital; N-acetyltryptophan; Nigellicine; cyclic 6-Hydroxymelatonin	246.1	-1.45469	0.936259	C10H18N2O3S	Methionyl-Proline; Prolyl-Methionine	246.104	12.243	0.557987
251.2252@15.328	15.328	251.225	Positive					C16H29NO	Herculin	251.225	-1.13444	0.936259	C14H21NO3	.alpha.-Methyl-m-tyrosine, butyl ester	251.152	-290.799	0
252.1212@8.928	8.928	252.121	Positive					C10H20O7	2,3-Butanediol glucoside	252.121	-1.178	0.936259	C11H16N4O3	Histidinyl-Proline; Prolyl-Histidine	252.122	4.125	0.902322
262.23@18.409	18.409	262.23	Positive					C18H30O	2-(5,8-Tetradecadienyl)cyclobutanone; 5-(1-hydroxypropan-2-yl)isolongifol-4-ene; 5-(1-hydroxypropan-2-yl)isolongifol-5-ene; 5-(2-methoxyethyl)isolongifol-5-ene; 6,10,14-Trimethyl-5,9,13-pentadecatrien-2-one	262.23	-1.27369	0.936259	C10H26N6O2	Spermine NONOat	262.212	-69.6945	0
266.165@17.662	17.662	266.165	Positive					C12H27O4P	Monolauryl phosphate; Tributyl phosphate	266.165	-1.13839	0.936259	C14H22N2O3	Atenolol; Practolol	266.163	-7.35258	0.852342
268.0811@7.673	7.673	268.081	Positive					C10H12N4O5	Allopurinol riboside; Arabinosylhypoxanthine; Inosine	268.081	-1.23097	0.936259	C9H16O9	3-Deoxy-D-glycero-D-galacto-2-nonulosonic acid	268.079	-6.222	0.886781
281.2358@13.603	13.603	281.236	Positive					C17H31NO2	Methyl 15-cyanopentadecanoate	281.235	-1.14139	0.936259	C18H33O2	Petroselinic acid	281.248	43.5755	0
291.2202@18.414	18.414	291.22	Positive					C18H29NO2	Penbutolol	291.22	-1.27395	0.936259	C21H25N	Terbinafine	291.199	-73.8273	0
295.2515@17.74	17.74	295.252	Positive					C18H33NO2	(4E,8E,10E-d18:3)sphingosine	295.251	-1.25656	0.936259	C21H29N	.alpha.-Methadol; Biperiden	295.23	-72.8227	0
315.2777@15.519	15.519	315.278	Positive					C18H37NO3	4-hydroxy-8cis-sphingenine; 6-hydroxysphingosine; Dehydrophytosphingosine	315.277	-1.12916	0.936259	C17H33NO4	Decanoylcarnitine	315.241	-116.535	0
367.3091@17.406	17.406	367.309	Positive					C22H41NO3	N-Octadecanoyl-L-homoserine lactone; N-oleoyl GABA; PGE2alpha dimethyl amine	367.309	-1.24146	0.936259	C21H37NO4	3, 5-Tetradecadiencarnitine	367.272	-100.3	0
393.2885@14.173	14.173	393.288	Positive					C23H39NO4	PGH2-EA	393.288	-1.50271	0.936259	C22H39N3O3	N-palmitoyl histidine	393.299	27.059	0
396.1941@16.105	16.105	396.194	Positive					C24H28O5	(3'x,5'a,9'x,10'b)-O-(3-Hydroxy-6-oxo-7-drimen-11-yl)umbelliferone; (S)-(E)-2'-(3,6-Dimethyl-2-heptenyl)-3',4',7-trihydroxyflavanone; (S)-(E)-8-(3,6-Dimethyl-2-heptenyl)-4',5,7-trihydroxyflavanone	396.194	-1.07523	0.936259	C21H32O5S	3beta-Hydroxypregn-5-en-20-one sulfate; Pregnenolone sulfat; Pregnenolone sulfate; pregnenolone sulfate	396.197	7.43323	0.799959
414.2047@15.584	15.584	414.205	Positive					C24H30O6	4-O-Methylmelleolide; Armillarin; Armillaripin; Clausarinol; Eplerenone	414.204	-1.11298	0.936259	C22H39BrO2		414.213	20.8617	0.156993
414.2047@16.402	16.402	414.205	Positive					C24H30O6	4-O-Methylmelleolide; Armillarin; Armillaripin; Clausarinol; Eplerenone	414.204	-1.11298	0.936259	C22H39BrO2		414.213	20.8617	0.156993
414.2047@16.403	16.403	414.205	Positive					C24H30O6	4-O-Methylmelleolide; Armillarin; Armillaripin; Clausarinol; Eplerenone	414.204	-1.11298	0.936259	C22H39BrO2		414.213	20.8617	0.156993
447.3354@15.227	15.227	447.335	Positive					C27H45NO4	N-stearoyl tyrosine	447.335	-1.20938	0.936259	C24H49NO4S	N-docosanoyl taurine	447.338	6.33082	0.849508
481.3539@18.025	18.025	481.354	Positive					C24H52NO6P	1-Hexadecyl-sn-glycero-3-phosphocholin; PC(O-16:0/0:0); PC(O-8:0/O-8:0)	481.353	-1.39814	0.936259	C23H48NO7P	LysoPC(15:0); LysoPE(0:0/18:0); LysoPE(18:0/0:0); PC(14:0/O-1:0); PC(7:0/O-8:0)	481.317	-76.9932	0
517.3175@16.175	16.175	517.317	Positive					C26H48NO7P	LysoPC(18:3(6Z,9Z,12Z)); LysoPC(18:3(9Z,12Z,15Z)); PC(18:3(6Z,9Z,12Z)/0:0)	517.317	-1.27775	0.936259	C30H47NO4S	Retapamulin	517.323	9.81989	0.69567
523.3645@18.945	18.945	523.365	Positive					C26H54NO7P	1-Octadecanoyl-sn-glycero-3-phosphocholin; 1-Stearoyl-2-hydroxy-sn-glycero-3-phosphocholin; LysoPC(0:0/18:0); LysoPC(18:0); PAF C-16; PC(18:0/0:0); PC(O-16:0/2:0); PE(21:0/0:0)	523.364	-1.35661	0.936259	C27H58NO6P	2-O-Methyl PAF C-18; PC(O-18:0/O-1:0); PC(O-19:0/0:0); PC(O-1:0/O-18:0)	523.4	68.1686	0
204.0901@8.794	8.794	204.09	Negative					C11H12N2O2	(?)-Tryptophan; 3-Hydroxymethylantipyrine; 4-Hydroxyantipyrine; D-Tryptophan; Ethotoin; Fenozolone; Idazoxan; L-Tryptophan; Nirvanol; S-nirvanol; Tryptophan	204.09	-1.08775	0.936259	C9H16O5	1,6-Anhydro-.beta.-D-glucose, permethyl-	204.1	47.4055	0
240.1001@14.365	14.365	240.1	Negative					C12H16O5	3-(3,4,5-Trimethoxyphenyl)propanoic acid; 3-Carboxy-4-methyl-5-propyl-2-furanpropanoic acid; 3-Carboxy-4-methyl-5-propyl-2-furanpropionic acid; Ethyl 3,4,5-trimethoxybenzoate; Isopropyl 3-(3,4-dihydroxyphenyl)-2-hydroxypropanoate	240.1	-1.35777	0.936259	C14H12N2O2	Ethyl .beta.-carboline-3-carboxylat	240.09	-42.5739	0
242.1885@17.263	17.263	242.189	Negative					C14H26O3	10-keto myristic acid; 13-keto myristic acid; 3-Oxotetradecanoic acid; 4-keto myristic acid; 6-Ketomyristic acid; L-Menthyl (R,S)-3-hydroxybutyrate	242.188	-1.25935	0.936259	C17H22O	(Z,Z)-2,9,16-Heptadecatriene-4,6-diyn-8-ol; Falcarinone	242.167	-88.5054	0
272.0688@15.629	15.629	272.069	Negative					C15H12O5	(-)-Glycinol; (2R,3R)-3,4',7-Trihydroxyflavanone; (?)-2'-Hydroxydihydrodaidzein; 1-Hydroxy-3,7-dimethoxyxanthone; 3'-Hydroxydihydrodaidzein; 3,4,9-Trihydroxypterocarpan; 3-(5-Acetyl-2-furyl)-5-methoxy-2-benzofuran-1(3H)-one; 4',5,8-Trihydroxyflavanone; 4-Hydroxydemethylmedicarpin; 6-Hydroxydihydrodaidzein; 8-Hydroxydihydrodaidzein; Butein; Butin; Chalconaringenin; Dihydrobaicalein; Dihydrogeniste…	272.068	-1.2019	0.936259	C10H12N2O7	5-Carboxy-2'-deoxyuridine	272.064	-15.9849	0.489362
308.1628@15.175	15.175	308.163	Negative					C17H24O5	15-Deacetylcalonectrin; ACRL Toxin II; Dihydrocumambrin A	308.162	-1.38239	0.936259	C12H24N2O7	1-[(5-Amino-5-carboxypentyl)amino]-1-deoxyfructose	308.158	-14.4372	0.557549
314.2461@17.21	17.21	314.246	Negative					C18H34O4	(9xi,10xi,12xi)-9,10-Dihydroxy-12-octadecenoic acid; 10-HpOME; 10R-HpOME(11Z); 10S-HpOME; 11-HpOME; 11-HpOME(9Z); 11R-HpOME; 12,13-DHOME; 12,13-DiHO; 12,13-DiHOME(9); 12-HpOME(10E); 12R-HpOME(13E); 12R-HpOME(13Z); 12S-HpOME(13E); 12S-HpOME(13Z); 13R-HpOME(11E); 13S-HpOME(11E); 14R-HpOME(12E); 14S-HpOME(12E); 18-hydroxy-9R,10S-epoxy-stearic acid; 18-hydroxy-9S,10R-epoxy-stearic acid; 5S,8R-DiHOME;…	314.246	-1.24107	0.936259	C22H34O	13-HDoHE	314.261	47.3069	0
338.1523@16.719	16.719	338.152	Negative					C21H22O4	2'-O-Methylglabridin; 2'-O-Methylphaseollinisoflavan; 2-Hydroxy-4-methoxy-3-(3-methyl-2-butenyl)-6-(2-phenylethenyl)benzoic acid; 3-hydroxy-5-methoxy-6-prenylstilbene-2-carboxylic acid; 4'-O-Methylglabridin; 4-Hydroxyderricin; 6-C-Prenyl-8-C-methylpinocembrin; 6-Hydroxy-4-methoxy-3-(3-methyl-2-butenyl)-2-(2-phenylethenyl)benzoic acid; 7-O-Prenylcryptostrobin; 9-[(3,7-Dimethyl-2,6-octadienyl)oxy]-…	338.152	-1.45201	0.936259	C16H22N2O6	Nicotine glucuronide	338.148	-13.349	0.59114
343.1788@19.344	19.344	343.179	Negative					C20H25NO4	(R)-Laudanidine; (S)-Codamine; 6-beta-Naltrexol; Anomurine; Gossyrubilone	343.178	-1.28796	0.936259	C21H26ClNO	Clemastine	343.17	-24.7917	0.255755
676.3678@19.36	19.36	676.368	Negative					C33H56O14	(S)-Nerolidol 3-O-[a-L-Rhamnopyranosyl-(1->4)-a-L-rhamnopyranosyl-(1->2)-b-D-glucopyranoside]; (S)-Nerolidol 3-O-[a-L-rhamnopyranosyl-(1->4)-a-L-rhamnopyranosyl-(1->6)-b-D-glucopyranoside]; Gingerglycolipid A	676.367	-1.17244	0.936259	C36H52O12	Cucurbitacin I 2-glucoside	676.346	-32.4128	0.108902
189.0793@12.838	12.838	189.079	Positive	HMDB0002302			3-Indolepropionic acid (confirmed by MS2)	C11H11NO2	1H-Indole-2-carboxylic acid, ethyl ester; 1H-Indole-3-propanoic acid; 3-Indolepropionic acid; Indole-3-methyl acetate; Phensuximide	189.079	-1.6977	0.935293	C8H15NO2S	S-Prenyl-L-cysteine	189.082	16.1255	0.368049
281.2724@18	18	281.272	Positive	36674 (Metlin)			Elaidamide; Oleamide	C18H35NO	Elaidamide; Oleamide	281.272	-1.90563	0.935293	C18H33O2	Petroselinic acid	281.248	-86.5531	0
287.2102@11.662	11.662	287.21	Positive	HMDB0000791			L-Octanoylcarnitine	C15H29NO4	L-Octanoylcarnitine; Octanoylcarnitin; Valprolylcarnitin	287.21	-1.88712	0.935293	C12H25N5O3	Arginyl-Isoleucine; Arginyl-Leucine; Isoleucyl-Arginine; Leucyl-Arginine	287.196	-50.3464	0
495.3334@17.202	17.202	495.333	Positive	HMDB0240262			LysoPC(0:0/16:0); LysoPC(16:0)	C24H50NO7P	1-Hexadecanoyl-sn-glycero-3-phosphocholin; Lyso-PC(16:0); LysoPC(16:0); PC(0:0/16:0); PC(16:0/0:0); PC(16:0/0:0)[rac]; PC(O-14:0/2:0); PE(19:0/0:0)	495.332	-1.83917	0.935293	C25H54NO6P	1-O-hexadecyl-2-C-methyl-3-phosphatidylcholine; 2-O-Methyl PAF C-16; PC(O-16:0/O-1:0); PC(O-17:0/0:0); PE(O-20:0/0:0)	495.369	71.6225	0
481.3177@16.727	16.727	481.318	Positive				LysoPC(15:0)	C23H48NO7P	LysoPC(15:0); LysoPE(0:0/18:0); LysoPE(18:0/0:0); PC(14:0/O-1:0); PC(7:0/O-8:0)	481.317	-1.78884	0.935293	C23H48NO5PS	HEPC	481.299	-38.6813	0
545.349@17.275	17.275	545.349	Positive	HMDB0010393			LysoPC(20:3(5Z,8Z,11Z)); LysoPC(20:3(8Z,11Z,14Z))	C28H52NO7P	LysoPC(20:3(5Z,8Z,11Z)); LysoPC(20:3(8Z,11Z,14Z)); PC(20:3(8Z,11Z,14Z)/0:0)	545.348	-1.57697	0.935293	C31H39N5O4	Americine	545.3	-89.4748	0
545.349@17.533	17.533	545.349	Positive	HMDB0010394			LysoPC(20:3(8Z,11Z,14Z)); LysoPC(20:3(5Z,8Z,11Z))	C28H52NO7P	LysoPC(20:3(5Z,8Z,11Z)); LysoPC(20:3(8Z,11Z,14Z)); PC(20:3(8Z,11Z,14Z)/0:0)	545.348	-1.57697	0.935293	C31H39N5O4	Americine	545.3	-89.4748	0
543.3334@16.757	16.757	543.333	Positive	HMDB0010395			LysoPC(20:4(5Z,8Z,11Z,14Z)); LysoPC(20:4(8Z,11Z,14Z,17Z))	C28H50NO7P	1-(5Z,8Z,11Z,14Z-Eicosatetraenoyl)-sn-glycero-3-phosphocholin; LysoPC(20:4(5Z,8Z,11Z,14Z)); LysoPC(20:4(8Z,11Z,14Z,17Z)); PC(0:0/20:4(5Z,8Z,11Z,14Z)); PC(20:4(5E,8E,11E,14E)/0:0); PC(20:4(5Z,8Z,11Z,14Z)/0:0); PC(20:4(7E,10E,13E,16E)/0:0)	543.332	-1.67669	0.935293	C26H42NO9P	PS(20:5(5Z,8Z,11Z,14Z,17Z)/0:0)	543.26	-135.604	0
479.3383@18.012	18.012	479.338	Positive	HMDB0010407			LysoPC(P-16:0)	C24H50NO6P	1-(1Z-Hexadecenyl)-sn-glycero-3-phosphocholin; LysoPC(P-16:0); PC(O-16:1(11Z)/0:0); PC(O-16:1(1E)/0:0); PC(O-16:1(9E)/0:0); PC(O-16:1(9Z)/0:0); PC(P-16:0/0:0)	479.338	-1.5125	0.935293	C23H46NO7P	LysoPE(0:0/18:1(11Z)); LysoPE(0:0/18:1(9Z)); LysoPE(18:1(11Z)/0:0); LysoPE(18:1(9Z)/0:0); PC(15:1(9Z)/0:0)	479.301	-77.4213	0
507.3697@18.483	18.483	507.37	Positive	HMDB0013122			LysoPC(P-18:0)	C26H54NO6P	1-(1Z-Octadecenyl)-sn-glycero-3-phosphocholin; 1-(9Z-Octadecenyl)-sn-glycero-3-phosphocholin; LysoPC(P-18:0); PC(O-18:1(11Z)/0:0); PC(O-18:1(1E)/0:0); PC(O-18:1(9Z)/0:0); PC(P-18:0/0:0)	507.369	-1.62603	0.935293	C32H45NO4	Gymnodimine	507.335	-68.6698	0
453.2864@17.081	17.081	453.286	Positive	HMDB0011473			LysoPE(0:0/16:0); LysoPE(16:0/0:0)	C21H44NO7P	1-Hexadecanoyl-sn-glycero-3-phosphoethanolamin; 1-Palmitoyl-2-hydroxy-sn-glycero-3-phosphoethanolamin; 1-Tridecanoyl-sn-glycero-3-phosphocholin; Glycerophospho-N-palmitoyl ethanolamin; LysoPE(0:0/16:0); LysoPE(16:0/0:0); PC(13:0/0:0); PE(16:0/0:0); Phosphatidylethanolamine lyso 16	453.286	-1.89946	0.935293	C28H39NO4	Sambutoxin	453.288	3.32902	0.909463
479.302@17.813	17.813	479.302	Positive	HMDB0011475			LysoPE(0:0/18:1(11Z)); LysoPE(0:0/18:1(9Z)); LysoPE(18:1(11Z)/0:0); LysoPE(18:1(9Z)/0:0)	C23H46NO7P	LysoPE(0:0/18:1(11Z)); LysoPE(0:0/18:1(9Z)); LysoPE(18:1(11Z)/0:0); LysoPE(18:1(9Z)/0:0); PC(15:1(9Z)/0:0)	479.301	-1.69204	0.935293	C29H37NO5	Cytochalasin B; PC-M5'	479.267	-72.6619	0
509.3491@18.389	18.389	509.349	Positive	HMDB0011481			LysoPE(0:0/20:0); LysoPE(20:0/0:0); LysoPC(17:0)	C25H52NO7P	1-Heptadecanoyl-sn-glycero-3-phosphocholin; LysoPC(17:0); LysoPE(0:0/20:0); LysoPE(20:0/0:0); PC(16:0/O-1:0); PC(17:0/0:0); PC(O-15:0/2:0); PC(O-16:0/1:0); PC(O-1:0/16:0); PE(20:0/0:0); Phosphatidylethanolamine lyso 20	509.348	-1.88476	0.935293	C26H56NO6P	1-Octadecyl-sn-glycero-3-phosphocholin; Lyso-PAF C-18; LysoPC(O-18:0); PC(O-16:0/O-2:0); PC(O-18:0/0:0)	509.385	69.5495	0
501.2863@16.66	16.66	501.286	Negative	HMDB0011488			LysoPE(0:0/20:4(8Z,11Z,14Z,17Z)); LysoPE(0:0/20:4(5Z,8Z,11Z,14Z)); LysoPE(20:4(8Z,11Z,14Z,17Z)/0:0); LysoPE(20:4(5Z,8Z,11Z,14Z)/0:0)	C25H44NO7P	LysoPE(0:0/20:4(5Z,8Z,11Z,14Z)); LysoPE(0:0/20:4(8Z,11Z,14Z,17Z)); LysoPE(20:4(5Z,8Z,11Z,14Z)/0:0); LysoPE(20:4(8Z,11Z,14Z,17Z)/0:0)	501.286	-1.51809	0.935293	C32H39NO4	Fexofenadin; Fexofenadine	501.288	3.20974	0.915572
535.3647@18.771	18.771	535.365	Positive	HMDB0011491			LysoPE(0:0/22:1(13Z)); LysoPE(22:1(13Z)/0:0)	C27H54NO7P	LysoPE(0:0/22:1(13Z)); LysoPE(22:1(13Z)/0:0); PC(19:1(9Z)/0:0); PC(O-16:0/3:1(2E)); PE(22:1(11Z)/0:0); PE(22:1(13Z)/0:0)	535.364	-1.69978	0.935293	C28H58NO6P	PC(O-18:0/O-2:1(1E)); PC(P-20:0/0:0)	535.4	66.267	0
453.2863@17.372	17.372	453.286	Positive	HMDB0011503			LysoPE(16:0/0:0); LysoPE(0:0/16:0)	C21H44NO7P	1-Hexadecanoyl-sn-glycero-3-phosphoethanolamin; 1-Palmitoyl-2-hydroxy-sn-glycero-3-phosphoethanolamin; 1-Tridecanoyl-sn-glycero-3-phosphocholin; Glycerophospho-N-palmitoyl ethanolamin; LysoPE(0:0/16:0); LysoPE(16:0/0:0); PC(13:0/0:0); PE(16:0/0:0); Phosphatidylethanolamine lyso 16	453.286	-1.67885	0.935293	C28H39NO4	Sambutoxin	453.288	3.54963	0.909463
451.2706@16.332	16.332	451.271	Positive	HMDB0011504			LysoPE(16:1(9Z)/0:0); LysoPE(0:0/16:1(9Z))	C21H42NO7P	LysoPE(0:0/16:1(9Z)); LysoPE(16:1(9Z)/0:0); PC(O-11:1(10E)/2:0); PE(16:1(9Z)/0:0)	451.27	-1.57555	0.935293	C28H37NO4	Cytochalasin Opho	451.272	3.67629	0.909463
501.2865@16.874	16.874	501.286	Positive	HMDB0011517			LysoPE(20:4(8Z,11Z,14Z,17Z)/0:0); LysoPE(20:4(5Z,8Z,11Z,14Z)/0:0); LysoPE(0:0/20:4(8Z,11Z,14Z,17Z)); LysoPE(0:0/20:4(5Z,8Z,11Z,14Z))	C25H44NO7P	LysoPE(0:0/20:4(5Z,8Z,11Z,14Z)); LysoPE(0:0/20:4(8Z,11Z,14Z,17Z)); LysoPE(20:4(5Z,8Z,11Z,14Z)/0:0); LysoPE(20:4(8Z,11Z,14Z,17Z)/0:0)	501.286	-1.91707	0.935293	C32H39NO4	Fexofenadin; Fexofenadine	501.288	2.81077	0.920761
527.3022@17.588	17.588	527.302	Negative	HMDB0011524			LysoPE(22:5(4Z,7Z,10Z,13Z,16Z)/0:0); LysoPE(22:5(7Z,10Z,13Z,16Z,19Z)/0:0); LysoPE(0:0/22:5(4Z,7Z,10Z,13Z,16Z)); LysoPE(0:0/22:5(7Z,10Z,13Z,16Z,19Z))	C27H46NO7P	LysoPE(0:0/22:5(4Z,7Z,10Z,13Z,16Z)); LysoPE(0:0/22:5(7Z,10Z,13Z,16Z,19Z)); LysoPE(22:5(4Z,7Z,10Z,13Z,16Z)/0:0); LysoPE(22:5(7Z,10Z,13Z,16Z,19Z)/0:0)	527.301	-1.91731	0.935293	C31H37N5O3	Doramapimod	527.29	-23.8194	0.269051
379.2494@15.834	15.834	379.249	Positive	HMDB0059630			N-palmitoyl-phosphoethanolamine; Sphingosine 1-phosphate	C18H38NO5P	D-erythro-Sphingosine-1-phosphat; N-palmitoyl-phosphoethanolamine; Sphingosine 1-phosphate	379.249	-1.68754	0.935293	C20H33N3O4	Celiprolol	379.247	-6.04615	0.886781
567.3334@16.732	16.732	567.333	Positive	40322 (Metlin)			PC(22:6(4Z,7Z,10Z,13Z,16Z,19Z)/0:0); LysoPC(22:6(4Z,7Z,10Z,13Z,16Z,19Z))	C30H50NO7P	LysoPC(22:6(4Z,7Z,10Z,13Z,16Z,19Z))	567.332	-1.60576	0.935293	C26H50NO10P	PS(10:0/10:0)	567.317	-28.4894	0.22292
215.1161@10.04	10.04	215.116	Positive	HMDB0013124			Propenoylcarnitine	C10H17NO4	L-Proline, N-[(1,1-dimethylethoxy)carbonyl]-; Propenoylcarnitine	215.116	-1.58984	0.935293	C13H13NO2	2-Naphthyl-D-alanine; Acetyl vitamin K5; Macaridine	215.095	-99.8112	0
547.2919@16.696	16.696	547.292	Positive	78849 (Metlin)			PS(20:3(8Z,11Z,14Z)/0:0)	C26H46NO9P	PS(20:3(8Z,11Z,14Z)/0:0)	547.291	-1.60426	0.935293	C27H37N3O7S	Darunavir	547.235	-103.563	0
174.0895@8.04	8.04	174.089	Positive	HMDB00893			Suberic acid; Dimethyl adipate; Ethyladipic acid; Diethyl succinate; 2,4-Dimethyladipic acid; 3-Methylpimelic acid; 2-Propylglutaric acid	C8H14O4	2,4-Dimethyladipic acid; 2-Propylglutaric acid; 3-Methylpimelic acid; Diethyl succinate; Dimethyl adipate; Ethyladipic acid; Suberic acid	174.089	-1.67155	0.935293	C10H10N2O	1H-Indole-3-acetamide; Demethylated antipyrine	174.079	-58.5159	0
1541.9209@17.501	17.501	1541.92	Positive					C75H135N3O29	Ganglioside GD3 (d18:1/23:0)	1541.92	-1.7997	0.935293	C76H139N3O28		1541.95	21.8033	0.109502
197.1208@10.203	10.203	197.121	Positive					C14H15N	2-(3-Phenylpropyl)pyridine; Dibenzylamine; m,m'-Ditolylamine; p,p'-Ditolylamine	197.12	-1.78063	0.935293	C11H19NS	2-Hexyl-4,5-dimethylthiazole; 2-Pentyl-4-propylthiazole; 4-Ethyl-2-hexylthiazole; 5-Ethyl-4-methyl-2-pentylthiazole	197.124	15.3206	0.408006
204.0902@8.792	8.792	204.09	Positive					C11H12N2O2	(?)-Tryptophan; 3-Hydroxymethylantipyrine; 4-Hydroxyantipyrine; D-Tryptophan; Ethotoin; Fenozolone; Idazoxan; L-Tryptophan; Nirvanol; S-nirvanol; Tryptophan	204.09	-1.57773	0.935293	C9H16O5	1,6-Anhydro-.beta.-D-glucose, permethyl-	204.1	46.9155	0
222.0896@15.476	15.476	222.09	Positive					C12H14O4	(Z)-3-(2,4,5-Trimethoxyphenyl)-2-propenal; 1,2-Benzenedicarboxylic acid, monobutyl ester; 2,3-Dihydro-3-hydroxy-6-methoxy-2,2-dimethyl-4H-1-benzopyran-4-one; 5'-(3'-Methoxy-4'-hydroxyphenyl)-gamma-valerolactone; 5-(3,4-Methylenedioxyphenyl)pentanoic acid; Apiole; Dihydrodeoxy-8-epiaustdiol; Dillapiol; Isodillapiole; Monobutylphthalate; Monoisobutyl phthalic acid; Piperonyl isobutyrate; Valeroyl s…	222.089	-1.76055	0.935293	C11H14N2O3	Glycyl-Phenylalanine; Glycyl-phenylalanine; Phenylalanyl-Glycine	222.1	48.8181	0
222.126@14.596	14.596	222.126	Positive					C13H18O3	(6S)-dehydrovomifoliol; 1-Hydroxyibuprofen; 2-Hydroxyibuprofen; 3-Hydroxyibuprofen; Annuionone B; Dehydrovomifoliol; Isoamyl p-anisate	222.126	-1.82779	0.935293	C15H14N2	Flavanone hydrazon	222.116	-46.3791	0
223.0848@13.828	13.828	223.085	Positive					C11H13NO4	Bendiocarb; N-Acetyl-L-tyrosine; Salsolinol 1-carboxylate	223.084	-1.53305	0.935293	C12H14ClNO	Norketamine	223.076	-37.6897	0
223.194@14.059	14.059	223.194	Positive					C14H25NO	(E,E)-2,4-Decadienoic isobutylamide	223.194	-1.72944	0.935293	C13H21NO2	Dihydrodioscorine; Dumetorine; Tigloidine	223.157	-164.749	0
241.1318@11.211	11.211	241.132	Positive					C12H19NO4	N-(3-Oxooctanoyl)-L-homoserine lacton	241.131	-1.62152	0.935293	C10H19N5S	Prometryn	241.136	17.8989	0.294347
241.1471@10.272	10.272	241.147	Positive					C16H19NO	Dehydroisochalciporone; N,N-Didemethyl orphenadrine; N-Desmethyldiphenhydramine	241.147	-1.80803	0.935293	C10H19N5S	Prometryn	241.136	-45.549	0
251.2253@15.802	15.802	251.225	Positive					C16H29NO	Herculin	251.225	-1.53249	0.935293	C14H21NO3	.alpha.-Methyl-m-tyrosine, butyl ester	251.152	-291.197	0
251.2254@15.534	15.534	251.225	Positive					C16H29NO	Herculin	251.225	-1.93054	0.935293	C14H21NO3	.alpha.-Methyl-m-tyrosine, butyl ester	251.152	-291.595	0
251.2254@15.802	15.802	251.225	Positive					C16H29NO	Herculin	251.225	-1.93054	0.935293	C14H21NO3	.alpha.-Methyl-m-tyrosine, butyl ester	251.152	-291.595	0
253.241@16.232	16.232	253.241	Positive					C16H31NO	Palmitoleamide	253.241	-1.72168	0.935293	C18H23N	Bifemelan; Orphenadrin	253.183	-228.837	0
273.1734@12.536	12.536	273.173	Positive					C17H23NO2	4-Methylpropranolol; Linalyl anthranilate; alpha-Terpinyl anthranilate	273.173	-1.90721	0.935293	C11H23N5O3	Arginyl-Valine; Valyl-Arginine	273.18	24.4899	0
276.173@18.307	18.307	276.173	Positive					C17H24O3	Cyclandelate; Ginsenoyne C; Ginsenoyne K; Panaquinquecol 2; Panaquinquecol 7; Sugeonyl acetate; [8]-Shogaol	276.173	-1.64752	0.935293	C19H20N2	Mebhydrolin	276.163	-37.4838	0
277.241@16.473	16.473	277.241	Positive					C18H31NO	Crucigasterin 277; Obscuraminol A	277.241	-1.57264	0.935293	C19H35N	Perhexiline	277.277	129.671	0
277.2411@16.472	16.472	277.241	Positive					C18H31NO	Crucigasterin 277; Obscuraminol A	277.241	-1.93334	0.935293	C19H35N	Perhexiline	277.277	129.31	0
279.2567@18.41	18.41	279.257	Positive					C18H33NO	Linoleamide	279.256	-1.74033	0.935293	C16H25NO3	Moxisylyt; N-[(4-Hydroxy-3-methoxyphenyl)methyl]octanamide	279.183	-262.325	0
282.1683@9.163	9.163	282.168	Positive					C12H26O7	Hexaethylene glycol	282.168	-1.57707	0.935293	C13H22N4O3	Carnosine, butyl ester	282.169	3.15769	0.915572
287.2829@13.505	13.505	287.283	Positive					C17H37NO2	C17 Sphinganine	287.282	-1.6395	0.935293	C18H33D3O2	Stearic acid(d3)	287.29	24.9058	0
287.2829@13.67	13.67	287.283	Positive					C17H37NO2	C17 Sphinganine	287.282	-1.6395	0.935293	C18H33D3O2	Stearic acid(d3)	287.29	24.9058	0
293.1996@18.099	18.099	293.2	Positive					C17H27NO3	Nonanoic acid 4-hydroxy-3-methoxybenzylamid; Nonivamide; Nordihydrocapsaicin	293.199	-1.72579	0.935293	C19H23N3	Amitraz; Benzydamin; Benzydamine	293.189	-35.4809	0
294.1836@16.223	16.223	294.184	Positive					C17H26O4	Embelin; Gingerol; Myrsinone; Nordihydrocapsiate; Phytuberin; Tanacetol A; [6]-Gingerol	294.183	-1.66903	0.935293	C19H22N2O	(R)-Rhazinilam; Cinchonidine	294.173	-35.3079	0
295.2516@15.261	15.261	295.252	Positive					C18H33NO2	(4E,8E,10E-d18:3)sphingosine	295.251	-1.59525	0.935293	C21H29N	.alpha.-Methadol; Biperiden	295.23	-73.1613	0
310.1786@15.698	15.698	310.179	Positive					C17H26O5	3-Hydroxy-6,8-dimethoxy-7(11)-eremophilen-12,8-olide; Botrydial; Valdiate	310.178	-1.85699	0.935293	C14H30O5S	Ethylene glycol dodecyl ether sulfat	310.181	9.01416	0.718664
313.2622@15.489	15.489	313.262	Positive					C18H35NO3	N-Palmitoylglycin; N-palmitoyl glycine; Palmitoylglycine	313.262	-1.61526	0.935293	C19H39NO2	Margaroyl-EA	313.298	114.533	0
313.2622@15.805	15.805	313.262	Positive					C18H35NO3	N-Palmitoylglycin; N-palmitoyl glycine; Palmitoylglycine	313.262	-1.61526	0.935293	C19H39NO2	Margaroyl-EA	313.298	114.533	0
315.2779@15.777	15.777	315.278	Positive					C18H37NO3	4-hydroxy-8cis-sphingenine; 6-hydroxysphingosine; Dehydrophytosphingosine	315.277	-1.76352	0.935293	C17H33NO4	Decanoylcarnitine	315.241	-117.17	0
315.2779@15.777	15.777	315.278	Positive					C18H37NO3	4-hydroxy-8cis-sphingenine; 6-hydroxysphingosine; Dehydrophytosphingosine	315.277	-1.76352	0.935293	C17H33NO4	Decanoylcarnitine	315.241	-117.17	0
329.2572@12.533	12.533	329.257	Positive					C18H35NO4	4,8 Dimethylnonanoyl carnitine; Undecanoylcarnitine; Undecylcarnitin	329.257	-1.79495	0.935293	C19H39NO3	Dihydroceramide; Palmitoyl Serinol ; Palmitoylserinol; Penaresidin A; Penaresidin B	329.293	108.711	0
399.3355@15.532	15.532	399.336	Positive					C23H45NO4	L-Palmitoylcarnitine; Palmitoylcarnitine	399.335	-1.60517	0.935293	C27H45NO	3-Epidemissidine; Demissidine	399.35	36.5958	0
414.2049@16.621	16.621	414.205	Positive					C24H30O6	4-O-Methylmelleolide; Armillarin; Armillaripin; Clausarinol; Eplerenone	414.204	-1.59583	0.935293	C22H39BrO2		414.213	20.3788	0.178888
439.4033@15.97	15.97	439.403	Positive					C27H53NO3	Pentacosanoylglycine	439.403	-1.71824	0.935293	C28H41NO3	Arvanil; N-Arachidonoyldopamine; N-arachidonoyl dopamine; N-arachidonoyl vanillylamine	439.309	-215.419	0
459.2628@16.108	16.108	459.263	Positive					C26H37NO6	17-Phenyl trinor prostaglandin E2 serinol amid	459.262	-1.54813	0.935293	C20H25N7O6	5-Methyltetrahydrofolic acid	459.187	-165.848	0
477.3227@17.202	17.202	477.323	Positive					C24H48NO6P	PE(P-19:1(12Z)/0:0)	477.322	-1.61945	0.935293	C21H43N5O7	Gentamicin	477.316	-13.515	0.59114
501.2865@16.874	16.874	501.286	Positive					C25H44NO7P	LysoPE(0:0/20:4(5Z,8Z,11Z,14Z)); LysoPE(0:0/20:4(8Z,11Z,14Z,17Z)); LysoPE(20:4(5Z,8Z,11Z,14Z)/0:0); LysoPE(20:4(8Z,11Z,14Z,17Z)/0:0)	501.286	-1.91707	0.935293	C32H39NO4	Fexofenadin; Fexofenadine	501.288	2.81077	0.920761
509.349@18.198	18.198	509.349	Positive					C25H52NO7P	1-Heptadecanoyl-sn-glycero-3-phosphocholin; LysoPC(17:0); LysoPE(0:0/20:0); LysoPE(20:0/0:0); PC(16:0/O-1:0); PC(17:0/0:0); PC(O-15:0/2:0); PC(O-16:0/1:0); PC(O-1:0/16:0); PE(20:0/0:0); Phosphatidylethanolamine lyso 20	509.348	-1.68843	0.935293	C26H56NO6P	1-Octadecyl-sn-glycero-3-phosphocholin; Lyso-PAF C-18; LysoPC(O-18:0); PC(O-16:0/O-2:0); PC(O-18:0/0:0)	509.385	69.7459	0
85.0893@3.586	3.586	85.0893	Positive					C5H11N	Piperidine	85.0891	-1.77461	0.935293	C4H7NO	2-Pyrrolidinone; Acetone cyanohydrin	85.0528	-429.384	0
226.1573@13.564	13.564	226.157	Negative					C13H22O3	4,5-Dihydrovomifoliol; Methyl dihydrojasmonate; Riesling acetal	226.157	-1.79079	0.935293	C17H22	(8E,15E)-1,8,15-Heptadecatriene-11,13-diyne	226.172	65.6667	0
233.1267@8.806	8.806	233.127	Negative					C10H19NO5	Hydroxypropionylcarnitine	233.126	-1.61715	0.935293	C14H19NS	2-Heptylbenzothiazole	233.124	-12.3538	0.649726
250.0846@14.743	14.743	250.085	Negative					C13H14O5	Citrinin; Samin	250.084	-1.90336	0.935293	C12H14N2O2S	Methoxybrassitin	250.078	-27.9985	0.225515
251.1526@18.891	18.891	251.153	Negative					C14H21NO3	.alpha.-Methyl-m-tyrosine, butyl ester	251.152	-1.81563	0.935293	C15H22ClN	N-Didesmethylsibutramin; N-Didesmethylsibutramine	251.144	-33.9355	0.0279616
262.0482@8.797	8.797	262.048	Negative					C13H10O6	Maclurin	262.048	-1.76303	0.935293	C14H13ClNS	Thienodihydropyridinium	262.046	-9.45246	0.76977
314.2463@16.307	16.307	314.246	Negative					C18H34O4	(9xi,10xi,12xi)-9,10-Dihydroxy-12-octadecenoic acid; 10-HpOME; 10R-HpOME(11Z); 10S-HpOME; 11-HpOME; 11-HpOME(9Z); 11R-HpOME; 12,13-DHOME; 12,13-DiHO; 12,13-DiHOME(9); 12-HpOME(10E); 12R-HpOME(13E); 12R-HpOME(13Z); 12S-HpOME(13E); 12S-HpOME(13Z); 13R-HpOME(11E); 13S-HpOME(11E); 14R-HpOME(12E); 14S-HpOME(12E); 18-hydroxy-9R,10S-epoxy-stearic acid; 18-hydroxy-9S,10R-epoxy-stearic acid; 5S,8R-DiHOME;…	314.246	-1.87751	0.935293	C22H34O	13-HDoHE	314.261	46.6704	0
316.2619@16.992	16.992	316.262	Negative					C18H36O4	(+)-15,16-Dihydroxyoctadecanoic acid; (9S,10S)-9,10-dihydroxyoctadecanoate; (9S,10S)-9,10-dihydroxyoctadecanoic acid; 10,11-dihydroxy stearic acid; 11,12-dihydroxy stearic acid; 12,13-dihydroxy stearic acid; 2,3-dihydroxy stearic acid; 5,6-dihydroxy stearic acid; 6,7-dihydroxy stearic acid; 7,8-dihydroxy stearic acid; 8,9-dihydroxy stearic acid; 9,10-dihydroxy stearic acid; 9,12-dihydroxy stearic…	316.261	-1.70745	0.935293	C18H36O2S		316.244	-57.8539	0
450.1816@16.092	16.092	450.182	Negative					C24H31ClO6	Arnamiol	450.181	-1.51939	0.935293	C23H30O9	Neoglabrescin A	450.189	16.4067	0.368049
467.3043@18.164	18.164	467.304	Negative					C29H41NO4	Buprenorphine; N-arachidonoyl tyrosine	467.304	-1.58569	0.935293	C22H46NO7P	1-Heptadecanoylglycerophosphoethanolamine; 1-Myristoyl-sn-glycero-3-phosphocholin; LysoPC(14:0); PC(0:0/14:0); PC(14:0/0:0); PC(O-12:0/2:0); PE(17:0/0:0); Phosphatidylethanolamine lyso 17	467.301	-6.65733	0.876579
537.3075@15.681	15.681	537.308	Negative					C25H48NO9P	PS(19:1(9Z)/0:0)	537.307	-1.54102	0.935293	C26H52NO8P	GPEtn(10:0/11:0); GPEtn(11:0/10:0); PC(16:0/2:0); PC(2:0/16:0); PC(9:0/9:0); PS(P-20:0/0:0)	537.343	66.1763	0
641.2992@18.922	18.922	641.299	Negative					C30H47N3O10S	12-Oxo-c-LTB3; Lipoxin C4; S-(9-deoxy-delta9,12-PGD2)-glutathione; S-(PGA2)-glutathione; S-(PGJ2)-glutathione	641.298	-1.53594	0.935293	C35H47NO10	Proansamycin X	641.32	32.4342	0
641.2992@19.344	19.344	641.299	Negative					C30H47N3O10S	12-Oxo-c-LTB3; Lipoxin C4; S-(9-deoxy-delta9,12-PGD2)-glutathione; S-(PGA2)-glutathione; S-(PGJ2)-glutathione	641.298	-1.53594	0.935293	C35H47NO10	Proansamycin X	641.32	32.4342	0
145.1102@8.637	8.637	145.11	Positive	HMDB0006831			3-Dehydroxycarnitine; 2-Aminoheptanoate	C7H15NO2	(3R,4S)-3-Amino-4-methylhexanoic acid; (S)-3-Amino-5-methylhexanoic acid; 3-Dehydroxycarnitine; Alanine, butyl ester; DL-.beta.-Homoleucin; DL-Norleucine methyl ester; N,N-Dimethyl-L-valin; Sarcosine, butyl ester	145.11	0.544414	0.935249	C7H15NS	(?)-2-(2-Methylpropyl)thiazolidine; (?)-2-Butylthiazolidine	145.093	-121.838	0
132.0786@10.272	10.272	132.079	Negative	HMDB0012843			6-Hydroxyhexanoic acid; 2-Hydroxycaproic acid; 2-Methyl-3-hydroxyvaleric acid; 2-Hydroxy-3-methylpentanoic acid; (5R)-5-Hydroxyhexanoic acid; 5-Hydroxyhexanoic acid; D-Leucic acid; Leucinic acid; Hydroxyisocaproic acid; 2-Ethyl-2-Hydroxybutyric acid; (R)-3-Hydroxyhexanoic acid	C6H12O3	(+/-)-1-Acetoxy-1-ethoxyethane; (5R)-5-Hydroxyhexanoic acid; (R)-3-Hydroxyhexanoic acid; .alpha.-Hydroxyisocaproic acid; 2-Ethyl-2-Hydroxybutyric acid; 2-Ethyl-2-hydroxybutyric acid; 2-Hydroxy-3-methylpentanoic acid; 2-Hydroxycaproic acid; 2-Hydroxyisocaproic acid; 2-Methyl-3-hydroxyvaleric acid; 3-hydroxyhexanoic acid; 4,4-Dimethoxy-2-butanone; 5-Hydroxyhexanoic acid; 6-Hydroxyhexanoic acid; 6-h…	132.079	0.333135	0.935249	C5H12N2S	Tetramethylthiour	132.072	-49.0693	0
314.2455@15.328	15.328	314.245	Negative	HMDB0004704			9,10-DHOME; 12,13-DHOME; Octadecanedioic acid	C18H34O4	(9xi,10xi,12xi)-9,10-Dihydroxy-12-octadecenoic acid; 10-HpOME; 10R-HpOME(11Z); 10S-HpOME; 11-HpOME; 11-HpOME(9Z); 11R-HpOME; 12,13-DHOME; 12,13-DiHO; 12,13-DiHOME(9); 12-HpOME(10E); 12R-HpOME(13E); 12R-HpOME(13Z); 12S-HpOME(13E); 12S-HpOME(13Z); 13R-HpOME(11E); 13S-HpOME(11E); 14R-HpOME(12E); 14S-HpOME(12E); 18-hydroxy-9R,10S-epoxy-stearic acid; 18-hydroxy-9S,10R-epoxy-stearic acid; 5S,8R-DiHOME;…	314.246	0.668267	0.935249	C22H34O	13-HDoHE	314.261	49.2163	0
201.1364@11.172	11.172	201.136	Negative	HMDB0000832			Capryloylglycine; Valproylglycine; N-Acetylaminooctanoic acid	C10H19NO3	Capryloylglycine; N-(5-Methyl-3-oxohexyl)alanine; N-Acetylaminooctanoic acid; Valproylglycine	201.136	0.462373	0.935249	C12H15N3	Amidopyrine, desmethyl	201.127	-48.7381	0
418.1262@11.411	11.411	418.126	Negative	HMDB0041731			Equol 4'-O-glucuronide; Equol 7-O-glucuronide	C21H22O9	2-Hydroxy-3-methyl-4H-pyran-4-one O-(6E-cinnamoyl-b-D-glucoside); 5-Hydroxy-3,3',4',6,7,8-hexamethoxyflavone; 6-Hydroxy-3,3',4',5,7,8-hexamethoxyflavone; 7-Hydroxy-3,3',4',5,6,8-hexamethoxyflavone; Aervanone; Agecorynin B; Agecorynin F; Agecorynin G; Agehoustin E; Aloin; Dihydrodaidzin; Equol 4'-O-glucuronide; Equol 7-O-glucuronide; Fenoprofen glucuronide; Gardenin; Gaylussacin; Grantioidinin; Is…	418.126	0.435275	0.935249	C25H22O6	Calomelanol A; Cudraflavone A; Cyclomorusin; Isocyclomorusin; Millettin; Ulexin C; Ulexone D	418.142	36.9219	0
213.0095@10.822	10.822	213.01	Negative	HMDB0000682			Indoxyl sulfate	C8H7NO4S	3-Indoxyl sulfate; Indoxyl sulfat; Indoxyl sulfate	213.01	0.366181	0.935249	C5H9Cl2N3O2	Carmustine	213.007	-10.8821	0.70935
245.1626@9.198	9.198	245.163	Positive	HMDB0000688			Isovalerylcarnitine; Pivaloylcarnitine; 2-Methylbutyroylcarnitine	C12H23NO4	2-Methylbutyroylcarnitine; 2-Methylbutyrylcarnitin; Aspartic acid, dibutyl ester; Isovalerylcarnitin; Isovalerylcarnitine; Pivaloylcarnitine; Valerylcarnitin; Valerylcarnitine	245.163	0.440524	0.935249	C13H19N5	Pinacidil	245.164	5.89405	0.863007
173.1051@9.49	9.49	173.105	Negative	HMDB0002087			Isovalerylsarcosine (confirmed by MS2)	C8H15NO3	6-Dimethylamino-4-ketohexanoic acid; Hexanoylglycine; Isovalerylalanine; Isovalerylsarcosine; L-Isoleucine, N-acetyl-; L-Leucine, N-acetyl; N-Acetyl-D-norleucin; N-Acetylleucine; Swainsonin	173.105	0.537246	0.935249	C7H15N3O2	N5-(1-Iminoethyl)-L-ornithin; apo-[3-methylcrotonoyl-CoA:carbon-dioxide ligase (ADP-forming)]	173.116	65.4342	0
451.272@10.554	10.554	451.272	Positive	HMDB0011474			LysoPE(0:0/16:1(9Z)); LysoPE(16:1(9Z)/0:0)	C28H37NO4	Cytochalasin Opho	451.272	0.573933	0.935249	C21H42NO7P	LysoPE(0:0/16:1(9Z)); LysoPE(16:1(9Z)/0:0); PC(O-11:1(10E)/2:0); PE(16:1(9Z)/0:0)	451.27	-4.67789	0.910399
453.2853@17.356	17.356	453.285	Negative	HMDB0011503			LysoPE(16:0/0:0); LysoPE(0:0/16:0),	C21H44NO7P	1-Hexadecanoyl-sn-glycero-3-phosphoethanolamin; 1-Palmitoyl-2-hydroxy-sn-glycero-3-phosphoethanolamin; 1-Tridecanoyl-sn-glycero-3-phosphocholin; Glycerophospho-N-palmitoyl ethanolamin; LysoPE(0:0/16:0); LysoPE(16:0/0:0); PC(13:0/0:0); PE(16:0/0:0); Phosphatidylethanolamine lyso 16	453.286	0.527262	0.935249	C28H39NO4	Sambutoxin	453.288	5.75576	0.863007
481.3167@19.019	19.019	481.317	Negative	HMDB0011130			LysoPE(18:0/0:0); LysoPC(15:0); LysoPE(0:0/18:0),	C23H48NO7P	LysoPC(15:0); LysoPE(0:0/18:0); LysoPE(18:0/0:0); PC(14:0/O-1:0); PC(7:0/O-8:0)	481.317	0.288791	0.935249	C23H48NO5PS	HEPC	481.299	-36.6038	0
229.1677@12.695	12.695	229.168	Negative	HMDB0013267			N-Decanoylglycine	C12H23NO3	N-Decanoylglycine	229.168	0.41018	0.935249	C16H23N	PCP Morpholine Analog	229.183	66.9772	0
231.147@10.189	10.189	231.147	Negative	HMDB0002013			O-Butanoylcarnitine, ; Isobutyryl-L-carnitine	C11H21NO4	Butyrylcarnitin; Butyrylcarnitine; Isobutyryl-L-carnitine; N-.alpha.-(tert-Butoxycarbonyl)-L-Isoleucin; N-.alpha.-(tert-Butoxycarbonyl)-L-leucin	231.147	0.250923	0.935249	C13H17N3O	Aminophenazone	231.137	-42.5617	0
219.1106@8.433	8.433	219.111	Negative	HMDB0000210			Pantothenic acid (same as in POS)	C9H17NO5	Pantothenic acid	219.111	0.333165	0.935249	C10H13N5O	Cis-zeatin	219.112	6.43511	0.834479
334.0985@13.163	13.163	334.099	Negative	HMDB0015186			Penicillin G	C16H18N2O4S	Benzylpenicillin; Penicillin G	334.099	0.682433	0.935249	C12H18N2O9	(S)-a-Amino-2,5-dihydro-5-oxo-4-isoxazolepropanoic acid N2-glucoside	334.101	8.17124	0.762354
189.9935@9.709	9.709	189.994	Negative	HMDB0059724			Pyrocatechol sulfate; Hydroquinone sulfate	C6H6O5S	Catechol sulfate; Pyrocatechol sulfate	189.994	0.494754	0.935249	C5H6N2O4S	3-Hydroxy-4-aminopyridine sulfate	190.005	59.6178	0
106.0418@7.825	7.825	106.042	Positive					C7H6O	Benzaldehyde	106.042	0.612966	0.935249	C4H10OS	3-(Methylthio)-1-propanol; 3-Mercapto-2-butanol; 4-Mercapto-2-butanol	106.045	32.4023	0
141.1153@9.555	9.555	141.115	Positive					C8H15NO	(?)-Pelletierine; (R)-Pelletierine; 1-(1-Pyrrolidinyl)-2-butanone; 3-(1-Pyrrolidinyl)-2-butanone; Conhydrinone; Physoperuvine	141.115	0.45353	0.935249	C6H11N3O	L-Histidinol	141.09	-177.784	0
148.016@18.69	18.69	148.016	Positive					C8H4O3	Phthalic anhydrid; Phthalic anhydride	148.016	0.304021	0.935249	C5H8O3S	2-Oxo-4-methylthiobutanoic acid	148.019	23.0718	0.0265166
158.0843@8.792	8.792	158.084	Positive					C10H10N2	1,4-Diaminonaphthalen; 1,4-Diaminonaphthalene; 1,5-Diaminonaphthalen; 1,5-Diaminonaphthalene; 1,8-Diaminonaphthalen; 1,8-Diaminonaphthalene; 1-Benzylimidazol; 2,3-Diaminonaphthalen; 2,3-Diaminonaphthalene; Edaravon; Edaravone	158.084	0.619922	0.935249	C8H14OS	S-Isopropyl 3-methylbut-2-enethioate	158.077	-49.113	0
187.0666@9.804	9.804	187.067	Positive					C8H13NO2S	N-Butyryl-L-homocysteine thiolacton	187.067	0.534569	0.935249	C11H9NO2	3-Indoleacrylic acid; Indoleacrylic acid	187.063	-17.4858	0.444831
199.1935@16.439	16.439	199.194	Positive					C12H25NO		199.194	0.572308	0.935249	C10H21N3O	Diethylcarbamazine	199.168	-125.697	0
227.2248@18.331	18.331	227.225	Positive					C14H29NO	Halaminol A	227.225	0.501706	0.935249	C16H21N	3-Hydroxymorphinan	227.167	-252.618	0
231.147@8.184	8.184	231.147	Positive					C11H21NO4	Butyrylcarnitin; Butyrylcarnitine; Isobutyryl-L-carnitine; N-.alpha.-(tert-Butoxycarbonyl)-L-Isoleucin; N-.alpha.-(tert-Butoxycarbonyl)-L-leucin	231.147	0.250923	0.935249	C13H17N3O	Aminophenazone	231.137	-42.5617	0
234.1983@15.655	15.655	234.198	Positive					C16H26O	2,6-Di-tert-butyl-4-ethylphenol	234.198	0.277543	0.935249	C14H22N2O	5-Methyl-2,5-di-1-pyrrolidinyl-2-cyclopenten-1-one; Lidocaine	234.173	-107.119	0
369.2878@14.084	14.084	369.288	Positive					C21H39NO4	N-Oleoyl-L-serin; cis-5-Tetradecenoylcarnitine; trans-2-Tetradecenoylcarnitine	369.288	0.295163	0.935249	C24H35NO2	N-Arachidonylmaleimid; N-Arachidonylmaleimide	369.267	-56.9231	0
164.0473@10.799	10.799	164.047	Negative					C9H8O3	2-Coumaric acid; 2-Hydroxycinnamic acid; 4-Coumaric acid; 4-Hydroxycinnamic acid; 7-Hydroxychromanon; Coumaric acid; Enol-phenylpyruvate; Phenylpyruvic acid; cis-p-Coumaric acid; m-Coumaric acid; m-Hydroxycinnamic acid; p-Coumaric acid; trans-2-Hydroxycinnamic acid; trans-3-Hydroxycinnamic acid	164.047	0.268215	0.935249	C8H8N2O2	Ricinine	164.059	68.7485	0
174.1255@14.125	14.125	174.125	Negative					C9H18O3	(+)-3-hydroxy pelargonic acid; (?)-3-Hydroxynonanoic acid; 2,4,6-Triethyl-1,3,5-trioxane; 2-hydroxy pelargonic acid; 4-hydroxy pelargonic acid; 7-hydroxy pelargonic acid; 9-hydroxy pelargonic acid	174.126	0.539841	0.935249	C11H14N2	2-Butyl-1H-benzimidazole; 3-(Dimethylaminomethyl)indole; 5-Methoxytryptamine; Cytisine; Gramine; N-Methyltryptamine	174.116	-56.2927	0
176.1048@11.036	11.036	176.105	Negative					C8H16O4	2-(2-Butoxyethoxy)acetic acid	176.105	0.340706	0.935249	C10H12N2O	Cotinine; Serotonin	176.095	-55.8588	0
178.0993@14.995	14.995	178.099	Negative					C11H14O2	1-Phenylethyl propanoate; 2-Ethoxy-5-(1-propenyl)phenol; 2-Methylphenyl 2-methylpropanoate; 2-Methylpropyl benzoate; 2-Phenylethyl propanoate; 3-(2-Hydroxy-4-methylphenyl)-2-butanone; 3-Phenylpropyl acetate; 4-(4-Methoxyphenyl)-2-butanone; 5-Phenylvaleric acid; Ethyl 3-phenylpropanoate; Isopropyl phenylacetate; Methyl 4-phenylbutanoate; Methyleugenol; Methylisoeugenol; Osmorhizole; Phenylmethyl 2…	178.099	0.449188	0.935249	C8H18O2S	Methional diethyl acetal	178.103	19.3768	0.238809
181.0738@4.115	4.115	181.074	Negative					C9H11NO3	4,6,7-Trihydroxy-1,2,3,4-tetrahydroisoquinoline; 4-Hydroxy-4-(3-pyridyl)-butanoic acid; Adrenalon; Beta-Tyrosine; DL-m-Tyrosin; DL-threo-.beta.-Phenylserin; L-Threo-3-Phenylserine; L-Tyrosin; L-Tyrosine; Meta-Tyrosine; Tyrosine; o-Tyrosine	181.074	0.513603	0.935249	C10H12ClN	Beclamid; Beclamide	181.066	-44.0318	0
182.0578@9.114	9.114	182.058	Negative					C9H10O4	(?)-2-Hydroxy-3-(2-hydroxyphenyl)propanoic acid; 2',4'-Dihydroxy-6'-methoxyacetophenone; 2',6'-Dihydroxy-4'-methoxyacetophenone; 2,3-Dimethoxybenzoic acid; 2,6-Dimethoxybenzoic acid; 3,4-Dihydroxyhydrocinnamic acid; 3,4-Dimethoxybenzoic acid; 3,5-Dimethoxybenzoic acid; 3-(3-Hydroxyphenyl)-3-hydroxypropanoic acid; 3-Hydroxyphenyllactate; 3-Methoxy-4-hydroxyphenylglycolaldehyde; DL-3-(4-Hydroxyphen…	182.058	0.598711	0.935249	C9H11ClN2	Monuron	182.061	17.9943	0.294347
204.0898@8.794	8.794	204.09	Negative					C11H12N2O2	(?)-Tryptophan; 3-Hydroxymethylantipyrine; 4-Hydroxyantipyrine; D-Tryptophan; Ethotoin; Fenozolone; Idazoxan; L-Tryptophan; Nirvanol; S-nirvanol; Tryptophan	204.09	0.382185	0.935249	C9H16O5	1,6-Anhydro-.beta.-D-glucose, permethyl-	204.1	48.8755	0
217.1313@9.462	9.462	217.131	Negative					C10H19NO4	L-Valine, N-[(1,1-dimethylethoxy)carbonyl]-; Propionylcarnitine	217.131	0.497395	0.935249	C12H15N3O	N-Desmethylaminopyrine	217.122	-45.0787	0
223.0844@9.234	9.234	223.084	Negative					C11H13NO4	Bendiocarb; N-Acetyl-L-tyrosine; Salsolinol 1-carboxylate	223.084	0.259991	0.935249	C12H14ClNO	Norketamine	223.076	-35.8967	0
230.1517@12.823	12.823	230.152	Negative					C12H22O4	Bis(1-methylethyl) hexanedioate; Dipropyl hexanedioate; Dodecanedioic acid; Talaromycin A	230.152	0.473601	0.935249	C14H18N2O	Ibudilast	230.142	-42.5241	0
232.0847@10.811	10.811	232.085	Negative					C12H12N2O3	N-(1,3-Dioxolan-2-ylmethoxy)benzimidoyl cyanid; Nalidixic Acid; Nalidixic acid; Phenobarbital	232.085	0.396407	0.935249	C17H12O	1-Methoxypyrene	232.089	17.7306	0.312849
240.1724@16.405	16.405	240.172	Negative					C14H24O3	L-Menthyl acetoacetate	240.173	0.603733	0.935249	C16H20N2	L-Leucine-.beta.-naphthylamide; Pheniramine	240.163	-40.6	0
243.1469@10.857	10.857	243.147	Negative					C12H21NO4	Tiglylcarnitine	243.147	0.649813	0.935249	C14H17N3O	Frovatriptan	243.137	-40.0499	0
248.1775@17.944	17.944	248.178	Negative					C16H24O2	16:4(4Z,7Z,10Z,13Z); 16:4(6,9,12,15); 16:4(6Z,9Z,12Z,15Z); 2-Phenylethyl octanoate; Dimethylbenzyl carbinyl hexanoate; FA 16:4; Furanofukinin; Octyl phenylacetate; [2-(Dimethoxymethyl)-1-heptenyl]benzene	248.178	0.523819	0.935249	C13H28O4	alpha-Butyl-omega-hydroxypoly(oxyethylene) poly(oxypropylene)	248.199	85.6605	0
264.1208@9.855	9.855	264.121	Negative					C11H20O7	(Z)-2-Methyl-2-butene-1,4-diol 4-O-beta-D-Glucopyranoside; Ilicifolinoside A	264.121	0.389973	0.935249	C18H16O2	Cinnamyl cinnamate	264.115	-21.8461	0.312377
268.0807@7.669	7.669	268.081	Negative					C10H12N4O5	Allopurinol riboside; Arabinosylhypoxanthine; Inosine	268.081	0.261115	0.935249	C9H16O9	3-Deoxy-D-glycero-D-galacto-2-nonulosonic acid	268.079	-4.72992	0.910399
270.0527@13.343	13.343	270.053	Negative					C15H10O5	1,2,8-Trihydroxy-3-methylanthraquinone; 2'-Hydroxydaidzein; 2-Hydroxychrysophanol; 3'-Hydroxydaidzein; 3,3',4'-Trihydroxyflavon; 3,4',7-Trihydroxyflavon; 3,4',7-Trihydroxyflavone; 3,6,2'-Trihydroxyflavon; 3,6,3'-Trihydroxyflavon; 3,6,4'-Trihydroxyflavon; 3,7,3'-Trihydroxyflavon; 5,3',4'-Trihydroxyflavon; 5,7,2'-Trihydroxyflavon; 6,2',3'-Trihydroxyflavon; 6,3',4'-Trihydroxyflavon; 6,7,3'-Trihydrox…	270.053	0.455467	0.935249	C15H11ClN2O	Nordiazepam	270.056	12.1865	0.557987
292.1673@17.287	17.287	292.167	Negative					C17H24O4	(3beta,6beta)-Furanoeremophilane-3,6-diol 6-acetate; 6-Hydroxyshogaol; 9-Acetoxyfukinanolide; Acetylbalchanolide; Acetylvalerenolic acid; Isotrichodermin; [6]-Gingerdione	292.167	0.544209	0.935249	C15H24N4S	Thioperamid	292.172	16.6583	0.350716
296.1258@14.884	14.884	296.126	Negative					C15H20O6	Chavicol O-beta-glucopyranoside; Cyclocalopin A; Cyclocalopin C1; Cyclocalopin E; Deoxynivalenol; Marasmal; Vomitoxin	296.126	0.634865	0.935249	C14H26Cl2O2		296.131	17.5128	0.312849
312.2088@18.908	18.908	312.209	Negative					C21H28O2	16,17-didehydroprogesterone; 16-Dehydroprogesterone; Delta(1)-progesterone; Dydrogesterone; Ethisteron; Ethisterone; Levonorgestrel; Norgestrel; Pregna-4,16-diene-3,20-dion; Tetrahydrogestrinone; Tibolon; cis-Guggulsteron; pregna-4,9(11)-diene-3,20-dione	312.209	0.416388	0.935249	C16H28N2O4	Oseltamivir	312.205	-12.4692	0.629805
357.1939@19.848	19.848	357.194	Negative					C21H27NO4	(S)-Laudanosine; 5-hydroxypropafenone; Laudanosine; N-(-)-Jasmonoyl-(S)-phenylalanine; Nalbuphine	357.194	0.302357	0.935249	C15H27N5O5	trans-Epoxysuccinyl-L-leucylamido(4-guanidino)butan	357.201	20.4931	0.178888
359.267@14.226	14.226	359.267	Negative					C19H37NO5	2-Hydroxylauroylcarnitine; 3-hydroxydodecanoyl carnitine	359.267	0.481536	0.935249	C24H41NO	(+)N-(1S-methyl-propyl) arachidonoyl amine; (-)N-(1R-methyl-propyl) arachidonoyl amine; 5-Decanoyl-2-nonylpyridine; N,N-diethyl arachidonoyl amine; N-butyl arachidonoyl amine; N-isopropyl alpha-methylarachidonoyl amine; N-propyl alpha-methyl arachidonoyl amine; N-tert-butyl arachidonoyl amine	359.319	144.221	0
359.267@14.98	14.98	359.267	Negative					C19H37NO5	2-Hydroxylauroylcarnitine; 3-hydroxydodecanoyl carnitine	359.267	0.481536	0.935249	C24H41NO	(+)N-(1S-methyl-propyl) arachidonoyl amine; (-)N-(1R-methyl-propyl) arachidonoyl amine; 5-Decanoyl-2-nonylpyridine; N,N-diethyl arachidonoyl amine; N-butyl arachidonoyl amine; N-isopropyl alpha-methylarachidonoyl amine; N-propyl alpha-methyl arachidonoyl amine; N-tert-butyl arachidonoyl amine	359.319	144.221	0
372.2147@14.789	14.789	372.215	Negative					C19H32O7	9-Hydroxy-7-megastigmen-3-one glucoside; Blumenol C glucoside	372.215	0.276722	0.935249	C23H32O4	5-Ethoxysorgoleone 358; 9'-Carboxy-gamma-tocotrienol; Hydroxyprogesterone acetat; Neriantogenin; Scutigeral	372.23	41.2665	0
384.2298@17.265	17.265	384.23	Negative					C24H32O4	.beta.-Estradiol 3,17-dipropionate; 3.beta.,17.beta.-Diacetoxy-17.alpha.-ethynyl-4-estren; Estradiol dipropionate; Ethynodiol Diacetate; Ethynodiol diacetate; Megestrol acetate; Scillarenin	384.23	0.676678	0.935249	C23H32N2OS	Diafenthiuron	384.224	-16.3079	0.489362
509.3478@19.345	19.345	509.348	Negative					C25H52NO7P	1-Heptadecanoyl-sn-glycero-3-phosphocholin; LysoPC(17:0); LysoPE(0:0/20:0); LysoPE(20:0/0:0); PC(16:0/O-1:0); PC(17:0/0:0); PC(O-15:0/2:0); PC(O-16:0/1:0); PC(O-1:0/16:0); PE(20:0/0:0); Phosphatidylethanolamine lyso 20	509.348	0.66752	0.935249	C24H48NO8P	1,2-Dioctanoyl PC; PC(14:0/2:0); PC(8:0/8:0); PS(P-18:0/0:0)	509.312	-70.763	0
515.2915@11.849	11.849	515.292	Negative					C26H45NO7S	Taurallocholic acid; Tauro-b-muricholic acid; Taurocholate; Taurocholic acid; Taurohyocholate; Taurohyocholic acid; Tauroursocholic acid	515.292	0.335732	0.935249	C29H41NO7	Candoxatril	515.288	-6.20426	0.886781
515.2915@13.455	13.455	515.292	Negative					C26H45NO7S	Taurallocholic acid; Tauro-b-muricholic acid; Taurocholate; Taurocholic acid; Taurohyocholate; Taurohyocholic acid; Tauroursocholic acid	515.292	0.335732	0.935249	C29H41NO7	Candoxatril	515.288	-6.20426	0.886781
310.1171@8.284	8.284	310.117	Negative	HMDB0011741			Gamma-Glutamyltyrosine (MS2 in HMDB)	C14H18N2O6	Gamma-Glutamyltyrosine; gamma-Glutamyltyrosine	310.116	-1.9799	0.93378	C19H18O4	3-(3,4-Dimethoxyphenyl)-4,6-dimethylcoumarin; 3-(3,4-Dimethoxyphenyl)-4,7-dimethylcoumarin; 6-Ethoxy-3-(4-methoxyphenyl)-4-methylcoumarin; 7-Ethoxy-3-(4-methoxyphenyl)-4-methylcoumarin; Artocarbene; Castillene B; Hydroxytanshinone; Moracin C; Moracin N; Ovalitenin B	310.121	10.9926	0.624919
467.3021@15.711	15.711	467.302	Positive	HMDB0010379			LysoPC(14:0); 1-Heptadecanoylglycerophosphoethanolamine	C22H46NO7P	1-Heptadecanoylglycerophosphoethanolamine; 1-Myristoyl-sn-glycero-3-phosphocholin; LysoPC(14:0); PC(0:0/14:0); PC(14:0/0:0); PC(O-12:0/2:0); PE(17:0/0:0); Phosphatidylethanolamine lyso 17	467.301	-1.94949	0.93378	C29H41NO4	Buprenorphine; N-arachidonoyl tyrosine	467.304	3.12218	0.915572
495.3335@17.505	17.505	495.334	Positive	HMDB0010382			LysoPC(16:0); LysoPC(0:0/16:0)	C24H50NO7P	1-Hexadecanoyl-sn-glycero-3-phosphocholin; Lyso-PC(16:0); LysoPC(16:0); PC(0:0/16:0); PC(16:0/0:0); PC(16:0/0:0)[rac]; PC(O-14:0/2:0); PE(19:0/0:0)	495.332	-2.04105	0.93378	C25H54NO6P	1-O-hexadecyl-2-C-methyl-3-phosphatidylcholine; 2-O-Methyl PAF C-16; PC(O-16:0/O-1:0); PC(O-17:0/0:0); PE(O-20:0/0:0)	495.369	71.4206	0
521.3492@17.962	17.962	521.349	Positive	HMDB0010385			LysoPC(18:1(11Z)); LysoPC(18:1(9Z)); 2-oleoyl-sn-glycero-3-phosphocholine	C26H52NO7P	1-(9Z-Octadecenoyl)-sn-glycero-3-phosphocholin; LysoPC(18:1(11Z)); LysoPC(18:1(9Z)); PC(0:0/18:1(6Z)); PC(0:0/18:1(9E)); PC(0:0/18:1(9Z)); PC(18:1(11E)/0:0); PC(18:1(11Z)/0:0); PC(18:1(13Z)/0:0); PC(18:1(17Z)/0:0); PC(18:1(4E)/0:0); PC(18:1(6Z)/0:0); PC(18:1(7Z)/0:0); PC(18:1(9E)/0:0); PC(18:1(9Z)/0:0); PC(18:1(9Z)/0:0)[rac]; PC(O-16:1(11Z)/2:0); PC(P-16:0/2:0)	521.348	-2.03319	0.93378	C27H56NO6P	PC(O-18:1(9Z)/O-1:0)	521.385	67.7607	0
477.2866@16.603	16.603	477.287	Positive	HMDB0011477			LysoPE(0:0/18:2(9Z,12Z)); LysoPE(18:2(9Z,12Z)/0:0)	C23H44NO7P	LysoPE(0:0/18:2(9Z,12Z)); LysoPE(18:2(9Z,12Z)/0:0); PE(18:2(9Z,12Z)/0:0)	477.286	-2.22298	0.93378	C21H43N5O7	Gentamicin	477.316	62.1199	0
501.2866@16.673	16.673	501.287	Positive	HMDB0011488			LysoPE(0:0/20:4(8Z,11Z,14Z,17Z)); LysoPE(0:0/20:4(5Z,8Z,11Z,14Z)); LysoPE(20:4(8Z,11Z,14Z,17Z)/0:0); LysoPE(20:4(5Z,8Z,11Z,14Z)/0:0)	C25H44NO7P	LysoPE(0:0/20:4(5Z,8Z,11Z,14Z)); LysoPE(0:0/20:4(8Z,11Z,14Z,17Z)); LysoPE(20:4(5Z,8Z,11Z,14Z)/0:0); LysoPE(20:4(8Z,11Z,14Z,17Z)/0:0)	501.286	-2.11655	0.93378	C32H39NO4	Fexofenadin; Fexofenadine	501.288	2.61128	0.920761
527.3024@17.204	17.204	527.302	Positive	HMDB0011494			LysoPE(0:0/22:5(4Z,7Z,10Z,13Z,16Z)); LysoPE(0:0/22:5(7Z,10Z,13Z,16Z,19Z)); LysoPE(22:5(4Z,7Z,10Z,13Z,16Z)/0:0); LysoPE(22:5(7Z,10Z,13Z,16Z,19Z)/0:0)	C27H46NO7P	LysoPE(0:0/22:5(4Z,7Z,10Z,13Z,16Z)); LysoPE(0:0/22:5(7Z,10Z,13Z,16Z,19Z)); LysoPE(22:5(4Z,7Z,10Z,13Z,16Z)/0:0); LysoPE(22:5(7Z,10Z,13Z,16Z,19Z)/0:0)	527.301	-2.29659	0.93378	C31H37N5O3	Doramapimod	527.29	-24.1986	0.269051
477.2866@16.841	16.841	477.287	Positive	HMDB0011507			LysoPE(18:2(9Z,12Z)/0:0); LysoPE(0:0/18:2(9Z,12Z))	C23H44NO7P	LysoPE(0:0/18:2(9Z,12Z)); LysoPE(18:2(9Z,12Z)/0:0); PE(18:2(9Z,12Z)/0:0)	477.286	-2.22298	0.93378	C21H43N5O7	Gentamicin	477.316	62.1199	0
501.2866@16.86	16.86	501.287	Negative	HMDB0011518			LysoPE(20:4(8Z,11Z,14Z,17Z)/0:0); LysoPE(20:4(5Z,8Z,11Z,14Z)/0:0); LysoPE(0:0/20:4(8Z,11Z,14Z,17Z)); LysoPE(0:0/20:4(5Z,8Z,11Z,14Z))	C25H44NO7P	LysoPE(0:0/20:4(5Z,8Z,11Z,14Z)); LysoPE(0:0/20:4(8Z,11Z,14Z,17Z)); LysoPE(20:4(5Z,8Z,11Z,14Z)/0:0); LysoPE(20:4(8Z,11Z,14Z,17Z)/0:0)	501.286	-2.11655	0.93378	C32H39NO4	Fexofenadin; Fexofenadine	501.288	2.61128	0.920761
243.1476@10.537	10.537	243.148	Positive	HMDB0002366			Tiglylcarnitine	C12H21NO4	Tiglylcarnitine	243.147	-2.2291	0.93378	C14H17N3O	Frovatriptan	243.137	-42.9287	0
425.3515@15.757	15.757	425.351	Positive	HMDB0006351			Vaccenyl carnitine; Elaidic carnitine; Oleoylcarnitine; 11Z-Octadecenylcarnitine	C25H47NO4	11Z-Octadecenylcarnitine; Elaidic carnitine; Oleoyl L-carnitin; Oleoylcarnitine; Vaccenyl carnitine	425.351	-2.32984	0.93378	C27H43N3O	3-Deoxy-3-azido-25-hydroxyvitamin D3	425.341	-25.5977	0.248826
122.1098@16.871	16.871	122.11	Positive					C9H14	Santene	122.11	-2.04734	0.93378	C7H10N2	2,4-Toluenediamine; 2,6-Toluenediamine; 2-(2-Aminoethyl)pyridin; 2-Ethyl-3-methylpyrazine, 9CI; 2-Ethyl-5-methylpyrazine, 9CI, 8CI; 2-Ethyl-6-methylpyrazine; 4-Pyridinamine, N,N-dimethyl-; Diallylcyanamid; Isopropylpyrazine; Propylpyrazine; Trimethylpyrazine	122.084	-208.026	0
187.0637@8.792	8.792	187.064	Positive					C11H9NO2	3-Indoleacrylic acid; Indoleacrylic acid	187.063	-1.98328	0.93378	C6H10ClN5	6-Chloro-N-(1-methylethyl)-1,3,5-triazine-2,4-diamine; Atrazine-desethyl; Desethyl atrazine; Desethylatrazin	187.062	-6.55926	0.876579
190.1573@13.758	13.758	190.157	Positive					C10H22O3	Di(propylene glycol) butyl ether; Di(propylene glycol) tert-butyl ether; Diethylene glycol hexyl ether	190.157	-2.12982	0.93378	C12H18N2	1-Methyl-4-benzylpiperazin; 1-Methyl-4-benzylpiperazine; Isoproturon	190.147	-54.1762	0
243.1476@10.862	10.862	243.148	Positive					C12H21NO4	Tiglylcarnitine	243.147	-2.2291	0.93378	C14H17N3O	Frovatriptan	243.137	-42.9287	0
243.184@13.416	13.416	243.184	Positive					C13H25NO3	N-Undecanoylglycine	243.183	-2.28633	0.93378	C15H21N3	Primaquin; Primaquine	243.174	-42.9839	0
262.2302@16.871	16.871	262.23	Positive					C18H30O	2-(5,8-Tetradecadienyl)cyclobutanone; 5-(1-hydroxypropan-2-yl)isolongifol-4-ene; 5-(1-hydroxypropan-2-yl)isolongifol-5-ene; 5-(2-methoxyethyl)isolongifol-5-ene; 6,10,14-Trimethyl-5,9,13-pentadecatrien-2-one	262.23	-2.03638	0.93378	C10H26N6O2	Spermine NONOat	262.212	-70.4572	0
262.2302@17.116	17.116	262.23	Positive					C18H30O	2-(5,8-Tetradecadienyl)cyclobutanone; 5-(1-hydroxypropan-2-yl)isolongifol-4-ene; 5-(1-hydroxypropan-2-yl)isolongifol-5-ene; 5-(2-methoxyethyl)isolongifol-5-ene; 6,10,14-Trimethyl-5,9,13-pentadecatrien-2-one	262.23	-2.03638	0.93378	C10H26N6O2	Spermine NONOat	262.212	-70.4572	0
277.2412@14.233	14.233	277.241	Positive					C18H31NO	Crucigasterin 277; Obscuraminol A	277.241	-2.29403	0.93378	C19H35N	Perhexiline	277.277	128.949	0
279.2568@17.115	17.115	279.257	Positive					C18H33NO	Linoleamide	279.256	-2.09843	0.93378	C16H25NO3	Moxisylyt; N-[(4-Hydroxy-3-methoxyphenyl)methyl]octanamide	279.183	-262.683	0
313.2624@16.026	16.026	313.262	Positive					C18H35NO3	N-Palmitoylglycin; N-palmitoyl glycine; Palmitoylglycine	313.262	-2.2537	0.93378	C19H39NO2	Margaroyl-EA	313.298	113.895	0
414.2051@16.107	16.107	414.205	Positive					C24H30O6	4-O-Methylmelleolide; Armillarin; Armillaripin; Clausarinol; Eplerenone	414.204	-2.07868	0.93378	C22H39BrO2		414.213	19.8959	0.220002
414.2051@16.621	16.621	414.205	Positive					C24H30O6	4-O-Methylmelleolide; Armillarin; Armillaripin; Clausarinol; Eplerenone	414.204	-2.07868	0.93378	C22H39BrO2		414.213	19.8959	0.220002
423.3358@15.218	15.218	423.336	Positive					C25H45NO4	9,12-Hexadecadienylcarnitine; Linoelaidyl carnitine; Linoleyl carnitine	423.335	-2.22282	0.93378	C29H43O2	alpha-Tocotrienoxyl radical	423.326	-22.4266	0.301514
509.3492@18.038	18.038	509.349	Positive					C25H52NO7P	1-Heptadecanoyl-sn-glycero-3-phosphocholin; LysoPC(17:0); LysoPE(0:0/20:0); LysoPE(20:0/0:0); PC(16:0/O-1:0); PC(17:0/0:0); PC(O-15:0/2:0); PC(O-16:0/1:0); PC(O-1:0/16:0); PE(20:0/0:0); Phosphatidylethanolamine lyso 20	509.348	-2.08109	0.93378	C26H56NO6P	1-Octadecyl-sn-glycero-3-phosphocholin; Lyso-PAF C-18; LysoPC(O-18:0); PC(O-16:0/O-2:0); PC(O-18:0/0:0)	509.385	69.3532	0
511.3285@16.24	16.24	511.329	Positive					C24H50NO8P	PS(O-18:0/0:0)	511.327	-2.13757	0.93378	C31H45NO5	Scyphostatin A	511.33	2.49155	0.920761
523.3649@19.379	19.379	523.365	Positive					C26H54NO7P	1-Octadecanoyl-sn-glycero-3-phosphocholin; 1-Stearoyl-2-hydroxy-sn-glycero-3-phosphocholin; LysoPC(0:0/18:0); LysoPC(18:0); PAF C-16; PC(18:0/0:0); PC(O-16:0/2:0); PE(21:0/0:0)	523.364	-2.12089	0.93378	C27H58NO6P	2-O-Methyl PAF C-18; PC(O-18:0/O-1:0); PC(O-19:0/0:0); PC(O-1:0/O-18:0)	523.4	67.4042	0
543.3336@16.981	16.981	543.334	Positive					C28H50NO7P	1-(5Z,8Z,11Z,14Z-Eicosatetraenoyl)-sn-glycero-3-phosphocholin; LysoPC(20:4(5Z,8Z,11Z,14Z)); LysoPC(20:4(8Z,11Z,14Z,17Z)); PC(0:0/20:4(5Z,8Z,11Z,14Z)); PC(20:4(5E,8E,11E,14E)/0:0); PC(20:4(5Z,8Z,11Z,14Z)/0:0); PC(20:4(7E,10E,13E,16E)/0:0)	543.332	-2.04478	0.93378	C26H42NO9P	PS(20:5(5Z,8Z,11Z,14Z,17Z)/0:0)	543.26	-135.972	0
892.5373@12.388	12.388	892.537	Positive					C55H72MgN4O5	Chlorophyll a	892.535	-2.22624	0.93378	C52H76O12	Zeaxanthin diglucoside/ Zeaxanthin beta-D-diglucoside	892.534	-4.05473	0.921158
230.1523@13.992	13.992	230.152	Negative					C12H22O4	Bis(1-methylethyl) hexanedioate; Dipropyl hexanedioate; Dodecanedioic acid; Talaromycin A	230.152	-2.13337	0.93378	C14H18N2O	Ibudilast	230.142	-45.131	0
234.1625@17.912	17.912	234.162	Negative					C15H22O2	(1alpha,4beta,5beta)-4-Hydroxy-7(11),10(14)-guaiadien-8-one; (4alpha,5alpha)-11-Eremophilene-2,9-dione; (Z)-alpha-Bergamotenoic acid; 1,10-Epoxygermacrone; 1,13-Dihydroxy-herbertene; 12-Hydroxy-chiloscyphone; 2,7(14)-Illudadiene-10,15-diol; 2-Methyl-4-phenyl-2-butyl 2-methylpropanoate; 3,7-Bisaboladiene-2,8-dione; 3-Phenylpropyl hexanoate; 4,10-Longipinanedione; 4,6-Decadiyn-1-ol isovalerate; 4-M…	234.162	-2.22068	0.93378	C14H22N2O	5-Methyl-2,5-di-1-pyrrolidinyl-2-cyclopenten-1-one; Lidocaine	234.173	45.7503	0
334.0484@8.805	8.805	334.048	Negative					C19H10O6	Dehydrodolineone	334.048	-1.97576	0.93378	C11H15N2O8P	Nicotinamide ribotide; beta-Nicotinamide mononucleotide	334.057	24.5533	0
362.1711@15.387	15.387	362.171	Negative					C16H22N6O4	Thyrotropin releasing hormone	362.17	-2.33867	0.93378	C20H26O6	3-Oxo-6b-angeloyloxy-8b-hydroxy-7(11)-eremophilen-12,8-olide; 5-(3'-Hydroxyphenyl)-gamma-valerolactone-3'-O-glucuronide; Gibberellin A101; Gibberellin A124; Gibberellin A19; Gibberellin A36; Gibberellin A38; Gibberellin A65; Gibberellin A98; Gibberellin Ga115; Heliangin; Hydroxyisonobilin; Secoisolariciresinol; gibberellin A19	362.173	5.07771	0.873906
364.025@12.94	12.94	364.025	Negative					C10H13N4O7PS	6-Thioinosine-5'-monophosphate; Thioinosinic acid	364.024	-2.04382	0.93378	C10H13N4O9P	Xanthosine-5'-monophosphate; Xanthylic acid	364.042	46.7413	0
388.1642@19.819	19.819	388.164	Negative					C20H24N2O6	Nisoldipin; Nisoldipine	388.163	-1.96566	0.93378	C25H24O4	Flemiculosin; Kanzonol E; Spinoflavanone A; Xambioona	388.167	8.39851	0.762354
494.249@10.066	10.066	494.249	Negative					C27H36F2O6	Flumethasone Pivalate; Flumethasone pivalat	494.248	-2.03339	0.93378	C26H38O9	7,11-Bisdeacetylvaltrate 7-(3-methylpentanoate) 11-(3-hydroxy-3-methylbutanoate)	494.252	5.22611	0.873906
567.3548@17.655	17.655	567.355	Negative					C27H54NO9P	PS(21:0/0:0)	567.354	-2.0763	0.93378	C30H50NO7P	LysoPC(22:6(4Z,7Z,10Z,13Z,16Z,19Z))	567.332	-39.3246	0
272.2349@19.498	19.498	272.235	Negative	HMDB0010734			(R)-3-Hydroxy-hexadecanoic acid; 5-Hydroxyhexadecanoic acid; 9-Hydroxyhexadecanoic acid; 12-Hydroxyhexadecanoic acid; 6-Hydroxyhexadecanoic acid; 13-Hydroxyhexadecanoic acid; 16-Hydroxy hexadecanoic acid; 3-hydroxyhexadecanoic acid; 8-Hydroxyhexadecanoic acid; 11-Hydroxyhexadecanoic acid; 7-Hydroxyhexadecanoic acid; 10-Hydroxyhexadecanoic acid; 2-Hydroxyhexadecanoic acid	C16H32O3	(R)-2-Hydroxyhexadecanoic acid; (R)-3-Hydroxy-hexadecanoic acid; 11-hydroxy palmitic acid; 14-hydroxy palmitic acid; 16-Hydroxyhexadecanoic acid; 2-hydroxy palmitic acid; 3-hydroxyhexadecanoic acid; 3R-hydroxypalmitic acid; 3S-hydroxypalmitic acid; 4-hydroxy palmitic acid; DL-.beta.-Hydroxypalmitic acid; Juniperic acid	272.235	0.899958	0.933494	C18H28N2	Bupivacain	272.225	-35.4547	0
312.2298@16.112	16.112	312.23	Negative	HMDB0010201			12,13-DiHODE; 15,16-DiHODE; 9,10-DiHODE; 9(S)-HPODE,	C18H32O4	(?)-(E)-13-Hydroxy-10-oxo-11-octadecenoic acid; 10-HpODE; 10R-HpODE; 10S-HpODE; 11S-HpODE; 12,13-DiHODE; 12-HpODE; 13(S)-HpOD; 13-HPODE; 13-Hydroperoxy-9Z,11E-octadecadienoic acid; 13-L-Hydroperoxylinoleic acid; 13S-HpODE; 14-HpODE; 15,16-DiHODE; 5S,8R-DiHODE; 7S,8S-DiHODE; 8(R)-Hydroperoxylinoleic acid; 8,13-DiHODE; 8-HpODE; 8R,11S-DiHODE; 9(S)-HPODE; 9(S)-HpOD; 9,10-DiHODE; 9,14-DiHODE; 9-HPODE…	312.23	0.83272	0.933494	C21H28O2	16,17-didehydroprogesterone; 16-Dehydroprogesterone; Delta(1)-progesterone; Dydrogesterone; Ethisteron; Ethisterone; Levonorgestrel; Norgestrel; Pregna-4,16-diene-3,20-dion; Tetrahydrogestrinone; Tibolon; cis-Guggulsteron; pregna-4,9(11)-diene-3,20-dione	312.209	-66.8418	0
132.0785@10.413	10.413	132.078	Negative	HMDB0001624			2-Hydroxycaproic acid; 2-Methyl-3-hydroxyvaleric acid; 2-Hydroxy-3-methylpentanoic acid; (5R)-5-Hydroxyhexanoic acid; 5-Hydroxyhexanoic acid; D-Leucic acid; Leucinic acid; Hydroxyisocaproic acid; 2-Ethyl-2-Hydroxybutyric acid; (R)-3-Hydroxyhexanoic acid; 6-Hydroxyhexanoic acid	C6H12O3	(+/-)-1-Acetoxy-1-ethoxyethane; (5R)-5-Hydroxyhexanoic acid; (R)-3-Hydroxyhexanoic acid; .alpha.-Hydroxyisocaproic acid; 2-Ethyl-2-Hydroxybutyric acid; 2-Ethyl-2-hydroxybutyric acid; 2-Hydroxy-3-methylpentanoic acid; 2-Hydroxycaproic acid; 2-Hydroxyisocaproic acid; 2-Methyl-3-hydroxyvaleric acid; 3-hydroxyhexanoic acid; 4,4-Dimethoxy-2-butanone; 5-Hydroxyhexanoic acid; 6-Hydroxyhexanoic acid; 6-h…	132.079	1.09026	0.933494	C5H12N2S	Tetramethylthiour	132.072	-48.3122	0
240.0996@12.744	12.744	240.1	Negative	HMDB0142074			3-(2,3,4-trimethoxyphenyl)propanoic acid; 4-(3-hydroxyprop-1-en-1-yl)-2,3,6-trimethoxyphenol; 3-(4-hydroxy-2,3,5-trimethoxyphenyl)propanal; 3-(6,7-dimethoxy-2H-1,3-benzodioxol-5-yl)propan-1-ol; 4-hydroxy-5-(3-hydroxy-4-methoxyphenyl)pentanoic acid; 4-hydroxy-5-(4-hydroxy-3-methoxyphenyl)pentanoic acid; 2-(hydroxymethyl)-7-methoxy-2-methyl-3,4-dihydro-2H-1-benzopyran-4,5-diol; 7-methoxy-2,2-dimeth…	C12H16O5	3-(3,4,5-Trimethoxyphenyl)propanoic acid; 3-Carboxy-4-methyl-5-propyl-2-furanpropanoic acid; 3-Carboxy-4-methyl-5-propyl-2-furanpropionic acid; Ethyl 3,4,5-trimethoxybenzoate; Isopropyl 3-(3,4-dihydroxyphenyl)-2-hydroxypropanoate	240.1	0.724699	0.933494	C14H12N2O2	Ethyl .beta.-carboline-3-carboxylat	240.09	-40.4915	0
188.1411@14.45	14.45	188.141	Negative	HMDB0002203			3-Hydroxycapric acid; (R)-3-Hydroxydecanoic acid; 9-Hydroxydecanoic acid	C10H20O3	(1R,2R,4R,8R)-p-Menthane-2,8,9-triol; (1R,2R,4S)-p-Menthane-1,2,8-triol; (1S,2S,4R,8R)-p-Menthane-1,2,9-triol; (R)-3-Hydroxydecanoic acid; 10-hydroxy capric acid; 2,6-Dimethyl-7-octene-2,3,6-triol; 2-Hexyl-1,3-dioxan-5-ol; 2-Hexyl-1,3-dioxolane-4-methanol; 2-hydroxy capric acid; 3-Hydroxycapric acid; 3-Hydroxydecanoic acid; 4-hydroxy capric acid; 5-hydroxy capric acid; 6-hydroxy-3,7-dimethyloctan…	188.141	0.770698	0.933494	C12H16N2	2-(3-Methylbutyl)-1H-pyrrolo[2,3-b]pyridine; Dimethyltryptamine; Fenproporex; Polycartine B	188.131	-51.8281	0
207.053@9.611	9.611	207.053	Negative	HMDB0000978			4-(2-Aminophenyl)-2,4-dioxobutanoic acid	C10H9NO4	1-Nitro-5,6-dihydroxy-dihydronaphthalene; 4-(2-Aminophenyl)-2,4-dioxobutanoic acid	207.053	0.76309	0.933494	C7H13NO4S	(2R,2'S)-Isobuteine; 2-Methyl-2-[(1-oxo-2-propenyl)amino]-1-propanesulfonic acid; S-(Carboxymethyl)-L-cysteine , dimethyl ester	207.057	17.0439	0.331631
159.0894@8.593	8.593	159.089	Negative	HMDB0012175			5-Acetamidopentanoate; 3-Dehydrocarnitine; Calystegin A3; (-)-Betonicine; 3-Hydroxystachydrine; N-&alpha;-acetyl-DL-norvaline; 2-Methylbutyrylglycine; Isovalerylglycine; Valerylglycine; N-Acetylvaline	C7H13NO3	2-Methylbutyrylglycine; 3-Dehydrocarnitine; 4-Hydroxystachydrine; 5-Acetamidovalerate; Betonicine; Calystegin A3; Calystegine A6; Calystegine A7; Isovalerylglycine; Medicanine; N-Acetylvaline; N-Isovaleroylglycin; Turicine; Valerylglycine	159.09	0.898866	0.933494	C11H13N	Pargyline	159.105	96.7946	0
160.1098@12.413	12.413	160.11	Negative	HMDB0000486			7-Hydroxyoctanoic acid; 8-Hydroxyoctanoate; (7R)-7-hydroxyoctanoic Acid; Hydroxyoctanoic acid; 3-Hydroxyoctanoic acid; (R)-2-Hydroxycaprylic acid; (R)-3-Hydroxyoctanoic acid; Ethyl ()-3-hydroxyhexanoate; (+/-)-Ethyl 2-hydroxy-3-methylvalerate; Isoamyl lactate; Ethyl 2-hydroxy-4-methylpentanoate	C8H16O3	(+/-)-Ethyl 2-hydroxy-3-methylvalerate; (.+/-.)-2-Hydroxyoctanoic acid; (R)-2-Hydroxycaprylic acid; (R)-3-Hydroxyoctanoic acid; 2-Hydroxyoctanoic acid; 3-Hydroxyoctanoic acid; 3-Hydroxyvalproic acid; 4-Hydroxyvalproic acid; 5,5-Dimethyl-1,3-dioxane-2-ethanol; 5-Hydroxyvalproic acid; 6-hydroxy caprylic acid; 7-Hydroxyoctanoic acid; 8-hydroxy caprylic acid; Ethyl (?)-3-hydroxyhexanoate; Ethyl 2-hyd…	160.11	0.899383	0.933494	C10H12N2	(-)-Cotinine; 2-Propylbenzimidazol; Anatabine; Cotinine; N-Norgramine; Serotonin; Tolazoline; Tryptamine	160.1	-60.9082	0
408.2872@14.824	14.824	408.287	Negative	HMDB0000505			Allocholic acid; Cholic acid; Alpha-Muricholic acid; 6a,12a-Dihydroxylithocholic acid; Hyocholic acid; Muricholic acid; Ursocholic acid; 3a,7b,12a-Trihydroxy-5a-Cholanoic acid; 3a,7a,12b-Trihydroxy-5b-cholanoic acid; 3a,4b,7a-Trihydroxy-5b-cholanoic acid; 1b,3a,12a-Trihydroxy-5b-cholanoic acid; 3a,4b,12a-Trihydroxy-5b-cholanoic acid; 3a,6a,7b-Trihydroxy-5b-cholanoic acid; 1,3,12-Trihydroxycholan-…	C24H40O5	(R)-Butaprost; .alpha.-Muricholic acid; 1,3,12-Trihydroxycholan-24-oic acid; 1b,3a,12a-Trihydroxy-5b-cholanoic acid; 1b,3a,7a-Trihydroxy-5b-cholanoic acid; 2b,3a,7a-Trihydroxy-5b-cholanoic acid; 3a,4b,12a-Trihydroxy-5b-cholanoic acid; 3a,4b,7a-Trihydroxy-5b-cholanoic acid; 3a,6a,7b-Trihydroxy-5b-cholanoic acid; 3a,6b,7b-Trihydroxy-5b-cholanoic acid; 3a,7a,12b-Trihydroxy-5b-cholanoic acid; 3a,7b,1…	408.288	0.916022	0.933494	C26H36N2O2	O-2545	408.278	-23.3218	0.285719
274.0145@10.565	10.565	274.014	Negative	HMDB0029200			Ferulic acid 4-sulfate; Isoferulic acid 3-sulfate	C10H10O7S	Ferulic acid 4-sulfate; Isoferulic acid 3-sulfate	274.015	0.813826	0.933494	C6H11O10P	D-Glucuronic acid 1-phosphate	274.009	-20.134	0.361647
173.105@11.022	11.022	173.105	Positive	HMDB0000701			Hexanoylglycine (confirmed by standard MS2)	C8H15NO3	6-Dimethylamino-4-ketohexanoic acid; Hexanoylglycine; Isovalerylalanine; Isovalerylsarcosine; L-Isoleucine, N-acetyl-; L-Leucine, N-acetyl; N-Acetyl-D-norleucin; N-Acetylleucine; Swainsonin	173.105	1.11493	0.933494	C7H15N3O2	N5-(1-Iminoethyl)-L-ornithin; apo-[3-methylcrotonoyl-CoA:carbon-dioxide ligase (ADP-forming)]	173.116	66.012	0
159.0683@6.632	6.632	159.068	Positive	HMDB0001190			Indoleacetaldehyde	C10H9NO	Indoleacetaldehyde	159.068	0.716673	0.933494	C5H9N3O3	L-Hexahydro-3-imino-1,2,4-oxadiazepine-3-carboxylic acid	159.064	-24.5743	0.262008
260.137@9.016	9.016	260.137	Negative	HMDB0011171			L-gamma-glutamyl-L-leucine ; L-gamma-glutamyl-L-isoleucine	C11H20N2O5	L-gamma-glutamyl-L-isoleucine ; L-gamma-glutamyl-L-leucine ; gamma-Glutamylleucine	260.137	0.853396	0.933494	C16H20O3	10-Hydroxy-3-methoxy-1,3,5,7-cadinatetraen-9-one	260.141	16.3183	0.368049
475.2695@16.089	16.089	475.269	Positive	HMDB0011478			LysoPE(0:0/18:3(6Z,9Z,12Z)); LysoPE(0:0/18:3(9Z,12Z,15Z)); LysoPE(18:3(6Z,9Z,12Z)/0:0); LysoPE(18:3(9Z,12Z,15Z)/0:0)	C23H42NO7P	LysoPE(0:0/18:3(6Z,9Z,12Z)); LysoPE(0:0/18:3(9Z,12Z,15Z)); LysoPE(18:3(6Z,9Z,12Z)/0:0); LysoPE(18:3(9Z,12Z,15Z)/0:0); PE(18:3(6Z,9Z,12Z)/0:0); PE(18:3(9Z,12Z,15Z)/0:0)	475.27	0.818483	0.933494	C27H41NO6	Hydrocortamate	475.293	50.262	0
477.2851@16.829	16.829	477.285	Negative	HMDB0011507			LysoPE(18:2(9Z,12Z)/0:0); LysoPE(0:0/18:2(9Z,12Z))	C23H44NO7P	LysoPE(0:0/18:2(9Z,12Z)); LysoPE(18:2(9Z,12Z)/0:0); PE(18:2(9Z,12Z)/0:0)	477.286	0.919786	0.933494	C21H43N5O7	Gentamicin	477.316	65.2629	0
191.0614@9.286	9.286	191.061	Negative	HMDB0011745			N-Acetyl-L-methionine	C7H13NO3S	2-Acetylamino-3-mercapto-3-methylbutyric acid; L-Methionine, N-acetyl-; N-Acetyl-L-methionine	191.062	1.12006	0.933494	C10H9NO3	1H-Indole-3-acetic acid, 5-hydroxy-; 5-Hydroxyindole-3-acetic acid; 5-Hydroxyindoleacetic acid; 5-Phenyl-1,3-oxazinane-2,4-dione; xi-2,3-Dihydro-2-oxo-1H-indole-3-acetic acid	191.058	-16.5235	0.473002
201.1363@12.815	12.815	201.136	Negative	HMDB0059745			N-Acetylaminooctanoic acid; Capryloylglycine; Valproylglycine	C10H19NO3	Capryloylglycine; N-(5-Methyl-3-oxohexyl)alanine; N-Acetylaminooctanoic acid; Valproylglycine	201.136	0.959548	0.933494	C12H15N3	Amidopyrine, desmethyl	201.127	-48.2409	0
173.105@10.536	10.536	173.105	Negative	HMDB0011756			N-Acetylleucine (confirmed by MS2)	C8H15NO3	6-Dimethylamino-4-ketohexanoic acid; Hexanoylglycine; Isovalerylalanine; Isovalerylsarcosine; L-Isoleucine, N-acetyl-; L-Leucine, N-acetyl; N-Acetyl-D-norleucin; N-Acetylleucine; Swainsonin	173.105	1.11493	0.933494	C7H15N3O2	N5-(1-Iminoethyl)-L-ornithin; apo-[3-methylcrotonoyl-CoA:carbon-dioxide ligase (ADP-forming)]	173.116	66.012	0
203.1156@9.021	9.021	203.116	Positive				N-lactoyl-Leucine	C9H17NO4	Acetyl-DL-carnitin; Acetyl-L-carnitin; L-Acetylcarnitine	203.116	0.777882	0.933494	C10H13N5	6-(gamma,gamma-Dimethylallylamino)purine; Cis-Zeatin; Isopentenyl-Adenine; Isopentenyladenin; Isopentenyladenine; Trans-Zeatin; Trans-Zeatin-[d5]; cis-Zeatin; isopentenyl-Adenine-[d6]; trans-Zeatin	203.117	7.36034	0.799959
437.2902@17.852	17.852	437.29	Positive	HMDB0011152			PE(P-16:0e/0:0)	C21H44NO6P	PE(P-16:0e/0:0)	437.291	0.971895	0.933494	C20H40NO7P	PC(O-10:1(9E)/2:0); PE(15:1(9Z)/0:0)	437.254	-82.2291	0
202.1203@12.455	12.455	202.12	Negative	HMDB0000792			Sebacic acid (confirmed by MS2)	C10H18O4	2-Ethylsuberic acid; 3-Methylazelaic acid; Heptylmalonic acid; Oxalic acid dibutyl ester; R-2-Hydroxy-3-methylbutanoic acid 3-Methylbutanoyl; Sebacic acid	202.121	1.03404	0.933494	C11H19ClO		202.112	-38.8729	0
515.2912@14.947	14.947	515.291	Negative	HMDB0000922			Taurallocholic acid; Taurohyocholate; Tauroursocholic acid	C26H45NO7S	Taurallocholic acid; Tauro-b-muricholic acid; Taurocholate; Taurocholic acid; Taurohyocholate; Taurohyocholic acid; Tauroursocholic acid	515.292	0.917928	0.933494	C29H41NO7	Candoxatril	515.288	-5.62206	0.895751
515.2913@13.455	13.455	515.291	Negative	HMDB0011637			Taurohyocholate; Tauro-b-muricholic acid; Taurallocholic acid; Tauroursocholic acid; Taurocholic acid	C26H45NO7S	Taurallocholic acid; Tauro-b-muricholic acid; Taurocholate; Taurocholic acid; Taurohyocholate; Taurohyocholic acid; Tauroursocholic acid	515.292	0.723862	0.933494	C29H41NO7	Candoxatril	515.288	-5.81613	0.895751
242.0901@8.185	8.185	242.09	Negative	HMDB0000273			Thymidine (confirmed in POS)	C10H14N2O5	Telbivudine; Thymidine	242.09	0.710479	0.933494	C15H14O3	1-Phenyl-6,7-dihydroxy-isochroman; 2,3-Dihydroxy-1,3-diphenyl-1-propanone; Citrubuntin; Equol; Fenoprofen; Guaicyl phenylacetate; Lapachol; Phenethyl salicylate; alpha-Lapachone; beta-Lapachone	242.094	17.3241	0.312849
103.0996@17.009	17.009	103.1	Positive					C5H13NO	Neurine	103.1	1.10573	0.933494	C4H13N3	Diethylenetriamine	103.111	110.059	0
103.0996@17.565	17.565	103.1	Positive					C5H13NO	Neurine	103.1	1.10573	0.933494	C4H13N3	Diethylenetriamine	103.111	110.059	0
119.0734@7.825	7.825	119.073	Positive					C8H9N	2-Phenylacetamid; 2-Phenylacetamide; N-Methylbenzamid; N-Methylbenzamide	119.073	0.83142	0.933494	C4H9NO3	(R)-3-Amino-4-hydroxybutyric acid; (S)-3-Amino-4-hydroxybutyric acid; DL-Homoserin; Hydroxyethyl glycine; L-.beta.-Homoserin; L-Allothreonine; L-Homoserin; L-Homoserine; L-Threonin; L-Threonine; L-allo-Threonine; O-Methyl-DL-serin; Threonine; alpha-Methylserine	119.058	-127.291	0
150.0891@7.694	7.694	150.089	Positive					C6H14O4	Triethylene glycol	150.089	0.732898	0.933494	C8H10N2O	2-Acetyl-3,5-dimethylpyrazine; 2-Acetyl-3,6-dimethylpyrazine; 2-Acetyl-3-ethylpyrazine; 6-Methylnicotinamide; 7,8-Dihydro-3-methylpyrrolo[1,2-a]pyrimidin-2(6H)-one	150.079	-65.2079	0
169.1101@10.353	10.353	169.11	Positive					C9H15NO2	Homoarecoline	169.11	1.05848	0.933494	C9H15NS	2,4-Dipropylthiazole; 2,5-Dipropylthiazole; 2-(1-Methylethyl)-4-propylthiazole; 4-Butyl-2,5-dimethylthiazole; 4-Butyl-5-ethylthiazole; 4-Ethyl-2-methyl-5-propylthiazole; 4-Ethyl-5-methyl-2-(1-methylethyl)thiazole; 4-Ethyl-5-methyl-2-propylthiazole; 4-Methyl-2-pentylthiazole; 5-Butyl-4-ethylthiazole; 5-Ethyl-2-methyl-4-propylthiazole; 5-Ethyl-4-methyl-2-(1-methylethyl)thiazole; 5-Ethyl-4-methyl-2-…	169.093	-103.956	0
171.1258@12.638	12.638	171.126	Positive					C9H17NO2	Gabapentin	171.126	0.753831	0.933494	C9H17NS	2,5-Dihydro-4,5-dimethyl-2-(1-methylpropyl)thiazole; 2,5-Dihydro-4,5-dimethyl-2-(2-methylpropyl)thiazole; 8-(Methylthio)octanenitrile	171.108	-103.024	0
173.105@10.543	10.543	173.105	Positive					C8H15NO3	6-Dimethylamino-4-ketohexanoic acid; Hexanoylglycine; Isovalerylalanine; Isovalerylsarcosine; L-Isoleucine, N-acetyl-; L-Leucine, N-acetyl; N-Acetyl-D-norleucin; N-Acetylleucine; Swainsonin	173.105	1.11493	0.933494	C7H15N3O2	N5-(1-Iminoethyl)-L-ornithin; apo-[3-methylcrotonoyl-CoA:carbon-dioxide ligase (ADP-forming)]	173.116	66.012	0
173.1414@10.436	10.436	173.141	Positive					C9H19NO2	Norvaline, butyl ester; Valine, butyl ester	173.142	1.03384	0.933494	C12H15N	8-Hydroxyjulolidin; 8-Hydroxyjulolidine; Julolidin; Julolidine	173.12	-121.005	0
174.1407@14.482	14.482	174.141	Positive					C13H18	1,2,3,4,Tetrahydro-1,5,7-trimethylnapthalene; 5,7alpha-Dihydro-1,4,4,7a-tetramethyl-4H-indene; alpha-Ionene	174.141	0.867115	0.933494	C8H18N2O2	Ne,Ne dimethyllysine	174.137	-22.2349	0.301514
201.1727@12.091	12.091	201.173	Positive					C11H23NO2		201.173	0.889783	0.933494	C14H19N	Ethoxyquin	201.152	-104.144	0
204.0785@18.69	18.69	204.078	Positive					C12H12O3	3,6-Dimethyl-4-methoxycoumarin; 4-Ethoxy-6-methylcoumarin; 4-Ethoxy-7-methylcoumarin; 6-Ethoxy-4-methylcoumarin; 7-Ethoxy-4-methyl-2H-1-benzopyran-2-one; 7-Ethoxy-4-methylcoumarin; Anofinic acid	204.079	0.705611	0.933494	C7H12N2O5	5-L-Glutamylglycine; Alanyl-Aspartate; Aspartyl-Alanine; L-beta-aspartyl-L-alanine	204.075	-19.0025	0.385323
390.2766@14.138	14.138	390.277	Positive					C24H38O4	12-Ketodeoxycholic acid; 7-Hydroxy-3-oxocholanoic acid; 7a-Hydroxy-3-oxo-5b-cholanoic acid; 9'-Carboxy-alpha-chromanol; Bis(2-ethylhexyl) phthalate; D8'-Merulinic acid A; Di(ethylhexyl) phthalate; Diisooctyl phthalate; Dioctyl phthalate; Nutriacholic acid	390.277	1.05054	0.933494	C23H38N2O3	1-Phenyl-2-decanoylamino-3-morpholino-1-propanol; DL-threo-PDMP	390.288	29.8327	0
159.0894@9.621	9.621	159.089	Negative					C7H13NO3	2-Methylbutyrylglycine; 3-Dehydrocarnitine; 4-Hydroxystachydrine; 5-Acetamidovalerate; Betonicine; Calystegin A3; Calystegine A6; Calystegine A7; Isovalerylglycine; Medicanine; N-Acetylvaline; N-Isovaleroylglycin; Turicine; Valerylglycine	159.09	0.898866	0.933494	C11H13N	Pargyline	159.105	96.7946	0
164.0472@11.409	11.409	164.047	Negative					C9H8O3	2-Coumaric acid; 2-Hydroxycinnamic acid; 4-Coumaric acid; 4-Hydroxycinnamic acid; 7-Hydroxychromanon; Coumaric acid; Enol-phenylpyruvate; Phenylpyruvic acid; cis-p-Coumaric acid; m-Coumaric acid; m-Hydroxycinnamic acid; p-Coumaric acid; trans-2-Hydroxycinnamic acid; trans-3-Hydroxycinnamic acid	164.047	0.877796	0.933494	C8H8N2O2	Ricinine	164.059	69.3581	0
194.0941@14.66	14.66	194.094	Negative					C11H14O3	(R)-3-Hydroxy-5-phenylpentanoic acid; 2,5-Dimethoxy-4-(2-propenyl)phenol; 2,6-Dimethoxy-4-(1-propenyl)phenol; 2-(2-Methylphenyl)-1,3-dioxan-5-ol; 2-(3-Methylphenyl)-1,3-dioxan-5-ol; 2-(4-Methylphenyl)-1,3-dioxan-5-ol; 2-Benzyl-5-hydroxymethyl-1,3-dioxolane; 3-Hydroxyphenyl-valeric acid; 4-Methoxybenzyl propanoate; 5-Hydroxy-2-benzyl-1,3-dioxane; Butyl 4-hydroxybenzoate; Butyl salicylate; Butylpar…	194.094	0.999515	0.933494	C13H10N2	Pyocyanin	194.084	-49.9861	0
198.0501@9.957	9.957	198.05	Negative					C13H10S	4-Methyldibenzothiophene	198.05	1.11588	0.933494	C9H10O5	3,4-O-Dimethylgallic acid; 3-(3,4-Dihydroxyphenyl)lactic acid; 3-Hydroxy-4-methoxymandelate; DL-4-Hydroxy-3-methoxymandelic acid; Ethyl gallate; Mandelic acid, 4-hydroxy-3-methoxy-; Syringic acid; Vanillylmandelic acid	198.053	13.749	0.490313
227.1519@12.418	12.418	227.152	Negative					C12H21NO3	N-Capryloyl-DL-homoserine lacton; N-Octanoyl-L-homoserine lacton	227.152	1.07417	0.933494	C16H21N	3-Hydroxymorphinan	227.167	68.2319	0
228.0551@15.158	15.158	228.055	Negative					C11H13ClO3	Butanoic acid, 4-(4-chloro-2-methylphenoxy)-; MCPB	228.055	0.977834	0.933494	C5H13N2O6P	L-2-Aminoethyl seryl phosphate	228.051	-17.4388	0.444831
232.004@9.635	9.635	232.004	Negative					C8H8O6S	2,4-Dihydroxyacetophenone 5-sulfate; Vanillin 4-sulfate	232.004	0.685333	0.933494	C12H8O3S	Chrycolide	232.019	66.4428	0
241.1312@11.202	11.202	241.131	Negative					C12H19NO4	N-(3-Oxooctanoyl)-L-homoserine lacton	241.131	0.866748	0.933494	C10H19N5S	Prometryn	241.136	20.3872	0.178888
243.1468@10.766	10.766	243.147	Negative					C12H21NO4	Tiglylcarnitine	243.147	1.06109	0.933494	C14H17N3O	Frovatriptan	243.137	-39.6386	0
243.1832@13.407	13.407	243.183	Negative					C13H25NO3	N-Undecanoylglycine	243.183	1.00336	0.933494	C15H21N3	Primaquin; Primaquine	243.174	-39.6944	0
252.0995@14.555	14.555	252.1	Negative					C13H16O5	1-(2,4,6-Trimethoxyphenyl)-1,3-butanedione; Methyl 3,4,5-trimethoxycinnamate; Trinexapac-ethyl	252.1	1.08687	0.933494	C8H16N2O7	Cycasin	252.096	-14.8711	0.540065
252.1359@14.202	14.202	252.136	Negative					C14H20O4	2,2,4,4-Tetramethyl-6-(1-oxobutyl)-1,3,5-cyclohexanetrione; 3alpha-Hydroxyoreadone; QH(2)	252.136	1.02722	0.933494	C13H20N2O3	Talbutal	252.147	45.5826	0
264.1723@16.52	16.52	264.172	Negative					C16H24O3	12-Oxo-2,3-dinor-10,15-phytodienoic acid; 3,5-Bis(1,1-dimethylethyl)-4-hydroxy-benzoic acid ethyl ester; Dinor-12-oxophytodienoic Acid	264.173	0.927425	0.933494	C18H20N2	Mianserin	264.163	-36.533	0
282.2556@15.79	15.79	282.256	Negative					C18H34O2	(Z)-13-Octadecenoic acid; 17:1(12)(7Me); 17:1(4)(15Me); 17:1(4)(16Me); 17:1(6)(9Me); 18:1(13E); 18:1(14E); 18:1(14Z); 3-octadecylenic acid; 4-octadecylenic acid; 5E-octadecylenic acid; 6-Octadecenoic acid, (Z)-; Elaidic acid; Ethyl 9-hexadecenoate; FA 18:1; Oleic acid; Petroselaidic acid; Vaccenic acid; cis-10-oleic acid; cis-12-oleic acid; cis-13-Octadecenoic acid; cis-8-oleic acid; cis-Vaccenic…	282.256	0.992009	0.933494	C17H30O3	12(S)-Hydroxy-16-heptadecynoic acid	282.219	-127.912	0
310.1777@15.854	15.854	310.178	Negative					C17H26O5	3-Hydroxy-6,8-dimethoxy-7(11)-eremophilen-12,8-olide; Botrydial; Valdiate	310.178	1.04456	0.933494	C14H30O5S	Ethylene glycol dodecyl ether sulfat	310.181	11.9158	0.581059
320.2349@18.196	18.196	320.235	Negative					C20H32O3	(+)-Beyerol; (+-)-Trihydroxy-decipiadiene; (-)-16alpha,17-Dihydroxy-atisan-3-one; (ent-2alpha,3beta,15beta)-16-Kaurene-2,3,15-triol; (ent-2alpha,3beta,15beta,16beta)-15,16-Epoxy-2,3-kauranediol; 1(15),8(19)-Trinervitadiene-3alpha,5alpha,18-triol; 10-HETE; 11(12)-EET; 11(R)-HETE; 11,12-EET; 11,12-EpETrE; 11,12-Epoxy-5Z,8Z,14Z-eicosatrienoic acid; 11,12-Epoxyeicosatrienoic acid; 11-HETE; 11R,12S-Ep…	320.235	0.765063	0.933494	C20H24D4O3	15-deoxy-delta-12,14-PGJ2-d4	320.229	-19.8448	0.371319
326.2243@19.321	19.321	326.224	Negative					C22H30O2	15beta-Hydroxydesogestrel; 2-Hydroxydesogestrel; 3a-Hydroxydesogestrel; 3b-Hydroxydesogestrel; 4,5-Dehydrodocosahexaenoic Acid; FA 22:7	326.225	0.858305	0.933494	C18H30O5	(3b,6b,8a,12a)-8,12-Epoxy-7(11)-eremophilene-6,8,12-trimethoxy-3-ol; 2,3-Dinor 11.beta.-prostaglandin F2.alpha.; 2,3-Dinor prostaglandin E1; 2,3-Dinor-8-iso-PGF2alpha; 2,3-dinor-PGE1; 2R-HpOTrE; 9-Oxo-11R,15S-dihydroxy-2,3-dinor-13E-prostenoic acid; 9K,12,13-diHODE; 9S,11S,15S-Trihydroxy-2,3-dinor-5Z,13E-prostadienoic acid; Dinor-PGF2alpha	326.209	-45.9071	0
383.0688@18.31	18.31	383.069	Negative					C18H19Cl2NO4	Felodipin; Felodipine	383.069	0.819696	0.933494	C12H21N3O5S3	Brinzolamide	383.064	-11.6611	0.669957
394.2352@12.656	12.656	394.235	Negative					C22H34O6	(3b,6b,8b,12a)-8,12-Epoxy-7(11)-eremophilene-6-angeloyloxy-8,12-dimethoxy-3-ol; 3'-Methoxy-[6]-Gingerdiol 3,5-diacetate	394.236	0.859893	0.933494	C19H39O6P	LPA(P-16:0e/0:0); PA(P-16:0/0:0)	394.248	33.546	0
446.0845@11.025	11.025	446.084	Negative					C21H18O11	Apigenin 7-galacturonide; Apigenin 7-glucuronide; Baicalein 6-glucuronide; Baicalin; Genistein 4'-O-glucuronide; Genistein 5-O-glucuronide; Genistein 7-O-glucuronide; Glucorhein; Norwogonin 7-glucuronide; Norwogonin 8-glucuronide	446.085	0.92135	0.933494	C22H19ClO8	Mollicellin E	446.077	-17.1604	0.460484
465.3087@12.877	12.877	465.309	Negative					C26H43NO6	3a,7b,12a-Trihydroxyoxocholanyl-Glycine; Glycocholic acid; Sodium glycocholate	465.309	0.726399	0.933494	C28H39N3O3	N-docosahexaenoyl histidine	465.299	-20.5412	0.348496
465.3216@19.552	19.552	465.322	Negative					C23H48NO6P	PC(P-15:0/0:0); PE(O-18:1(9Z)/0:0); PE(P-18:0/0:0)	465.322	0.70274	0.933494	C26H43NO6	3a,7b,12a-Trihydroxyoxocholanyl-Glycine; Glycocholic acid; Sodium glycocholate	465.309	-26.9964	0.235344
499.2695@16.147	16.147	499.269	Negative					C25H42NO7P	LysoPE(0:0/20:5(5Z,8Z,11Z,14Z,17Z)); LysoPE(20:5(5Z,8Z,11Z,14Z,17Z)/0:0); PE(20:5(5Z,8Z,11Z,14Z,17Z)/0:0)	499.27	0.779138	0.933494	C26H45NO6S	Taurochenodeoxycholic acid; Taurochenodesoxycholic acid; Taurodeoxycholic acid; Tauroursodeoxycholic acid	499.297	54.5978	0
515.2911@14.947	14.947	515.291	Negative					C26H45NO7S	Taurallocholic acid; Tauro-b-muricholic acid; Taurocholate; Taurocholic acid; Taurohyocholate; Taurohyocholic acid; Tauroursocholic acid	515.292	1.11199	0.933494	C29H41NO7	Candoxatril	515.288	-5.428	0.903605
583.2789@13.492	13.492	583.279	Negative					C33H37N5O5	Dihydroergotamine	583.279	0.97552	0.933494	C21H41N7O12	Dihydrostreptomycin	583.281	4.1541	0.902322
593.3687@18.082	18.082	593.369	Negative					C29H56NO9P	2-(5-Oxovaleryl)phosphatidylcholin; PC(16:0/5:0(CHO))	593.369	0.963987	0.933494	C30H60NO8P	PC(11:0/11:0); PC(16:0/6:0); PC(4:0/18:0); PE(12:0/13:0); PE(13:0/12:0); PE-NMe(12:0/12:0)	593.406	62.2834	0
369.2888@14.175	14.175	369.289	Positive	HMDB0002014			cis-5-Tetradecenoylcarnitine; trans-2-Tetradecenoylcarnitine	C21H39NO4	N-Oleoyl-L-serin; cis-5-Tetradecenoylcarnitine; trans-2-Tetradecenoylcarnitine	369.288	-2.41275	0.93168	C24H35NO2	N-Arachidonylmaleimid; N-Arachidonylmaleimide	369.267	-59.6308	0
343.2731@16.864	16.864	343.273	Negative	HMDB0002250			Dodecanoylcarnitine; N-palmitoyl serine; 1,2-dioctanoyl-1-amino-2,3-propanediol	C19H37NO4	Dodecanoylcarnitine; Lauroyl L-carnitin; N-palmitoyl serine	343.272	-2.44994	0.93168	C22H33NO2	Atisin; Atisine	343.251	-64.0044	0
521.3494@17.672	17.672	521.349	Positive	HMDB0002815			LysoPC(18:1(9Z)); LysoPC(18:1(11Z)); 2-oleoyl-sn-glycero-3-phosphocholine	C26H52NO7P	1-(9Z-Octadecenoyl)-sn-glycero-3-phosphocholin; LysoPC(18:1(11Z)); LysoPC(18:1(9Z)); PC(0:0/18:1(6Z)); PC(0:0/18:1(9E)); PC(0:0/18:1(9Z)); PC(18:1(11E)/0:0); PC(18:1(11Z)/0:0); PC(18:1(13Z)/0:0); PC(18:1(17Z)/0:0); PC(18:1(4E)/0:0); PC(18:1(6Z)/0:0); PC(18:1(7Z)/0:0); PC(18:1(9E)/0:0); PC(18:1(9Z)/0:0); PC(18:1(9Z)/0:0)[rac]; PC(O-16:1(11Z)/2:0); PC(P-16:0/2:0)	521.348	-2.41681	0.93168	C27H56NO6P	PC(O-18:1(9Z)/O-1:0)	521.385	67.3771	0
453.2867@17.067	17.067	453.287	Negative	HMDB0011473			LysoPE(0:0/16:0); LysoPE(16:0/0:0)	C21H44NO7P	1-Hexadecanoyl-sn-glycero-3-phosphoethanolamin; 1-Palmitoyl-2-hydroxy-sn-glycero-3-phosphoethanolamin; 1-Tridecanoyl-sn-glycero-3-phosphocholin; Glycerophospho-N-palmitoyl ethanolamin; LysoPE(0:0/16:0); LysoPE(16:0/0:0); PC(13:0/0:0); PE(16:0/0:0); Phosphatidylethanolamine lyso 16	453.286	-2.56129	0.93168	C28H39NO4	Sambutoxin	453.288	2.66719	0.920761
313.2625@15.488	15.488	313.262	Positive				N-Palmitoyl Glycine	C18H35NO3	N-Palmitoylglycin; N-palmitoyl glycine; Palmitoylglycine	313.262	-2.57292	0.93168	C19H39NO2	Margaroyl-EA	313.298	113.576	0
1325.7789@11.144	11.144	1325.78	Positive					C62H121NO24P2	M(IP)2C(d18:0/26:0); M(IP)2C(d20:0/24:0)	1325.78	-2.65052	0.93168	C68H127NO23		1325.88	76.1786	0
1369.8053@11.295	11.295	1369.81	Positive					C64H125NO25P2	M(IP)2C(d20:0/26:0(2OH)); M(IP)2C(t20:0/26:0)	1369.8	-2.70038	0.93168	C67H122N2O26		1370.83	747.033	0
151.1001@10.352	10.352	151.1	Positive					C9H13NO	1,2,3,4,5,6-Hexahydro-5-methyl-7H-cyclopenta[b]pyridin-7-one; 1,2,3,4,5,6-Hexahydro-6-methyl-7H-cyclopenta[b]pyridin-7-one; 1-Furfurylpyrrolidine; 2,3,4,5,6,7-Hexahydrocyclopent[b]azepin-8(1H)-one; 2-(1-Pyrrolidinyl)-2-cyclopenten-1-one; 2-(2-Furanyl)piperidine; 2-(5-Methyl-2-furanyl)pyrrolidine; 2-Acetyl-3-ethylidene-3,4,5,6-tetrahydropyridine; 4-Hydroxyamphetamine; N-Methylphenylethanolamine; N…	151.1	-2.5546	0.93168	C10H17N	Amantadine	151.136	238.253	0
171.1264@10.317	10.317	171.126	Positive					C9H17NO2	Gabapentin	171.126	-2.75235	0.93168	C9H17NS	2,5-Dihydro-4,5-dimethyl-2-(1-methylpropyl)thiazole; 2,5-Dihydro-4,5-dimethyl-2-(2-methylpropyl)thiazole; 8-(Methylthio)octanenitrile	171.108	-106.529	0
171.1264@10.777	10.777	171.126	Positive					C9H17NO2	Gabapentin	171.126	-2.75235	0.93168	C9H17NS	2,5-Dihydro-4,5-dimethyl-2-(1-methylpropyl)thiazole; 2,5-Dihydro-4,5-dimethyl-2-(2-methylpropyl)thiazole; 8-(Methylthio)octanenitrile	171.108	-106.529	0
278.1525@18.691	18.691	278.152	Positive					C16H22O4	.alpha.-CEHC; 1,2-Benzenedicarboxylic acid, bis(2-methylpropyl) ester; Alpha-CEHC; Dibutyl phthalat; Dibutyl phthalate; Diisobutyl phthalate; Emmotin A; Mono-2-ethylhexyl phthalat; Mono-n-octyl phthalat; Monoethylhexyl phthalic acid; alhpa-tocopheronolactone	278.152	-2.48425	0.93168	C15H22N2O3	Isoleucyl-Phenylalanine; Leucyl-phenylalanine; Phenylalanyl-Isoleucine	278.163	37.9037	0
279.257@16.66	16.66	279.257	Positive					C18H33NO	Linoleamide	279.256	-2.81461	0.93168	C16H25NO3	Moxisylyt; N-[(4-Hydroxy-3-methoxyphenyl)methyl]octanamide	279.183	-263.399	0
283.2155@14.322	14.322	283.216	Positive					C16H29NO3	N-Dodecanoyl-DL-homoserine lacton; N-Dodecanoyl-L-homoserine lacton	283.215	-2.66935	0.93168	C19H25NO	Levallorphan; N-Dealkylated tolterodine	283.194	-77.2768	0
297.2675@15.778	15.778	297.267	Positive					C18H35NO2	(4E,8E,d18:2) sphingosine; (4E,8Z,d18:2) sphingosine; 3-ketosphingosine; 4E,14Z-Sphingadiene; Lepadin D; Palmitoleoyl Ethanolamide; Palmitoleoyl ethanolamide; Palmitoleoyl-EA; Spiroxamine	297.267	-2.42542	0.93168	C19H37O2	17-Methylstearate	297.279	39.8799	0
297.2676@17.271	17.271	297.268	Positive					C18H35NO2	(4E,8E,d18:2) sphingosine; (4E,8Z,d18:2) sphingosine; 3-ketosphingosine; 4E,14Z-Sphingadiene; Lepadin D; Palmitoleoyl Ethanolamide; Palmitoleoyl ethanolamide; Palmitoleoyl-EA; Spiroxamine	297.267	-2.76182	0.93168	C19H37O2	17-Methylstearate	297.279	39.5435	0
297.2676@18.414	18.414	297.268	Positive					C18H35NO2	(4E,8E,d18:2) sphingosine; (4E,8Z,d18:2) sphingosine; 3-ketosphingosine; 4E,14Z-Sphingadiene; Lepadin D; Palmitoleoyl Ethanolamide; Palmitoleoyl ethanolamide; Palmitoleoyl-EA; Spiroxamine	297.267	-2.76182	0.93168	C19H37O2	17-Methylstearate	297.279	39.5435	0
307.2156@16.306	16.306	307.216	Positive					C18H29NO3	Betaxolol; Capsaicin; Dihydrocapsaicin	307.215	-2.78632	0.93168	C21H25NO	Benzatropine; Hydroxyterbinafine	307.194	-71.5654	0
313.2625@15.623	15.623	313.262	Positive					C18H35NO3	N-Palmitoylglycin; N-palmitoyl glycine; Palmitoylglycine	313.262	-2.57292	0.93168	C19H39NO2	Margaroyl-EA	313.298	113.576	0
459.2633@16.105	16.105	459.263	Positive					C26H37NO6	17-Phenyl trinor prostaglandin E2 serinol amid	459.262	-2.63683	0.93168	C20H25N7O6	5-Methyltetrahydrofolic acid	459.187	-166.937	0
257.1998@14.109	14.109	257.2	Negative					C14H27NO3	N-Lauroylglycine	257.199	-2.74495	0.93168	C17H23NO	3-Methoxymorphinan; Dextrorphan; Levorphanol	257.178	-84.899	0
288.0957@8.184	8.184	288.096	Negative					C13H21O3PS	Iprobenfos	288.095	-2.76991	0.93168	C16H16O5	1-(3-Methoxy-4-hydroxy)-phenyl-6,7-dihydroxy-isochroman; 10-Methoxyyangonin; 11-Methoxyyangonin; 5'-Methoxy-O-desmethylangolensin; 6'-Hydroxyangolensin; Asebogenin; C.I. Natural Red 20; Dihydrocalythropsin; Loureirin D	288.1	14.1411	0.471103
329.2211@15.192	15.192	329.221	Negative					C17H31NO5	6-Keto-decanoylcarnitine	329.22	-2.66386	0.93168	C24H27N	Prenylamin; Prenylamine	329.214	-20.506	0.348496
348.1793@18.738	18.738	348.179	Negative					C16H28O8	(1S,2S,4R)-p-Menth-8-ene-1,2,10-triol 2-glucoside; (1S,2S,4R,5S,7S)-2,5,7-Fenchanetriol 2-O-b-D-glucoside; (1S,2S,4S)-1,8-Epoxy-p-menthane-2,7-diol 2-O-b-D-glucoside; (1S,2S,4S,5S)-2,4,7-Thujanetriol 4-glucoside; Foeniculoside IX; Foeniculoside V; Foeniculoside VII; Foeniculoside VIII; Nepetariaside; cis-10-Hydroxylinalyl oxide 7-glucoside	348.178	-2.53318	0.93168	C18H24N2O5	Enalaprilat	348.169	-30.9553	0.162539
466.2343@14.431	14.431	466.234	Negative					C21H39O9P	Dolichyl b-D-glucosyl phosphate	466.233	-2.42582	0.93168	C26H43BrO2		466.245	22.1798	0.0824931
516.2949@14.945	14.945	516.295	Negative					C26H44O10	L-Olivosyl-oleandolide	516.293	-2.80654	0.93168	C30H44O7	Cucurbitacin D; Cucurbitacin L; Ganoderenic acid C; Ganoderic acid A; Ganoderic acid B; Ganoderic acid delta; Ganoderic acid epsilon; Hippuristanacetal	516.309	26.7367	0
639.3059@19.354	19.354	639.306	Negative					C35H45NO10	Protorifamycin I	639.304	-2.4245	0.93168	C32H50NO10P	PS(16:4/10:2); PS(16:5/10:1)	639.317	17.7317	0.312849
667.2799@17.952	17.952	667.28	Negative					C39H41NO9	Neoacrimarine B	667.278	-2.64956	0.93168	C30H35O17		667.187	-138.576	0
840.3166@8.794	8.794	840.317	Negative					C50H48O12	Albanin H	840.315	-2.40743	0.93168	C44H76N2O13	Spiramycin	840.535	259.597	0
133.0526@10.9	10.9	133.053	Positive	HMDB0061918			1,3-Dihydro-(2H)-indol-2-one (Confirmed by MS2 HMDB)	C8H7NO	(?)-2-Hydroxy-2-phenylacetonitrile; 2-Methyl-4,5-benzoxazole; 4-Hydroxybenzeneacetonitrile; 5-Hydroxyindole; Indoxyl; Mandelonitrile	133.053	1.2326	0.931154	C7H7N3	1H-Benzimidazol-2-amine; 2-Aminobenzimidazole; 3-Methylpyrrolo[1,2-a]pyrazine; 5-Methyl-1H-benzotriazole	133.064	85.6579	0
104.0472@4.729	4.729	104.047	Negative	HMDB00008			2-Hydroxybutyric acid (by fragment 57)	C4H8O3	(R)-3-Hydroxybutyric acid; (R)-3-Hydroxyisobutyric acid; (S)-3-Hydroxybutyric acid; (S)-3-Hydroxyisobutyric acid; .alpha.-Hydroxybutyric acid; 2-Hydroxybutyric acid; 2-Hydroxyisobutyric acid; 2-Methyl-3-hydroxypropanoate; 3-Hydroxybutyric acid; 4-Hydroxybutyric acid; Alpha-Hydroxyisobutyric acid; DL-alpha-Hydroxybutyric acid; DL-beta-Hydroxybutyric acid; Ethoxyacetic acid	104.047	1.38399	0.931154	C3H8N2S	1,3-Dimethylthiour; S-Ethylisothiour	104.041	-61.3279	0
415.3292@16.456	16.456	415.329	Negative	HMDB0013337			2-Hydroxyhexadecanoylcarnitine; 3-Hydroxyhexadecanoylcarnitine	C23H45NO5	2-Hydroxyhexadecanoylcarnitine; 3-Hydroxyhexadecanoylcarnitine; 3-hydroxyhexadecanoyl carnitine	415.33	1.38204	0.931154	C27H45NO2	22-iso-teinemine; Teinemine; Tomatidin; Tomatidine; soladulcidine; tomatidine	415.345	38.1119	0
116.0472@7.593	7.593	116.047	Negative	HMDB0030027			3-Methyl-2-oxobutanoic acid; 5-Oxopentanoate; 2-Oxopentanoic acid; 3-Oxopentanoic acid	C5H8O3	2-Hydroxyethyl acrylat; 2-Methylacetoacetic acid; 2-Oxovaleric acid; 3-keto valeric acid; Acetoxyacetone; Alpha-ketoisovaleric acid; Ethyl pyruvate; Glutarate semialdehyde; Ketovaline; Levulinic acid; Methylacetoacetic acid	116.047	1.24087	0.931154	C4H8N2O2	1,2-Diacetylhydrazin; N,N'-Diacetylhydrazine; N-Nitroso-3-hydroxypyrrolidine; Nitrosomorpholin; Succinamid	116.059	98.0463	0
130.0628@10.392	10.392	130.063	Negative	HMDB0010717			3-Oxohexanoic acid; Ketoleucine; 4-Acetylbutyrate; 2-Methyl-3-ketovaleric acid; 3-Methyl-2-oxovaleric acid; 2-Ketohexanoic acid	C6H10O3	(4S,6S)-3,4,5,6-Tetrahydro-4-hydroxy-6-methyl-2H-pyran-2-one; 2-Ketohexanoic acid; 2-Methyl-3-ketovaleric acid; 3-Methyl-2-oxopentanoic acid; 3-Methyl-2-oxovaleric acid; 3-Oxohexanoic acid; 3-methyl-2-oxovalerate; 4-Methyl-2-oxovaleric acid; 4-Oxohexanoic acid; 4-keto-n-caproic acid; 5-Ethoxy-4,5-dihydro-2(3H)furanone; 5-keto-n-caproic acid; Acetoin acetate; Adipate semialdehyde; DL-Mevalonic aci…	130.063	1.49159	0.931154	C5H10N2S	5,6-Dihydro-6-methyl-4H-1,3-thiazin-2-amin	130.056	-48.6765	0
254.0576@12.288	12.288	254.058	Negative	HMDB0004195			5-L-Glutamyl-taurine	C15H10O4	(Z)-4',6-Dihydroxyaurone; 2',3'-Dihydroxyflavon; 2',4'-Dihydroxyflavon; 3',4'-Dihydroxyflavon; 3',5'-Dihydroxyflavon; 3,2'-Dihydroxyflavon; 3,3'-Dihydroxyflavon; 3,4'-Dihydroxyflavon; 3,5-Dihydroxyflavon; 3,6-Dihydroxyflavon; 3,7-Dihydroxyflavon; 5,2'-Dihydroxyflavon; 5,3'-Dihydroxyflavon; 5,4'-Dihydroxyflavon; 5,6-Dihydroxyflavon; 5,7-Dihydroxyflavone; 5,7-Dihydroxyisoflavone; 6,2'-Dihydroxyflav…	254.058	1.21626	0.931154	C7H14N2O6S	5-L-Glutamyl-taurine	254.057	-1.35009	0.936259
312.2297@16.505	16.505	312.23	Negative	HMDB0010221			9,10-DiHODE; 12,13-DiHODE; 9(S)-HPODE; 15,16-DiHODE	C18H32O4	(?)-(E)-13-Hydroxy-10-oxo-11-octadecenoic acid; 10-HpODE; 10R-HpODE; 10S-HpODE; 11S-HpODE; 12,13-DiHODE; 12-HpODE; 13(S)-HpOD; 13-HPODE; 13-Hydroperoxy-9Z,11E-octadecadienoic acid; 13-L-Hydroperoxylinoleic acid; 13S-HpODE; 14-HpODE; 15,16-DiHODE; 5S,8R-DiHODE; 7S,8S-DiHODE; 8(R)-Hydroperoxylinoleic acid; 8,13-DiHODE; 8-HpODE; 8R,11S-DiHODE; 9(S)-HPODE; 9(S)-HpOD; 9,10-DiHODE; 9,14-DiHODE; 9-HPODE…	312.23	1.153	0.931154	C21H28O2	16,17-didehydroprogesterone; 16-Dehydroprogesterone; Delta(1)-progesterone; Dydrogesterone; Ethisteron; Ethisterone; Levonorgestrel; Norgestrel; Pregna-4,16-diene-3,20-dion; Tetrahydrogestrinone; Tibolon; cis-Guggulsteron; pregna-4,9(11)-diene-3,20-dione	312.209	-66.5215	0
203.1155@9.018	9.018	203.115	Negative	HMDB0000201			Acetylcarnitine (same as in POS)	C9H17NO4	Acetyl-DL-carnitin; Acetyl-L-carnitin; L-Acetylcarnitine	203.116	1.27021	0.931154	C10H13N5	6-(gamma,gamma-Dimethylallylamino)purine; Cis-Zeatin; Isopentenyl-Adenine; Isopentenyladenin; Isopentenyladenine; Trans-Zeatin; Trans-Zeatin-[d5]; cis-Zeatin; isopentenyl-Adenine-[d6]; trans-Zeatin	203.117	7.85267	0.780763
205.0736@11.58	11.58	205.074	Negative	HMDB0011621			Cinnamoylglycine (confirmed by MS2 standard)	C11H11NO3	3-Indolehydracrylic acid; 5-Methoxyindoleacetate; Cinnamoylglycine; DL-Indole-3-lactic acid; Edulitine; Indolelactic acid; Methoxyindoleacetic acid; Methyl 1-methoxy-1H-indole-3-carboxylate	205.074	1.42876	0.931154	C10H11N3O2	2-((3-Cyano-4,6-dimethyl-2-pyridinyl)oxy)acetamid	205.085	56.2091	0
136.0383@7.676	7.676	136.038	Positive	HMDB00157			Hypoxanthine (confirmed by MS2)	C5H4N4O	Allopurinol; Hypoxanthine	136.039	1.55103	0.931154	C5H12S2	1-Pentanesulfenothioic acid; Ethyl isopropyl disulfide; Ethyl propyl disulfide	136.038	-1.89652	0.935293
130.0628@9.958	9.958	130.063	Negative	HMDB0000695			Ketoleucine; 4-Acetylbutyrate; 2-Methyl-3-ketovaleric acid; 3-Methyl-2-oxovaleric acid; 2-Ketohexanoic acid; 3-Oxohexanoic acid	C6H10O3	(4S,6S)-3,4,5,6-Tetrahydro-4-hydroxy-6-methyl-2H-pyran-2-one; 2-Ketohexanoic acid; 2-Methyl-3-ketovaleric acid; 3-Methyl-2-oxopentanoic acid; 3-Methyl-2-oxovaleric acid; 3-Oxohexanoic acid; 3-methyl-2-oxovalerate; 4-Methyl-2-oxovaleric acid; 4-Oxohexanoic acid; 4-keto-n-caproic acid; 5-Ethoxy-4,5-dihydro-2(3H)furanone; 5-keto-n-caproic acid; Acetoin acetate; Adipate semialdehyde; DL-Mevalonic aci…	130.063	1.49159	0.931154	C5H10N2S	5,6-Dihydro-6-methyl-4H-1,3-thiazin-2-amin	130.056	-48.6765	0
481.3162@17.499	17.499	481.316	Negative	HMDB0010381			LysoPC(15:0); LysoPE(0:0/18:0); LysoPE(18:0/0:0)	C23H48NO7P	LysoPC(15:0); LysoPE(0:0/18:0); LysoPE(18:0/0:0); PC(14:0/O-1:0); PC(7:0/O-8:0)	481.317	1.32761	0.931154	C23H48NO5PS	HEPC	481.299	-35.565	0
569.3473@17.081	17.081	569.347	Positive				LysoPC(22:5(4Z,7Z,10Z,13Z,16Z))	C30H52NO7P	LysoPC(22:5(4Z,7Z,10Z,13Z,16Z)); LysoPC(22:5(7Z,10Z,13Z,16Z,19Z))	569.348	1.47537	0.931154	C37H47NO4	Janthitrem C	569.351	5.63628	0.863007
[truncated: 1,627 more rows]
