# Supplementary material for: Knockout of the non-essential gene SUGCT creates diet-linked, age-related microbiome disbalance with a diabetes-like metabolic syndrome phenotype
Source: Cell Mol Life Sci. 2019 Nov 13;77(17):3423–39. doi: 10.1007/s00018-019-03359-z (PMC7426296; doi:10.1007/s00018-019-03359-z)
Supplement: Supplementary file 10 — Supplementary material 10 Related to Fig. 3. 16S sequencing of the microbiome (XLSX 44 kb) [file 18_2019_3359_MOESM10_ESM.xlsx]

## Sheet: species_RelAbun_NAreplaced
bac_name	WHH6779	WHH6780	WHH6781	WHH6782	WHH6783	WHH6784	WHH6785	WHH6786	WHH6787	WHH6788	WHH6789	WHH6790	WHH6791	WHH6792		Av(WT)	Av(KO)	p-val	KO/WT	KO-WT	KO-WT/KO
g:Blautia	0.000200524	3.84192e-05	0	0.000371196	0.000124266	6.31401e-05	0	0.000130589	0.000177803	0.000579589	0.000147676	0.00133103	0.000448763	0.000776815		0.000113935	0.000513181	0.0195022	4.50415	0.000399246	3.50415
g:Adlercreutzia	2.95854e-05	6.72336e-05	2.04825e-05	4.50267e-05	9.2375e-05	0.000169754	2.00767e-05	9.89621e-05	8.89014e-05	0.000154054	0.000181919	0.000231338	0.000345547	0.000146965		6.35048e-05	0.000178241	0.00619979	2.80673	0.000114736	1.80673
g:Bilophila	1.75321e-05	4.05536e-05	5.93993e-05	3.84375e-05	5.1686e-05	0.000112824	2.00767e-05	6.42744e-05	6.17973e-05	7.43339e-05	7.59781e-05	6.70545e-05	0.000242332	0.00012387		4.86442e-05	0.000101377	0.0402748	2.08406	5.2733e-05	1.08406
g:AF12	0.00354806	0.00236492	0.00426446	0.00168027	0.00152749	0.00175033	0.0022854	0.00420742	0.00304542	0.00334072	0.00337728	0.00682503	0.00442255	0.00490233		0.0024887	0.00430296	0.00679969	1.729	0.00181426	0.728999
f:Desulfovibrionaceae	0.000301333	0.000501584	0.000237597	0.000526044	0.000234237	0.000175964	8.58838e-05	0.000687634	0.000245021	0.000176678	0.000572511	0.00033192	0.000370229	0.000740074		0.000294663	0.000446295	0.085096	1.51459	0.000151632	0.514593
f:Ruminococcaceae	0.026376	0.0549309	0.0265679	0.0633592	0.0239636	0.0159972	0.0140214	0.0560279	0.0250778	0.0386612	0.031059	0.0582324	0.0730092	0.0513727		0.0321737	0.0476343	0.0677264	1.48053	0.0154605	0.480533
f:Lachnospiraceae	0.02331	0.0362891	0.0396665	0.0368956	0.0287605	0.0150698	0.0286294	0.0503513	0.0237562	0.0297174	0.046489	0.0240268	0.0419739	0.0522849		0.029803	0.0383713	0.0791083	1.2875	0.00856836	0.2875
g:Prevotella	0.0190892	0.0286981	0.0421674	0.0387439	0.0191183	0.0457072	0.0253357	0.00940548	0.0167189	0.0262463	0.0237769	0.0246783	0.00754706	0.0355309		0.0312657	0.0205577	0.0398142	0.657516	-0.010708	-0.342484
g:Bacteroides	0.0233068	0.0175448	0.011717	0.0152871	0.0095883	0.0396406	0.0365965	0.00406051	0.0120895	0.0117803	0.0156429	0.0183092	0.0303722	0.00340329		0.0219545	0.0136654	0.0853527	0.622445	-0.00828902	-0.377555
f:Bacteroidaceae	0.00378036	0.00129665	0.00644995	0.00234908	0.00133944	0.0117192	0.0108437	0.00255567	0.00167286	0.00566985	0.00552393	0.000581139	0.00249849	0.00192839		0.00539691	0.00291862	0.0987536	0.540794	-0.00247829	-0.459206
g:Candidatus Arthromitus	0.000103001	0.000331899	9.11472e-05	0.000143866	0.000335409	2.07017e-05	0.0008053	0	5.74607e-05	0.000256398	0.000178709	7.48776e-05	0	3.3592e-05		0.000261618	8.58625e-05	0.0645085	0.328198	-0.000175755	-0.671802
o:RF39	7.6703e-05	4.37552e-05	1.33136e-05	0.000345937	0.000202345	4.14034e-05	0.000167306	5.8153e-05	0.000116006	0	1.39115e-05	1.89988e-05	1.68286e-05	4.199e-05		0.000127252	3.79839e-05	0.0420026	0.298494	-8.92681e-05	-0.701506
g:Anaerofustis	0	1.38736e-05	0	1.75714e-05	0	0	1.44999e-05	0	0	1.0773e-05	0	0	0	0		6.56355e-06	1.539e-06	0.087339	0.234477	-5.02455e-06	-0.765523
g:Propionibacterium	2.73939e-05	1.17392e-05	0	0	1.31964e-05	3.10525e-05	0	0	0	0	0	0	0	0		1.19117e-05	0	0.0167171	0	-1.19117e-05	-1
g:Bifidobacterium	0	0	0	0.000160339	0	0.000399542	0	0	0	0	0	0	0	0		7.99831e-05	0	0.095992	0	-7.99831e-05	-1
f:Turicibacteraceae	0	0	0	0	0	0	0	0	0	0	0	0.000320744	0.000115556	0		0	6.23287e-05	0.100387	#DIV/0!	6.23287e-05	#DIV/0!
s:Desulfovibrio_C21_c20	0.000543496	0.000482375	0.00241182	0.00107625	0.000815979	0.00111789	0.000181806	0.00299743	0.00181055	0.00381796	0.000301772	0.00101476	0.00141809	0.000564765		0.000947088	0.00170362	0.100624	1.7988	0.000756531	0.798797
f:Prevotellaceae	0.00308675	0.00329552	0.0259503	0.00773362	0.00228738	0.0144239	0.00921188	0.00216798	0.00705465	0.00710804	0.00784822	0.00751123	0.00162452	0.00164286		0.00942705	0.00499393	0.107908	0.529744	-0.00443312	-0.470256
f:Anaeroplasmataceae	0.0248693	0.000828148	0.000303141	0	0	0	0.0309282	0	0.00976506	0	0	0	0	0		0.00813269	0.00139501	0.115225	0.171531	-0.00673768	-0.828469
f:Barnesiellaceae	0	0	0	0	0	0	0	0	0.000534493	0	0	0	0.000133507	0		0	9.54285e-05	0.115284	#DIV/0!	9.54285e-05	#DIV/0!
o:Burkholderiales	0.00047008	0	0.000546883	0	2.30937e-05	0	0	0	8.67331e-05	3.77056e-05	8.02585e-05	0	0	0		0.00014858	2.92425e-05	0.115433	0.196813	-0.000119337	-0.803187
g:Oscillospira	0.0295153	0.043752	0.0396818	0.0373821	0.0310633	0.0224706	0.0152148	0.0552341	0.0197329	0.0355133	0.0274345	0.0405423	0.0488927	0.0443551		0.0312971	0.038815	0.117012	1.24021	0.00751783	0.240208
c:Alphaproteobacteria	0.000402143	0.00062538	0.000286755	0.0115851	0.0109277	0.00835934	0.00106184	9.08003e-05	0.00589026	0.00254998	0.000813287	0.000837064	0.000761774	0.00375391		0.00474975	0.00209958	0.120421	0.44204	-0.00265017	-0.55796
f:Streptococcaceae	0	0	0	0	0	9.41927e-05	0	0.000101003	6.50498e-06	0	0.000306053	6.37018e-05	0	0		1.34561e-05	6.81803e-05	0.120996	5.06687	5.47242e-05	4.06687
f:Porphyromonadaceae	0	0	0	0	0.000178152	0.000262911	3.12305e-05	0	0	6.57155e-05	6.42068e-06	0	4.15105e-05	0		6.74705e-05	1.62352e-05	0.12315	0.240627	-5.12353e-05	-0.759373
f:Clostridiaceae	0.000122725	0.00122301	0.000651344	0.000945562	0.00022324	0.000448191	0.000652494	0.000495831	0.00117849	0.000542961	0.00104229	0.000891825	0.00106132	0.000584711		0.00060951	0.000828204	0.125694	1.3588	0.000218694	0.358804
g:Corynebacterium	1.86279e-05	2.24112e-05	2.76514e-05	7.68749e-06	4.39881e-06	1.03508e-05	0	1.53034e-05	0	3.01645e-05	0	0	0	0		1.30182e-05	6.49541e-06	0.145284	0.498947	-6.52282e-06	-0.501053
s:Propionibacterium_acnes	0.00323796	0.00122835	0.00234115	0.00116081	0.00126246	0.00137356	0.0022274	0.0042268	0.00121752	0.0013574	0.000532917	0.000345331	0.000442031	0		0.0018331	0.00116029	0.149312	0.632964	-0.000672813	-0.367036
g:Enhydrobacter	0	0	0	4.39285e-06	0	0	0	0	6.50498e-06	1.40049e-05	0	0	0	0		6.2755e-07	2.92999e-06	0.153089	4.66893	2.30244e-06	3.66893
g:Turicibacter	0	0	1.74101e-05	0	0	0	0	0	0	0	6.42068e-06	1.56461e-05	0.00110957	1.36467e-05		2.48716e-06	0.000163611	0.163534	65.7823	0.000161124	64.7823
g:Coprococcus	0.000582943	0.00234891	0.000234525	0.00272027	0.00245454	0.00100714	0.00112764	0.000875356	0.00113404	0.0030423	0.000731958	0.0035036	0.00219108	0.00311146		0.00149657	0.00208426	0.165532	1.39269	0.00058769	0.392692
s:Lactobacillus_reuteri	1.53406e-05	0	0	0	4.28884e-05	1.96666e-05	0	0	1.08416e-05	2.90872e-05	0.000249337	3.12921e-05	0	2.0995e-06		1.11279e-05	4.60939e-05	0.167362	4.14217	3.49659e-05	3.14217
f:Corynebacteriaceae	0	0	0	0	0	0	0	2.34652e-05	0	0	0	0	0	0		0	3.35218e-06	0.168525	#DIV/0!	3.35218e-06	#DIV/0!
f:Dehalobacteriaceae	0	0	0	0	0	0	0	0	0	0	8.02585e-05	0	0	0		0	1.14655e-05	0.168525	#DIV/0!	1.14655e-05	#DIV/0!
f:Eubacteriaceae	3.28727e-06	0	0	0	0	0	0	0	0	0	0	0	0	0		4.6961e-07	0	0.168525	0	-4.6961e-07	-1
f:Leuconostocaceae	0	0	0	0	0	0.000103508	0	0	0	0	0	0	0	0		1.47869e-05	0	0.168525	0	-1.47869e-05	-1
f:Moraxellaceae	0	0	0	0	0	0	0	0	6.50498e-06	0	0	0	0	0		0	9.29283e-07	0.168525	#DIV/0!	9.29283e-07	#DIV/0!
f:Planococcaceae	0	0	0	0	0	8.28067e-06	0	0	0	0	0	0	0	0		1.18295e-06	0	0.168525	0	-1.18295e-06	-1
f:Xanthomonadaceae	0	0	3.48203e-05	0	0	0	0	0	0	0	0	0	0	0		4.97433e-06	0	0.168525	0	-4.97433e-06	-1
g:Alloiococcus	0	3.2016e-06	0	0	0	0	0	0	0	0	0	0	0	0		4.57372e-07	0	0.168525	0	-4.57372e-07	-1
g:Lachnobacterium	0	0	0	0	0	0	0	0	0	0	0	0	0	0.000225696		0	3.22423e-05	0.168525	#DIV/0!	3.22423e-05	#DIV/0!
o:Bifidobacteriales	0	2.1344e-06	0	0	0	0	0	0	0	0	0	0	0	0		3.04914e-07	0	0.168525	0	-3.04914e-07	-1
o:Enterobacteriales	0	0	0	0	0	0	6.91532e-05	0	0	0	0	0	0	0		9.87903e-06	0	0.168525	0	-9.87903e-06	-1
o:Pasteurellales	0	0	0	0	0	1.03508e-05	0	0	0	0	0	0	0	0		1.47869e-06	0	0.168525	0	-1.47869e-06	-1
o:Streptophyta	0	0	0	0	0	0	0	0	0	0	0	7.82303e-06	0	0		0	1.11758e-06	0.168525	#DIV/0!	1.11758e-06	#DIV/0!
s:Bacteroides_ovatus	0	0	0	0	0	0	0.000652494	0	0	0	0	0	0	0		9.32134e-05	0	0.168525	0	-9.32134e-05	-1
s:Brevibacterium_casei	0	0	0	0	0	0	0	0	7.58915e-06	0	0	0	0	0		0	1.08416e-06	0.168525	#DIV/0!	1.08416e-06	#DIV/0!
s:Faecalibacterium_prausnitzii	0	0	0	0	0	0	0	0	0	0	0	0	0	4.40895e-05		0	6.2985e-06	0.168525	#DIV/0!	6.2985e-06	#DIV/0!
s:Haemophilus_parainfluenzae	0	0	0	0	0	0	0	0	1.08416e-05	0	0	0	0	0		0	1.54881e-06	0.168525	#DIV/0!	1.54881e-06	#DIV/0!
s:Lactobacillus_iners	0	0	0	0	0	0	0	0	0	1.29276e-05	0	0	0	0		0	1.84681e-06	0.168525	#DIV/0!	1.84681e-06	#DIV/0!
s:Rothia_mucilaginosa	0	5.336e-06	0	0	0	0	0	0	0	0	0	0	0	0		7.62286e-07	0	0.168525	0	-7.62286e-07	-1
s:Sphingomonas_yabuuchiae	0	0	0	0	0	0	0	0	1.19258e-05	0	0	0	0	0		0	1.70369e-06	0.168525	#DIV/0!	1.70369e-06	#DIV/0!
s:Staphylococcus_epidermidis	0	0	0.000151571	0	0	0	0	0	0	0	0	0	0	0		2.1653e-05	0	0.168525	0	-2.1653e-05	-1
s:Parabacteroides_distasonis	0.00132148	0.000165416	0.000482364	0.00146721	0.000108871	0.00400681	0.00363054	0.00013569	0.00114921	0.00205334	0.000600334	0.000673898	0.00195773	0.000300228		0.00159753	0.00098149	0.189426	0.61438	-0.000616039	-0.38562
k:Bacteria	0.00315907	0.00126997	0.00305804	0.000725919	0.00172103	0.0106345	0.000501918	0.0010947	0.00686818	0.00023162	0.00140185	0.000402327	0.000446519	0.000411502		0.00301006	0.00155096	0.190855	0.515258	-0.0014591	-0.484742
o:CW040	4.60218e-05	0.00025933	1.12654e-05	0.000169125	1.75952e-05	3.7263e-05	0.000202998	2.14248e-05	3.25249e-05	0.000106653	3.53138e-05	0.000126286	6.17048e-05	0.000100776		0.000106228	6.92405e-05	0.195423	0.651808	-3.69878e-05	-0.348192
f:Mogibacteriaceae	0.000107384	0.000164349	3.17479e-05	0.000359116	0.000137463	7.76313e-05	0.000286651	0.000278522	7.37231e-05	0.000246702	0.000261108	0.000169872	0.000291696	0.000170059		0.000166335	0.000213097	0.19843	1.28114	4.67629e-05	0.281137
o:Erysipelotrichales	0	0	0	0.000247098	0	0	0	0	0	0	0	3.12921e-05	0	0		3.52997e-05	4.4703e-06	0.20162	0.126639	-3.08294e-05	-0.873361
s:Bacteroides_caccae	0.000262982	0	0	0	0	0	0	0	0	0	3.53138e-05	0	0	0		3.75688e-05	5.04482e-06	0.203847	0.134282	-3.2524e-05	-0.865718
g:Desulfovibrio	1.64364e-05	1.49408e-05	0.000134161	1.75714e-05	1.64955e-05	0.00138805	0.000234229	0.000157115	1.73466e-05	0.000248857	0	5.81139e-05	0.000205309	1.46965e-05		0.000260269	0.000100205	0.21329	0.385008	-0.000160063	-0.614992
g:Parabacteroides	0.00079552	0.000680874	0.000888942	0.000707249	0.000969937	0.00409893	0.00295909	0.000349938	0.00193523	0.00217077	0.000272879	0.00051632	0.00106805	0.00141401		0.00158579	0.00110389	0.216452	0.69611	-0.000481906	-0.30389
s:Corynebacterium_kroppenstedtii	0	0	0	0	0	0	6.13456e-05	1.22427e-05	0	0	0	0	0	0		8.76366e-06	1.74896e-06	0.223851	0.19957	-7.01469e-06	-0.80043
g:Allobaculum	0	0	0	7.68749e-06	0	0	7.80762e-06	0	6.39657e-05	0	0	0	0	0		2.21359e-06	9.13795e-06	0.234241	4.12812	6.92436e-06	3.12812
g:Brachybacterium	0	4.2688e-06	0	0	0	0	0	0	0	0	0	0	4.48763e-06	5.24875e-06		6.09829e-07	1.39091e-06	0.243381	2.28082	7.81082e-07	1.28082
s:Blautia_producta	0	0	0	4.28303e-05	0	0	9.14607e-05	0	0	0	0	5.58788e-05	0	0		1.91844e-05	7.98268e-06	0.244048	0.416102	-1.12017e-05	-0.583898
g:Sutterella	0.000857978	6.4032e-05	0.000325672	0.00333418	0.00359053	0.00638647	0.0201392	0.00118755	0.00878606	0.00391169	0.00189303	0.0020664	0.00134741	0.00129539		0.00495686	0.00292679	0.245994	0.590452	-0.00203008	-0.409548
o:Desulfovibrionales	0	0	0.000200729	0	0	0	0	0	0	0	0	0	0.00018848	0.000266636		2.86755e-05	6.50167e-05	0.2471	2.26732	3.63411e-05	1.26732
g:Odoribacter	0.0534521	0.0301463	0.0194205	0.0123933	0.0205336	0.00580889	0.00357143	0.0879273	0.0139879	0.00482201	0.0564207	0.0067971	0.0212388	0.016501		0.0207609	0.0296707	0.258613	1.42916	0.0089098	0.429163
f:Propionibacteriaceae	0	0	0	1.5375e-05	0	0	0	0	1.73466e-05	1.50822e-05	0	0	0	0		2.19643e-06	4.63269e-06	0.262362	2.1092	2.43627e-06	1.1092
g:Staphylococcus	5.80751e-05	3.62848e-05	0	0	0	0.000329157	0	0	0.000107332	9.69573e-05	0	0	0	0		6.05024e-05	2.91842e-05	0.268875	0.482365	-3.13182e-05	-0.517635
g:Lactobacillus	7.34157e-05	0.0009989	0.000166933	0.000671008	0.000834674	0.000391262	0.00176341	0.000723342	0	0.000562352	0.000638858	0.000726424	0.000937914	0.000194204		0.000699943	0.000540442	0.269032	0.772123	-0.000159501	-0.227877
f:S24-7	0.283397	0.146735	0.185754	0.357955	0.395357	0.488344	0.384774	0.194366	0.464189	0.399752	0.174491	0.31097	0.142969	0.273745		0.320331	0.280069	0.272544	0.874311	-0.0402621	-0.125689
g:Brevibacterium	8.76606e-06	2.668e-05	2.96997e-05	1.42768e-05	2.30937e-05	1.34561e-05	1.56152e-05	1.53034e-05	2.16833e-05	1.29276e-05	1.49816e-05	3.46448e-05	2.24381e-05	2.72935e-05		1.87982e-05	2.13246e-05	0.276641	1.1344	2.5264e-06	0.134396
g:Dehalobacterium	0.00357436	0.00399026	0.00355167	0.00858803	0.00384566	0.00291583	0.00131168	0.00418191	0.00380433	0.00546516	0.00242274	0.00704855	0.00441695	0.00467454		0.00396821	0.00457345	0.278557	1.15252	0.00060524	0.152522
s:Bifidobacterium_pseudolongum	0	0	0.000377903	0	0.000131964	0	0.000202998	0	0.000225506	0.000105576	6.42068e-06	0.000165401	0	0.000640347		0.000101838	0.000163322	0.27995	1.60374	6.14837e-05	0.603741
o:RF32	6.13624e-05	0	4.30133e-05	0.00321776	0.00044318	0.0083138	0	0.000168338	0.000245021	0.00413361	0.000262178	0.000956645	5.72172e-05	0.000961571		0.00172559	0.000969226	0.286212	0.561679	-0.000756362	-0.438321
o:Clostridiales	0.336996	0.449074	0.495229	0.27537	0.312253	0.1733	0.262419	0.406904	0.236663	0.317836	0.491453	0.343936	0.397093	0.314041		0.329234	0.358275	0.293858	1.08821	0.0290409	0.0882073
f:Neisseriaceae	0	6.4032e-06	3.99409e-05	1.75714e-05	0.000177052	0.000299139	0.000369189	0.00049379	3.36091e-05	1.18503e-05	6.42068e-06	1.78812e-05	3.36572e-06	0		0.000129899	8.09882e-05	0.298468	0.623469	-4.89112e-05	-0.376531
f:F16	0.00216193	0.00598273	0.000782433	0.0051012	0.0014714	0.00279162	0.00077407	0.00301579	0.000845648	0.00222248	0.000923508	0.0021491	0.0095665	0.00565605		0.00272363	0.00348272	0.301213	1.27871	0.000759099	0.278709
s:Ruminococcus_gnavus	0.00214549	0.0049913	0.00111425	0.00559649	0.00300659	0.000972979	0.00351566	0.00413805	0.00166853	0.00218154	0.00294174	0.00980561	0.0028934	0.00201762		0.00304897	0.00366378	0.317967	1.20165	0.000614817	0.201648
f:Odoribacteraceae	0	0.00111629	0.000217115	0.000736901	0.00102162	6.41752e-05	0.000196306	0.000183641	0.000394636	0	0.000989855	0	0.000265892	0.000769467		0.000478916	0.000371927	0.323559	0.776602	-0.000106989	-0.223398
f:Peptococcaceae	0	0.000226247	0.000132112	0.000222937	0.000213342	0	0	6.32541e-05	0.000137689	0	0	0.000876179	0	0.000111273		0.00011352	0.000169771	0.332563	1.49552	5.62511e-05	0.495518
f:Bifidobacteriaceae	0	0	0	2.74553e-05	0	2.79473e-05	0	0	0	0	0	0	0	3.46417e-05		7.91466e-06	4.94882e-06	0.342034	0.625273	-2.96584e-06	-0.374727
g:Ruminococcus	0.0185271	0.0247046	0.00738498	0.0219785	0.00561068	0.00497254	0.00498349	0.00745685	0.0160445	0.0090849	0.0122261	0.0177002	0.0176117	0.0187548		0.0125946	0.0141256	0.344481	1.12156	0.00153101	0.121561
f:Paraprevotellaceae	0.000573081	0.000420477	0	0	0	0.00166959	0.00755331	0.0054521	0	0.000342582	0.000714836	0	0.000145848	0		0.00145949	0.000950766	0.349698	0.651435	-0.000508728	-0.348565
g:Dorea	9.42351e-05	0.00103732	0.00123407	0.000361312	0.000418987	0.000136631	0.000109307	0.000390747	9.86589e-05	0.000270403	0.000582142	0.00110528	0.000609195	0.000932178		0.000484552	0.000569801	0.353663	1.17593	8.52491e-05	0.175934
g:Coprobacillus	2.08194e-05	0	8.80749e-05	1.97678e-05	6.59821e-06	1.86315e-05	0.00243709	0	0.000149615	0.000234852	0.000107011	0.0011891	4.03886e-05	2.20447e-05		0.000370141	0.000249002	0.377642	0.672722	-0.000121139	-0.327278
f:Lactobacillaceae	0.000438303	0.00237025	0.00232989	0.00371526	0.00127346	0.00116447	0.00194856	0.000733544	0.000521483	0.00227311	0.00269027	0.00291464	0.00222586	0.000692835		0.00189145	0.00172168	0.383461	0.910239	-0.000169778	-0.0897605
f:Alcaligenaceae	4.82133e-05	0.000130198	0.000128016	0.000209759	0.000266128	0.000225648	0.000800839	0.000551943	0.000361026	0.000189605	0.000121993	0.000137462	0.000130141	7.9781e-05		0.0002584	0.000224565	0.386301	0.869057	-3.38356e-05	-0.130943
o:Coriobacteriales	0	0	8.19301e-06	9.88392e-06	5.49851e-06	0	1.22691e-05	8.16182e-06	3.36091e-05	0	4.28046e-06	0	0	0		5.12065e-06	6.57876e-06	0.38898	1.28475	1.45811e-06	0.284752
o:Bacteroidales	0.015746	0.0141137	0.0153281	0.0121957	0.029152	0.0394046	0.0152249	0.00904024	0.0280386	0.0133898	0.00693541	0.0240815	0.0323244	0.0377742		0.0201664	0.0216549	0.403217	1.07381	0.00148845	0.0738084
s:Mucispirillum_schaedleri	0.000368174	0.000590162	0.00046905	0.000754472	0.000227638	0.000596208	2.00767e-05	0.000171398	0.000361026	0.000160518	0.000134834	0	8.63868e-05	0.00170374		0.000432255	0.000373987	0.407773	0.8652	-5.82678e-05	-0.1348
o:Lactobacillales	0	0.000334034	0	0.000433794	0.000208943	0	0.000781877	0.000242814	0.000446675	0	0.000262178	0.000719719	0.000305159	2.0995e-06		0.000251236	0.000282663	0.416438	1.12509	3.14279e-05	0.125093
o:YS2	0.00292896	0.00148874	0.00112244	0.0268854	0.00657072	0.0241413	0.00466003	0.00274033	0.0190878	0.00462917	0.00405145	0.00516208	0.00235713	0.0229601		0.00968536	0.00871258	0.428231	0.899562	-0.000972779	-0.100438
f:Erysipelotrichaceae	0.00035393	0.000405536	0.00022326	0.00462018	4.94866e-05	0.00124521	0.000234229	0.00209453	0.000562681	0.000835987	0.000821847	0.000929823	0.00133619	0.00136362		0.00101883	0.00113495	0.430311	1.11398	0.000116122	0.113975
f:Christensenellaceae	1.20533e-05	2.668e-05	1.22895e-05	0.00028883	2.41935e-05	6.83156e-05	1.7846e-05	2.85664e-05	4.55349e-05	8.72615e-05	4.28046e-06	5.81139e-05	0.000163798	0.000110224		6.43154e-05	7.11113e-05	0.438863	1.10567	6.7959e-06	0.105665
g:Streptococcus	0	0	0	0	0	3.93332e-05	0	0	4.77032e-05	0	0	0	0	0		5.61903e-06	6.81474e-06	0.44728	1.2128	1.19571e-06	0.212797
f:Rikenellaceae	0.108963	0.109498	0.0550663	0.0276519	0.0752592	0.0348057	0.0726298	0.0627063	0.058482	0.0428713	0.0663909	0.0664578	0.129836	0.067712		0.0691249	0.0706366	0.46338	1.02187	0.00151172	0.0218694
g:Lachnospira	0	0.000304152	0	0	0	0	0	0	0	0	5.77861e-05	0	0.000155945	6.50845e-05		4.34503e-05	3.98308e-05	0.471057	0.916698	-3.61951e-06	-0.0833022
s:Bacteroides_acidifaciens	0	0.00166483	0.000107533	0.000609508	0	0	0.0213271	0.00433087	0.00258465	0.00819073	0.00242595	0.00152773	0.00582157	0.000454542		0.00338699	0.00361943	0.471336	1.06863	0.000232441	0.0686277
g:Clostridium	0.000312291	0.000870836	0.000504894	0.000604017	0.000265028	0.000166649	0	0.000175479	0.00015612	6.89474e-05	0.000759781	0.000545377	0.000679875	0.00037791		0.000389102	0.000394784	0.485338	1.0146	5.68204e-06	0.014603
o:Bacillales	0	0	1.33136e-05	0	0	1.03508e-05	0	1.42832e-05	0	8.61842e-06	0	0	0	0		3.38064e-06	3.27166e-06	0.486337	0.967763	-1.08981e-07	-0.0322368
f:Coriobacteriaceae	8.43733e-05	9.71153e-05	9.42196e-05	7.68749e-05	0.000152859	0.00037263	4.68457e-05	5.10114e-06	7.37231e-05	0.000239161	2.03322e-05	9.38764e-05	0.000140238	0.000343268		0.000132131	0.000130814	0.491746	0.990035	-1.31675e-06	-0.00996548
s:Bacteroides_uniformis	0	0	0	0	0	0.000151122	0	0	0	0.000147591	0	0	0	0		2.15889e-05	2.10844e-05	0.493468	0.97663	-5.04541e-07	-0.0233704
